# Supplementary material for: Development of a Targeted NGS Assay for the Detection of Respiratory Pathogens including SARS-CoV-2 in Felines
Source: Pathogens. 2024 Apr 17;13(4):335. doi: 10.3390/pathogens13040335 (PMC11055025; doi:10.3390/pathogens13040335)
Supplement: Supplementary file 1 [file pathogens-13-00335-s001.zip]

Archive with 3 entries (3 files):
- Supplementary tables S1, S2, S3.pdf
- Supplementary_file_S1.fasta
- Supplementary_file_S2.bed
