# Supplementary material for: Development of a Targeted NGS Assay for the Detection of Respiratory Pathogens including SARS-CoV-2 in Felines
Source: Pathogens. 2024 Apr 17;13(4):335. doi: 10.3390/pathogens13040335 (PMC11055025; doi:10.3390/pathogens13040335)
Supplement: Supplementary file 1 [file pathogens-13-00335-s001.zip › Supplementary_file_S1.fasta]

>Net_B
CCAGTTATGTATAAATTTTGACCAGTTTTACCAAAGTTATTGAAAATATCAAATAAACAAGTGATAATAACTATAATAATATTATAAAGGAGGAATTATTTTGAAAAGATTAAAAATTATTTCAATTACACTAGTTCTTACAAGTGTAATTAGTACAAGCCTTTTTTCAACTCAAACTCAAGTTTTTGCAAGTGAATTAAATGACATAAACAAAATTGAGTTGAAAAATCTAAGTGGAGAAATAATAAAAGAAAATGGAAAGGAAGCTATTAAATATACTTCTAGTGATACCGCTTCACATAAAGGTTGGAAGGCAACTTTAAGTGGAACATTTATTGAAGATCCTCATTCTGATAAGAAAACTGCTTTATTAAATTTAGAAGGATTTATACCTTCTGATAAACAGATTTTTGGTTCTAAATATTACGGAAAAATGAAATGGCCTGAAACTTATAGAATTAATGTAAAAAGTGCTGATGTAAATAATAATATAAAAATAGCAAATTCTATTCCTAAAAATACTATAGATAAAAAAGATGTATCTAATTCAATTGGTTATTCTATAGGCGGTAATATATCTGTTGAAGGAAAAACTGCTGGTACTGGAATAAATGCTTCATATAATGTCCAAAATACTATAAGCTATGAACAACCTGATTTTAGAACAATTCAAAGAAAAGATGATGCAAATTTAGCATCATGGGATATAAAATTTGTTGAGACTAAGGACGGTTATAATATAGATTCTTATCATGCTATTTATGGAAATCAATTATTCATGAAATCAAGATTGTATAATAATGGTGATAAAAATTTCACAGATGATAGAGATTTATCAACATTAATTTCTGGTGGATTTTCACCCAATATGGCTTTAGCATTAACAGCACCTAAAAATGCTAAAGAATCTGTAATAATAGTTGAATATCAAAGATTTGATAATGACTATATTTTAAATTGGGAAACTACTCAATGGCGAGGAACAAACAAACTTTCGTCAACAAGTGAATATAACGAATTTATGTTTAAAATAAATTGGCAAGATCATAAAATAGAATATTATCTGTAATTTAATATTTTATTTTTATAAGTTTGATTAATTTACAATATGATTTGATTTCTTACAAGTTAATCAAAGATATCAATAAATAAATTGTTTTTATTAGAATAATCATTAATATTAAAATTGGACAATTCATAAAAGTAAAGCCAGTTAGTTATTTATAATTAAAATATAGTGAAATGTAACCAATTATATTAAGTTTTTATTTATATTACCATATATAATCAGTATAGGAATATGATTACTTTTTTTACATTTAACTTAACCAATCAATAGTATATAGAGGGATAAAAAATGAGAGGAATACT
>Net_E
TTGAAAAGATTAAAAATTATGTCTACTAGTTTAGCTCTTGCAAGTATTGTTAGTACAAGTATTTTTTCAACACAAACTCAAGTGTTTGCAAGTGAATTAGGCAATACTAAGAAAATAGAGCTGAAAAATCAAAATGGAGAAATAATAAAAGAAGATGGAAAGGAAGCTATTAAATACACTTCTATTGATACTTCTTCATGTAAAGGGTTAAAAGCAACATTAAGTGGAACTTTTGTTGAAGATCAATATTCTGATAAGAAAACTGCTTTACTAAATTTAGATGGGTTTATACCTTCAGGTAAGAAAGTATCTGGTTCTACATATTATGGAAAGATGAAGTGGCCTGAAGTTTATAGAATTAGTATAGAAAGCGCTGATACAGCTAATAAAGTAAAAATAGCAAATTCTATACCTAAAAATACTATAGATAAAAAGGAGGTATCTAATTCAATTGGATATTCAATTGGAGGAAATATATCTGTTGAAGGTAAAAGTGGTAGTGCAGGAATAAATGCTTCATACAGTGTACAAAATACTATAAGCTATGAACAACCTGATTTTAGAACAATCCAAAGAAAAGATGAAGAAAAGTTAGCTTCATGGGATATAAAATTTGTTGAAACTAAAGATGGTTATAATCTGGATTCATATCATGGTATTTATGGGAATCAATTATTTATGAAATCAAGATTATATAATAATGGTTATGAAAACTTTACTGATGATAGAGATCTCTCAACTTTAATTTCAGGTGGCTTTTCACCTAATATGGCAGTAGCTTTAACAGCGCCAAAAGATGCTAAAGAATCTATGATAACAGTTACATATAAAAGATTTGACGATGAGTATACTTTGAATTGGGAAACTACTCAATGGAGGGGATCAAATAAACGTTCAACTGCATGTGAATATACTGAATTTATGTTTAAAATTAATTGGGAAAACCATACAATTGAACGTTTTCTATAA
>Net_F
ATGAAAAAAACAATATGTACAGGTATAACTATATTTTCTTTATTATTAGGGAATATTACACAAGTAAAAGCTAATTCCTTTCCTGAAAGTATTATTAACTCAAAAGGTAAACAAGCTGAGGTTTATACATCATCAGATGCTTCTGAAAGAGATGGTATAAAGACATCTTTATCAGCATCATTTATTGAAGATCCAAACAGTAATAACTTAACAGCTCTTGTTTCTTTAAAAGGATTTATACCTTCTGGATTAATTAAAACAGGAACTTATTACAGTGCAAATATGTATTGGCCAAGTAAGTATAATATAAATATTGAAACTACTGATGAAAAAAATAATGTTAAAATTTTAGAAAGCATTCCAAGTAATACGATAGAAACAGTAAGAGTAACTGAAAGTATGGGTTATAGTATTGGTGGAAATGTTTCCGTTAGTAAAAAGTCATCTTCAGTTGGAGCAAATGCTGGTTTTAATGTTCAACGTTCAGTACAATATGAGCAACCTGATTTCAAGACGATACAGAAATCTGATGGAATTAGGAAGGCTTCTTGGAACATAGTGTTTAACAAGACAAAAGATGGATATGACCAAAATTCGTATCATGCTCTATATGGCAATCAATTATTTATGAAATCTAGGTTACATAATACAGGTGCAAAAAATTTAGTTGAAGATAAAGATTTATCACCATTAATTTCTGGTGGGTTCACTCCTAATATGGTAATTGCTCTTAAGGCACCAAAAGGCACAAAAAAATCAATGATTAATTTAAACTATAACTTATATCAAGATTTATATACTTTAGAGTGGTATAAAACCCAATGGTGGGGAGAAAATCGTGTTGCAAAAGAACCATATTATACCTATCAAACATATGAACTTGATTGGGAGAATCATACTGTAGAATTTATATACTAA
>C_diff_tcdB
ATGAGTTTAGTTAATAGAAAACAGTTAGAAAAAATGGCAAATGTAAGATTTCGTACTCAAGAAGATGAATATGTTGCAATATTGGATGCTTTAGAAGAATATCATAATATGTCAGAGAATACTGTAGTCGAAAAATATTTAAAATTAAAAGATATAAATAGTTTAACAGATATTTATATAGATACATATAAAAAATCTGGTAGAAATAAAGCCTTAAAAAAATTTAAGGAATATCTAGTTACAGAAGTATTAGAGCTAAAGAATAATAATTTAACTCCAGTTGAGAAAAATTTACATTTTGTTTGGATTGGAGGTCAAATAAATGACACTGCTATTAATTATATAAATCAATGGAAAGATGTAAATAGTGATTATAATGTTAATGTTTTTTATGATAGTAATGCATTTTTGATAAACACATTGAAAAAAACTGTAGTAGAATCAGCAATAAATGATACACTTGAATCATTTAGAGAAAACTTAAATGACCCTAGATTTGACTATAATAAATTCTTCAGAAAACGTATGGAAATAATTTATGATAAACAGAAAAATTTCATAAACTACTATAAAGCTCAAAGAGAAGAAAATCCTGAACTTATAATTGATGATATTGTAAAGACATATCTTTCAAATGAGTATTCAAAGGAGATAGATGAACTTAATACCTATATTGAAGAATCCTTAAATAAAATTACACAGAATAGTGGAAATGATGTTAGAAACTTTGAAGAATTTAAAAATGGAGAGTCATTCAACTTATATGAACAAGAGTTGGTAGAAAGGTGGAATTTAGCTGCTGCTTCTGACATATTAAGAATATCTGCATTAAAAGAAATTGGTGGTATGTATTTAGATGTTGATATGTTACCAGGAATACAACCAGACTTATTTGAGTCTATAGAGAAACCTAGTTCAGTAACAGTGGATTTTTGGGAAATGACAAAGTTAGAAGCTATAATGAAATACAAAGAATATATACCAGAATATACCTCAGAACATTTTGACATGTTAGACGAAGAAGTTCAAAGTAGTTTTGAATCTGTTCTAGCTTCTAAGTCAGATAAATCAGAAATATTCTCATCACTTGGTGATATGGAGGCATCACCACTAGAAGTTAAAATTGCATTTAATAGTAAGGGTATTATAAATCAAGGGCTAATTTCTGTGAAAGACTCATATTGTAGCAATTTAATAGTAAAACAAATCGAGAATAGATATAAAATATTGAATAATAGTTTAAATCCAGCTATTAGCGAGGATAATGATTTTAATACTACAACGAATACCTTTATTGATAGTATAATGGCTGAAGCTAATGCAGATAATGGTAGATTTATGATGGAACTAGGAAAGTATTTAAGAGTTGGTTTCTTCCCAGATGTTAAAACTACTATTAACTTAAGTGGCCCTGAAGCATATGCGGCAGCTTATCAAGATTTATTAATGTTTAAAGAAGGCAGTATGAATATCCATTTGATAGAAGCTGATTTAAGAAACTTTGAAATCTCTAAAACTAATATTTCTCAATCAACTGAACAAGAAATGGCTAGCTTATGGTCATTTGACGATGCAAGAGCTAAAGCTCAATTTGAAGAATATAAAAGGAATTATTTTGAAGGTTCTCTTGGTGAAGATGATAATCTTGATTTTTCTCAAAATATAGTAGTTGACAAGGAGTATCTTTTAGAAAAAATATCTTCATTAGCAAGAAGTTCAGAGAGAGGATATATACACTATATTGTTCAGTTACAAGGAGATAAAATTAGTTATGAAGCAGCATGTAACTTATTTGCAAAGACTCCTTATGATAGTGTACTGTTTCAGAAAAATATAGAAGATTCAGAAATTGCATATTATTATAATCCTGGAGATGGTGAAATACAAGAAATAGACAAGTATAAAATTCCAAGTATAATTTCTGATAGACCTAAGATTAAATTAACATTTATTGGTCATGGTAAAGATGAATTTAATACTGATATATTTGCAGGTTTTGATGTAGATTCATTATCCACAGAAATAGAAGCAGCAATAGATTTAGCTAAAGAGGATATTTCTCCTAAGTCAATAGAAATAAATTTATTAGGATGTAATATGTTTAGCTACTCTATCAACGTAGAGGAGACTTATCCTGGAAAATTATTACTTAAAGTTAAAGATAAAATATCAGAATTAATGCCATCTATAAGTCAAGACTCTATTATAGTAAGTGCAAATCAATATGAAGTTAGAATAAATAGTGAAGGAAGAAGAGAATTATTGGATCATTCTGGTGAATGGATAAATAAAGAAGAAAGTATTATAAAGGATATTTCATCAAAAGAATATATATCATTTAATCCTAAAGAAAATAAAATTACAGTAAAATCTAAAAATTTACCTGAGCTATCTACATTATTACAAGAAATTAGAAATAATTCTAATTCAAGTGATATTGAACTAGAAGAAAAAGTAATGTTAACAGAATGTGAGATAAATGTTATTTCAAATATAGATACGCAAATTGTTGAGGAAAGGATTGAAGAAGCTAAGAATTTAACTTCTGACTCTATTAATTATATAAAAGATGAATTTAAACTAATAGAATCTATTTCTGATGCACTATGTGACTTAAAACAACAGAATGAATTAGAAGATTCTCATTTTATATCTTTTGAGGACATATCAGAGACTGATGAGGGATTTAGTATAAGATTTATTAATAAAGAAACTGGAGAATCTATATTTGTAGAAACTGAAAAAACAATATTCTCTGAATATGCTAATCATATAACTGAAGAGATTTCTAAGATAAAAGGTACTATATTTGATACTGTAAATGGTAAGTTAGTAAAAAAAGTAAATTTAGATACTACACACGAAGTAAATACTTTAAATGCTGCATTTTTTATACAATCATTAATAGAATATAATAGTTCTAAAGAATCTCTTAGTAATTTAAGTGTAGCAATGAAAGTCCAAGTTTACGCTCAATTATTTAGTACTGGTTTAAATACTATTACAGATGCAGCCAAAGTTGTTGAATTAGTATCAACTGCATTAGATGAAACTATAGACTTACTTCCTACATTATCTGAAGGATTACCTATAATTGCAACTATTATAGATGGTGTAAGTTTAGGTGCAGCAATCAAAGAGCTAAGTGAAACGAGTGACCCATTATTAAGACAAGAAATAGAAGCTAAGATAGGTATAATGGCAGTAAATTTAACAACAGCTACAACTGCAATCATTACTTCATCTTTGGGGATAGCTAGTGGATTTAGTATACTTTTAGTTCCTTTAGCAGGAATTTCAGCAGGTATACCAAGCTTAGTAAACAATGAACTTGTACTTCGAGATAAGGCAACAAAGGTTGTAGATTATTTTAAACATGTTTCATTAGTTGAAACTGAAGGAGTATTTACTTTATTAGATGATAAAATAATGATGCCACAAGATGATTTAGTGATATCAGAAATAGATTTTAATAATAATTCAATAGTTTTAGGTAAATGTGAAATCTGGAGAATGGAAGGTGGTTCAGGTCATACTGTAACTGATGATATAGATCACTTCTTTTCAGCACCATCAATAACATATAGAGAGCCACACTTATCTATATATGACGTATTGGAAGTACAAAAAGAAGAACTTGATTTGTCAAAAGATTTAATGGTATTACCTAATGCTCCAAATAGAGTATTTGCTTGGGAAACAGGATGGACACCAGGTTTAAGAAGCTTAGAAAATGATGGCACAAAACTGTTAGACCGTATAAGAGATAACTATGAAGGTGAGTTTTATTGGAGATATTTTGCTTTTATAGCTGATGCTTTAATAACAACATTAAAACCAAGATATGAAGATACTAATATAAGAATAAATTTAGATAGTAATACTAGAAGTTTTATAGTTCCAATAATAACTACAGAATATATAAGAGAAAAATTATCATATTCTTTCTATGGTTCAGGAGGAACTTATGCATTGTCTCTTTCTCAATATAATATGGGTATAAATATAGAATTAAGTGAAAGTGATGTTTGGATTATAGATGTTGATAATGTTGTGAGAGATGTAACTATAGAATCTGATAAAATTAAAAAAGGTGATTTAATAGAAGGTATTTTATCTACACTAAGTATTGAAGAGAATAAAATTATCTTAAATAGCCATGAGATTAATTTTTCTGGTGAGGTAAATGGAAGTAATGGATTTGTTTCTTTAACATTTTCAATTTTAGAAGGAATAAATGCAATTATAGAAGTTGATTTATTATCTAAATCATATAAATTACTTATTTCTGGCGAATTAAAAATATTGATGTTAAATTCAAATCATATTCAACAGAAAATAGATTATATAGGATTCAATAGCGAATTACAGAAAAATATACCATATAGCTTTGTAGATAGTGAAGGAAAAGAGAATGGTTTTATTAATGGTTCAACAAAAGAAGGTTTATTTGTATCTGAATTACCTGATGTAGTTCTTATAAGTAAGGTTTATATGGATGATAGTAAGCCTTCATTTGGATATTATAGTAATAATTTGAAAGATGTCAAAGTTATAACTAAAGATAATGTTAATATATTAACAGGTTATTATCTTAAGGATGATATAAAAATCTCTCTTTCTTTGACTCTACAAGATGAAAAAACTATAAAGTTAAATAGTGTGCATTTAGATGAAAGTGGAGTAGCTGAGATTTTGAAGTTCATGAATAGAAAAGGTAATACAAATACTTCAGATTCTTTAATGAGCTTTTTAGAAAGTATGAATATAAAAAGTATTTTCGTTAATTTCTTACAATCTAATATTAAGTTTATATTAGATGCTAATTTTATAATAAGTGGTACTACTTCTATTGGCCAATTTGAGTTTATTTGTGATGAAAATGATAATATACAACCATATTTCATTAAGTTTAATACACTAGAAACTAATTATACTTTATATGTAGGAAATAGACAAAATATGATAGTGGAACCAAATTATGATTTAGATGATTCTGGAGATATATCTTCAACTGTTATCAATTTCTCTCAAAAGTATCTTTATGGAATAGACAGTTGTGTTAATAAAGTTGTAATTTCACCAAATATTTATACAGATGAAATAAATATAACGCCTGTATATGAAACAAATAATACTTATCCAGAAGTTATTGTATTAGATGCAAATTATATAAATGAAAAAATAAATGTTAATATCAATGATCTATCTATACGATATGTATGGAGTAATGATGGTAATGATTTTATTCTTATGTCAACTAGTGAAGAAAATAAGGTGTCACAAGTTAAAATAAGATTCGTTAATGTTTTTAAAGATAAGACTTTGGCAAATAAGCTATCTTTTAACTTTAGTGATAAACAAGATGTACCTGTAAGTGAAATAATCTTATCATTTACACCTTCATATTATGAGGATGGATTGATTGGCTATGATTTGGGTCTAGTTTCTTTATATAATGAGAAATTTTATATTAATAACTTTGGAATGATGGTATCTGGATTAATATATATTAATGATTCATTATATTATTTTAAACCACCAGTAAATAATTTGATAACTGGATTTGTGACTGTAGGCGATGATAAATACTACTTTAATCCAATTAATGGTGGAGCTGCTTCAATTGGAGAGACAATAATTGATGACAAAAATTATTATTTCAACCAAAGTGGAGTGTTACAAACAGGTGTATTTAGTACAGAAGATGGATTTAAATATTTTGCCCCAGCTAATACACTTGATGAAAACCTAGAAGGAGAAGCAATTGATTTTACTGGAAAATTAATTATTGACGAAAATATTTATTATTTTGATGATAATTATAGAGGAGCTGTAGAATGGAAAGAATTAGATGGTGAAATGCACTATTTTAGCCCAGAAACAGGTAAAGCTTTTAAAGGTCTAAATCAAATAGGTGATTATAAATACTATTTCAATTCTGATGGAGTTATGCAAAAAGGATTTGTTAGTATAAATGATAATAAACACTATTTTGATGATTCTGGTGTTATGAAAGTAGGTTACACTGAAATAGATGGCAAGCATTTCTACTTTGCTGAAAACGGAGAAATGCAAATAGGAGTATTTAATACAGAAGATGGATTTAAATATTTTGCTCATCATAATGAAGATTTAGGAAATGAAGAAGGTGAAGAAATCTCATATTCTGGTATATTAAATTTCAATAATAAAATTTACTATTTTGATGATTCATTTACAGCTGTAGTTGGATGGAAAGATTTAGAGGATGGTTCAAAGTATTATTTTGATGAAGATACAGCAGAAGCATATATAGGTTTGTCATTAATAAATGATGGTCAATATTATTTTAATGATGATGGAATTATGCAAGTTGGATTTGTCACTATAAATGATAAAGTCTTCTACTTCTCTGACTCTGGAATTATAGAATCTGGAGTACAAAACATAGATGACAATTATTTCTATATAGATGATAATGGTATAGTTCAAATTGGTGTATTTGATACTTCAGATGGATATAAATATTTTGCACCTGCTAATACTGTAAATGATAATATTTACGGACAAGCAGTTGAATATAGTGGTTTAGTTAGAGTTGGGGAAGATGTATATTATTTTGGAGAAACATATACAATTGAGACTGGATGGATATATGATATGGAAAATGAAAGTGATAAATATTATTTCAATCCAGAAACTAAAAAAGCATGCAAAGGTATTAATTTAATTGATGATATAAAATATTATTTTGATGAGAAGGGCATAATGAGAACGGGTCTTATATCATTTGAAAATAATAATTATTACTTTAATGAGAATGGTGAAATGCAATTTGGTTATATAAATATAGAAGATAAGATGTTCTATTTTGGTGAAGATGGTGTCATGCAGATTGGAGTATTTAATACACCAGATGGATTTAAATACTTTGCACATCAAAATACTTTGGATGAGAATTTTGAGGGAGAATCAATAAACTATACTGGTTGGTTAGATTTAGATGAAAAGAGATATTATTTTACAGATGAATATATTGCAGCAACTGGTTCAGTTATTATTGATGGTGAGGAGTATTATTTTGATCCTGATACAGCTCAATTAGTGATTAGTGAATA
>C_diff_tcdA
ATGTCTTTAATATCTAAAGAAGAGTTAATAAAACTCGCATATAGCATTAGACCAAGAGAAAATGAGTATAAAACTATACTAACTAATTTAGACGAATATAATAAGTTAACTACAAACAATAATGAAAATAAATATTTGCAATTAAAAAAACTAAATGAATCAATTGATGTTTTTATGAATAAATATAAAACTTCAAGCAGAAATAGAGCACTCTCTAATCTAAAAAAAGATATATTAAAAGAAGTAATTCTTATTAAAAATTCCAATACAAGCCCTGTAGAAAAAAATTTACATTTTGTATGGATAGGTGGAGAAGTCAGTGATATTGCTCTTGAATACATAAAACAATGGGCTGATATTAATGCAGAATATAATATTAAACTGTGGTATGATAGTGAAGCATTCTTAGTAAATACACTAAAAAAGGCTATAGTTGAATCTTCTACCACTGAAGCATTACAGCTACTAGAGGAAGAGATTCAAAATCCTCAATTTGATAATATGAAATTTTACAAAAAAAGGATGGAATTTATATATGATAGACAAAAAAGGTTTATAAATTATTATAAATCTCAAATCAATAAACCTACAGTACCTACAATAGATGATATTATAAAGTCTCATCTAGTATCTGAATATAATAGAGATGAAACTGTATTAGAATCATATAGAACAAATTCTTTGAGAAAAATAAATAGTAATCATGGGATAGATATCAGGGCTAATAGTTTGTTTACAGAACAAGAGTTATTAAATATTTATAGTCAGGAGTTGTTAAATCGTGGAAATTTAGCTGCAGCATCTGACATAGTAAGATTATTAGCCCTAAAAAATTTTGGCGGAGTATATTTAGATGTTGATATGCTTCCAGGTATTCACTCTGATTTATTTAAAACAATATCTAGACCTAGCTCTATTGGACTAGACCGTTGGGAAATGATAAAATTAGAGGCTATTATGAAGTATAAAAAATATATAAATAATTATACATCAGAAAACTTTGATAAACTTGATCAACAATTAAAAGATAATTTTAAACTCATTATAGAAAGTAAAAGTGAAAAATCTGAGATATTTTCTAAATTAGAAAATTTAAATGTATCTGATCTTGAAATTAAAATAGCTTTCGCTTTAGGCAGTGTTATAAATCAAGCCTTGATATCAAAACAAGGTTCATATCTTACTAACCTAGTAATAGAACAAGTAAAAAATAGATATCAATTTTTAAACCAACACCTTAACCCAGCCATAGAGTCTGATAATAACTTCACAGATACTACTAAAATTTTTCATGATTCATTATTTAATTCAGCTACCGCAGAAAACTCTATGTTTTTAACAAAAATAGCACCATACTTACAAGTAGGTTTTATGCCAGAAGCTCGCTCCACAATAAGTTTAAGTGGTCCAGGAGCTTATGCGTCAGCTTACTATGATTTCATAAATTTACAAGAAAATACTATAGAAAAAACTTTAAAAGCATCAGATTTAATAGAATTTAAATTCCCAGAAAATAATCTATCTCAATTGACAGAACAAGAAATAAATAGTCTATGGAGCTTTGATCAAGCAAGTGCAAAATATCAATTTGAGAAATATGTAAGAGATTATACTGGTGGATCTCTTTCTGAAGACAATGGGGTAGACTTTAATAAAAATACTGCCCTCGACAAAAACTATTTATTAAATAATAAAATTCCATCAAACAATGTAGAAGAAGCTGGAAGTAAAAATTATGTTCATTATATCATACAGTTACAAGGAGATGATATAAGTTATGAAGCAACATGCAATTTATTTTCTAAAAATCCTAAAAATAGTATTATTATACAACGAAATATGAATGAAAGTGCAAAAAGCTACTTTTTAAGTGATGATGGAGAATCTATTTTAGAATTAAATAAATATAGGATACCTGAAAGATTAAAAAATAAGGAAAAAGTAAAAGTAACCTTTATTGGACATGGTAAAGATGAATTCAACACAAGCGAATTTGCTAGATTAAGTGTAGATTCACTTTCCAATGAGATAAGTTCATTTTTAGATACCATAAAATTAGATATATCACCTAAAAATGTAGAAGTAAACTTACTTGGATGTAATATGTTTAGTTATGATTTTAATGTTGAAGAAACTTATCCTGGGAAGTTGCTATTAAGTATTATGGACAAAATTACTTCCACTTTACCTGATGTAAATAAAAATTCTATTACTATAGGAGCAAATCAATATGAAGTAAGAATTAATAGTGAGGGAAGAAAAGAACTTCTGGCTCACTCAGGTAAATGGATAAATAAAGAAGAAGCTATTATGAGCGATTTATCTAGTAAAGAATACATTTTTTTTGATTCTATAGATAATAAGCTAAAAGCAAAGTCCAAGAATATTCCAGGATTAGCATCAATATCAGAAGATATAAAAACATTATTACTTGATGCAAGTGTTAGTCCTGATACAAAATTTATTTTAAATAATCTTAAGCTTAATATTGAATCTTCTATTGGGGATTACATTTATTATGAAAAATTAGAGCCTGTTAAAAATATAATTCACAATTCTATAGATGATTTAATAGATGAGTTCAATCTACTTGAAAATGTATCTGATGAATTATATGAATTAAAAAAATTAAATAATCTAGATGAGAAGTATTTAATATCTTTTGAAGATATCTCAAAAAATAATTCAACTTACTCTGTAAGATTTATTAACAAAAGTAATGGTGAGTCAGTTTATGTAGAAACAGAAAAAGAAATTTTTTCAAAATATAGCGAACATATTACAAAAGAAATAAGTACTATAAAGAATAGTATAATTACAGATGTTAATGGTAATTTATTGGATAATATACAGTTAGATCATACTTCTCAAGTTAATACATTAAACGCAGCATTCTTTATTCAATCATTAATAGATTATAGTAGCAATAAAGATGTACTGAATGATTTAAGTACCTCAGTTAAGGTTCAACTTTATGCTCAACTATTTAGTACAGGTTTAAATACTATATATGACTCTATCCAATTAGTAAATTTAATATCAAATGCAGTAAATGATACTATAAATGTACTACCTACAATAACAGAGGGGATACCTATTGTATCTACTATATTAGACGGAATAAACTTAGGTGCAGCAATTAAGGAATTACTAGACGAACATGACCCATTACTAAAAAAAGAATTAGAAGCTAAGGTGGGTGTTTTAGCAATAAATATGTCATTATCTATAGCTGCAACTGTAGCTTCAATTGTTGGAATAGGTGCTGAAGTTACTATTTTCTTATTACCTATAGCTGGTATATCTGCAGGAATACCTTCATTAGTTAATAATGAATTAATATTGCATGATAAGGCAACTTCAGTGGTAAACTATTTTAATCATTTGTCTGAATCTAAAAAATATGGCCCTCTTAAAACAGAAGATGATAAAATTTTAGTTCCTATTGATGATTTAGTAATATCAGAAATAGATTTTAATAATAATTCGATAAAACTAGGAACATGTAATATATTAGCAATGGAGGGGGGATCAGGACACACAGTGACTGGTAATATAGATCACTTTTTCTCATCTCCATCTATAAGTTCTCATATTCCTTCATTATCAATTTATTCTGCAATAGGTATAGAAACAGAAAATCTAGATTTTTCAAAAAAAATAATGATGTTACCTAATGCTCCTTCAAGAGTGTTTTGGTGGGAAACTGGAGCAGTTCCAGGTTTAAGATCATTGGAAAATGACGGAACTAGATTACTTGATTCAATAAGAGATTTATACCCAGGTAAATTTTACTGGAGATTCTATGCTTTTTTCGATTATGCAATAACTACATTAAAACCAGTTTATGAAGACACTAATATTAAAATTAAACTAGATAAAGATACTAGAAACTTCATAATGCCAACTATAACTACTAACGAAATTAGAAACAAATTATCTTATTCATTTGATGGAGCAGGAGGAACTTACTCTTTATTATTATCTTCATATCCAATATCAACGAATATAAATTTATCTAAAGATGATTTATGGATATTTAATATTGATAATGAAGTAAGAGAAATATCTATAGAAAATGGTACTATTAAAAAAGGAAAGTTAATAAAAGATGTTTTAAGTAAAATTGATATAAATAAAAATAAACTTATTATAGGCAATCAAACAATAGATTTTTCAGGCGATATAGATAATAAAGATAGATATATATTCTTGACTTGTGAGTTAGATGATAAAATTAGTTTAATAATAGAAATAAATCTTGTTGCAAAATCTTATAGTTTGTTATTGTCTGGGGATAAAAATTATTTGATATCCAATTTATCTAATACTATTGAGAAAATCAATACTTTAGGCCTAGATAGTAAAAATATAGCGTACAATTACACTGATGAATCTAATAATAAATATTTTGGAGCTATATCTAAAACAAGTCAAAAAAGCATAATACATTATAAAAAAGACAGTAAAAATATATTAGAATTTTATAATGACAGTACATTAGAATTTAACAGTAAAGATTTTATTGCTGAAGATATAAATGTATTTATGAAAGATGATATTAATACTATAACAGGAAAATACTATGTTGATAATAATACTGATAAAAGTATAGATTTCTCTATTTCTTTAGTTAGTAAAAATCAAGTAAAAGTAAATGGATTATATTTAAATGAATCCGTATACTCATCTTACCTTGATTTTGTGAAAAATTCAGATGGACACCATAATACTTCTAATTTTATGAATTTATTTTTGGACAATATAAGTTTCTGGAAATTGTTTGGGTTTGAAAATATAAATTTTGTAATCGATAAATACTTTACCCTTGTTGGTAAAACTAATCTTGGATATGTAGAATTTATTTGTGACAATAATAAAAATATAGATATATATTTTGGTGAATGGAAAACATCGTCATCTAAAAGCACTATATTTAGCGGAAATGGTAGAAATGTTGTAGTAGAGCCTATATATAATCCTGATACGGGTGAAGATATATCTACTTCACTAGATTTTTCCTATGAACCTCTCTATGGAATAGATAGATATATAAATAAAGTATTGATAGCACCTGATTTATATACAAGTTTAATAAATATTAATACCAATTATTATTCAAATGAGTACTACCCTGAGATTATAGTTCTTAACCCAAATACATTCCACAAAAAAGTAAATATAAATTTAGATAGTTCTTCTTTTGAGTATAAATGGTCTACAGAAGGAAGTGACTTTATTTTAGTTAGATACTTAGAAGAAAGTAATAAAAAAATATTACAAAAAATAAGAATCAAAGGTATCTTATCTAATACTCAATCATTTAATAAAATGAGTATAGATTTTAAAGATATTAAAAAACTATCATTAGGATATATAATGAGTAATTTTAAATCATTTAATTCTGAAAATGAATTAGATAGAGATCATTTAGGATTTAAAATAATAGATAATAAAACTTATTACTATGATGAAGATAGTAAATTAGTTAAAGGATTAATCAATATAAATAATTCATTATTCTATTTTGATCCTATAGAATTTAACTTAGTAACTGGATGGCAAACTATCAATGGTAAAAAATATTATTTTGATATAAATACTGGAGCAGCTTTAACTAGTTATAAAATTATTAATGGTAAACACTTTTATTTTAATAATGATGGTGTGATGCAGTTGGGAGTATTTAAAGGACCTGATGGATTTGAATATTTTGCACCTGCCAATACTCAAAATAATAACATAGAAGGTCAGGCTATAGTTTATCAAAGTAAATTCTTAACTTTGAATGGCAAAAAATATTATTTTGATAATAACTCAAAAGCAGTCACTGGATGGAGAATTATTAACAATGAGAAATATTACTTTAATCCTAATAATGCTATTGCTGCAGTCGGATTGCAAGTAATTGACAATAATAAGTATTATTTCAATCCTGACACTGCTATCATCTCAAAAGGTTGGCAGACTGTTAATGGTAGTAGATACTACTTTGATACTGATACCGCTATTGCCTTTAATGGTTATAAAACTATTGATGGTAAACACTTTTATTTTGATAGTGATTGTGTAGTGAAAATAGGTGTGTTTAGTACCTCTAATGGATTTGAATATTTTGCACCTGCTAATACTTATAATAATAACATAGAAGGTCAGGCTATAGTTTATCAAAGTAAATTCTTAACTTTGAATGGTAAAAAATATTACTTTGATAATAACTCAAAAGCAGTTACCGGATTGCAAACTATTGATAGTAAAAAATATTACTTTAATACTAACACTGCTGAAGCAGCTACTGGATGGCAAACTATTGATGGTAAAAAATATTACTTTAATACTAACACTGCTGAAGCAGCTACTGGATGGCAAACTATTGATGGTAAAAAATATTACTTTAATACTAACACTGCTATAGCTTCAACTGGTTATACAATTATTAATGGTAAACATTTTTATTTTAATACTGATGGTATTATGCAGATAGGAGTGTTTAAAGGACCTAATGGATTTGAATATTTTGCACCTGCTAATACGGATGCTAACAACATAGAAGGTCAAGCTATACTTTACCAAAATGAATTCTTAACTTTGAATGGTAAAAAATATTACTTTGGTAGTGACTCAAAAGCAGTTACTGGATGGAGAATTATTAACAATAAGAAATATTACTTTAATCCTAATAATGCTATTGCTGCAATTCATCTATGCACTATAAATAATGACAAGTATTACTTTAGTTATGATGGAATTCTTCAAAATGGATATATTACTATTGAAAGAAATAATTTCTATTTTGATGCTAATAATGAATCTAAAATGGTAACAGGAGTATTTAAAGGACCTAATGGATTTGAGTATTTTGCACCTGCTAATACTCACAATAATAACATAGAAGGTCAGGCTATAGTTTACCAGAACAAATTCTTAACTTTGAATGGCAAAAAATATTATTTTGATAATGACTCAAAAGCAGTTACTGGATGGCAAACCATTGATGGTAAAAAATATTACTTTAATCTTAACACTGCTGAAGCAGCTACTGGATGGCAAACTATTGATGGTAAAAAATATTACTTTAATCTTAACACTGCTGAAGCAGCTACTGGATGGCAAACTATTGATGGTAAAAAATATTACTTTAATACTAACACTTTCATAGCCTCAACTGGTTATACAAGTATTAATGGTAAACATTTTTATTTTAATACTGATGGTATTATGCAGATAGGAGTGTTTAAAGGACCTAATGGATTTGAATACTTTGCACCTGCTAATACGGATGCTAACAACATAGAAGGTCAAGCTATACTTTACCAAAATAAATTCTTAACTTTGAATGGTAAAAAATATTACTTTGGTAGTGACTCAAAAGCAGTTACCGGACTGCGAACTATTGATGGTAAAAAATATTACTTTAATACTAACACTGCTGTTGCAGTTACTGGATGGCAAACTATTAATGGTAAAAAATACTACTTTAATACTAACACTTCTATAGCTTCAACTGGTTATACAATTATTAGTGGTAAACATTTTTATTTTAATACTGATGGTATTATGCAGATAGGAGTGTTTAAAGGACCTGATGGATTTGAATACTTTGCACCTGCTAATACAGATGCTAACAATATAGAAGGTCAAGCTATACGTTATCAAAATAGATTCCTATATTTACATGACAATATATATTATTTTGGTAATAATTCAAAAGCGGCTACTGGTTGGGTAACTATTGATGGTAATAGATATTACTTCGAGCCTAATACAGCTATGGGTGCGAATGGTTATAAAACTATTGATAATAAAAATTTTTACTTTAGAAATGGTTTACCTCAGATAGGAGTGTTTAAAGGGTCTAATGGATTTGAATACTTTGCACCTGCTAATACGGATGCTAACAATATAGAAGGTCAAGCTATACGTTATCAAAATAGATTCCTACATTTACTTGGAAAAATATATTACTTTGGTAATAATTCAAAAGCAGTTACTGGATGGCAAACTATTAATGGTAAAGTATATTACTTTATGCCTGATACTGCTATGGCTGCAGCTGGTGGACTTTTCGAGATTGATGGTGTTATATATTTCTTTGGTGTTGATGGAGTAAAAGCCCCTGGGATATATGGCTAA
>C_diff_CdtA
ATGAAAAAATTTAGGAAACATAAAAGGATTAGTAATTGTATATCTATATTGTTGATATTATATCTAACTTTAGGTGGTTTGTTACCTAATAACATTTATGCACAAGACTTACAAAGCTATAGTGAAAAAGTTTGCAATACTACTTACAAGGCTCCTATAGAAAGACCAGAAGATTTTCTTAAAGATAAAGAAAAGGCTAAAGAATGGGAAAGAAAAGAAGCAGAAAGAATAGAGCAAAAACTTGAAAGATCTGAAAAAGAAGCATTAGAATCATATAAAAAAGATTCTGTAGAAATAAGTAAATATTCTCAGACAAGAAATTATTTTTATGATTATCAAATAGAAGCAAATTCTCGAGAAAAAGAATATAAAGAACTTCGAAATGCTATATCAAAAAATAAAATAGATAAACCTATGTATGTCTATTATTTTGAATCTCCAGAAAAATTTGCATTTAATAAAGTAATAAGAACAGAAAATCAAAACGAAATTTCATTAGAAAAATTTAATGAGTTTAAAGAAACTATACAAAACAAATTATTTAAGCAAGATGGATTTAAAGATATTTCTTTATATGAACCTGGAAAAGGTGATGAAAAACCTACACCATTACTTATGCACTTAAAATTACCTAGAAATACTGGTATGTTACCATATACAAATACTAACAATGTAAGTACATTAATAGAGCAAGGATATAGTATAAAAATAGATAAAATTGTTCGTATAGTTATAGATGGGAAGCACTATATTAAAGCAGAAGCATCTGTTGTAAGTAGTCTTGATTTTAAAGATGATGTAAGTAAGGGGGACTCTTGGGGTAAAGCAAATTATAATGATTGGAGTAATAAATTAACACCTAATGAACTTGCTGATGTAAATGATTATATGCGTGGAGGATATACTGCAATTAATAATTATTTAATATCAAATGGTCCAGTAAATAATCCTAACCCAGAATTAGATTCTAAAATCACAAACATTGAAAATGCATTAAAACGTGAACCTATTCCAACTAATTTAACTGTATATAGAAGATCTGGTCCTCAAGAATTTGGTTTAACTCTTACTTCCCCTGAATATGATTTTAACAAACTAGAAAATATAGATGCTTTTAAATCAAAATGGGAAGGACAAGCACTGTCTTATCCAAACTTTATTAGTACTAGTATTGGTAGTGTGAATATGAGTGCATTTGCTAAAAGAAAAATAGTACTACGTATAACTATACCTAAAGGTTCTCCTGGAGCTTATCTATCAGCTATTCCAGGTTATGCAGGTGAATATGAAGTGCTTTTAAATCATGGAAGCAAATTTAAAATCAATAAAATTGATTCTTACAAAGATGGTACTATAACAAAATTAATTGTTGATGCAACA
>C_diff_CdtB
ATGAAAATACAAATGAGGAATAAAAAGGTATTAAGTTTTTTAACACTTACAGCTATAGTTAGTCAAGCACTAGTATATCCTGTATATGCTCAAACTAGTACAAGTAATCATTCTAATAAGAAAAAAGAAATTGTAAATGAAGATATACTCCCAAACAATGGATTAATGGGATATTATTTCACAGATGAGCACTTTAAAGATTTAAAATTAATGGCACCCATAAAAGATGGTAATTTAAAATTTGAAGAAAAGAAAGTAGATAAACTTCTGGATAAAGACAAATCAGATGTAAAATCTATACGATGGACAGGAAGAATAATTCCTTCTAAGGATGGTGAATATACATTATCAACTGATAGAGATGATGTCTTAATGCAAGTAAATACTGAGAGTACTATATCAAATACACTTAAAGTTAATATGAAAAAGGGTAAAGAATATAAAGTTAGAATAGAGCTACAAGATAAAAATTTAGGTTCAATAGATAATTTATCATCACCTAATCTTTATTGGGAATTAGATGGTATGAAGAAAATTATACCAGAAGAAAATTTATTCTTAAGAGATTATTCTAATATAGAAAAAGATGATCCATTTATCCCAAATAACAATTTCTTTGACCCAAAGTTGATGTCTGATTGGGAAGACGAAGATTTGGATACAGATAATGATAATATACCAGATTCATATGAACGAAATGGATATACTATTAAGGACTTAATTGCAGTTAAGTGGGAAGATAGTTTTGCAGAACAAGGCTATAAGAAATATGTATCAAATTATTTAGAGTCAAATACTGCTGGAGATCCATATACAGATTATGAAAAAGCTTCAGGTTCTTTTGACAAGGCTATAAAGACTGAAGCAAGAGATCCGTTAGTTGCAGCATATCCAATTGTTGGAGTAGGTATGGAAAAATTAATTATATCTACAAATGAACATGCCTCTACTGATCAAGGTAAAACTGTTTCCAGAGCTACTACTAACAGTAAAACTGAATCTAATACAGCTGGTGTGTCTGTTAATGTAGGATATCAAAATGGATTCACAGCTAATGTAACTACAAATTATTCCCATACAACAGATAATTCAACTGCTGTTCAAGATAGTAATGGAGAATCATGGAATACTGGATTAAGTATAAACAAAGGAGAATCTGCATATATAAATGCAAATGTTAGATATTACAACACAGGTACTGCACCTATGTACAAAGTGACACCAACAACAAATTTAGTGTTAGATGGAGATACATTATCAACTATCAAAGCACAAGAAAATCAAATTGGCAATAATCTATCTCCTGGAGATACTTATCCCAAAAAAGGGCTTTCACCTCTAGCTCTTAACACAATGGATCAATTTAGCTCTAGACTGATTCCTATAAATTATGATCAATTAAAAAAATTAGATGCTGGAAAGCAAATTAAATTAGAAACAACACAAGTAAGTGGAAATTTTGGTACAAAAAATAGTTCTGGACAAATAGTAACAGAAGGAAATAGTTGGTCAGACTATATAAGTCAAATTGACAGTATTTCTGCATCTATTATATTAGATACAGAGAATGAATCTTACGAAAGAAGAGTTACTGCTAAAAATTTACAGGATCCAGAAGATAAAACACCTGAACTTACAATTGGAGAAGCAATTGAAAAAGCTTTTGGCGCTACTAAAAAAGATGGTTTGTTATATTTTAATGATATACCAATAGATGAAAGTTGTGTTGAACTCATATTTGATGATAATACAGCCAACAAGATTAAAGATAGTTTAAAAACTTTGTCTGATAAAAAGATATATAATGTTAAACTTGAAAGAGGAATGAATATACTTATAAAAACACCAACTTACTTTACTAATTTTGATGATTATAATAATTACCCTAGTACATGGAGTAATGTCAATACTACGAATAAAGATGGTTTACAAGGCTCAGCAAATAAATTAAATGGTGAGACGAAGATTAAAATCCCTATGTCTGAGCTAAAACCTTATAAACGTTATGTTTTTAGTGGATATTCAAAGGATCCTTTAACATCTAATTCAATAATTGTAAAGATAAAAGCAAAAGAAGAGAAAACGGATTATTTGGTACCAGAACAAGGATATACAAAATTTAGTTATGAATTTGAAACTACTGAAAAAGATTCTTCTAATATAGAGATAACATTAATTGGTAGTGGTACAACATACTTAGATAACTTATCTATTACAGAGCTAAATAGTACTCCTGAAATACTTGATGAACCAGAAGTTAAAATTCCAACTGACCAAGAAATAATAGATGCACATAAAATATATTTTGCAGATTTAAATTTTAATCCAAGTACAGGAAATACTTATATAAATGGTATGTATTTTGCACCAACACAAACTAATAAAGAAGCTCTCGATTATATCCAAAAATATAGAGTTGAAGCTACTTTACAATATTCTGGATTTAAAGATATTGGAACTAAAGATAAAGAAATGCGTAATTATTTAGGAGATCCAAATCAGCCTAAAACTAATTATGTTAATCTTAGGAGTTATTTTACAGGTGGAGAAAATATTATGACATACAAGAAATTAAG
>C_diff_tpi
GAAGTTAAAGATAAAGTAAATTCTGATAAAGTAGAAGCTGTTATATGTGCACCATTTACTTTATTAAAGGATTTAAAAGAAGCTACTAAGGGTACAAATATAAAGATAGGTGCTCAAAATATGCACTTTGAAGAAAAAGGAGCATTTACAGGAGAAGTTTCACCTCTTATGTTAAAAGAAATAGATATGGACTATGTTGTAATAGGACATTCAGAAAGAAGACAATACTTCAATGAAACTGATGAAACTGTAAACAAGAAAGTTTTAAAAGCATTAGAAGTAGGAATAGACCCAATATTATGTGTTGGAGAAACTTTAGAACAAAGAGAAGCTGGAAAAACTAAAGATGTTTGTAAAGTTCAAGTTGAAAAAGCTTTAGAAAATGTTCTTAAA
>AplsPhgAnk
ATGTTGACAGAAGAAGAAAAGAAAAAGAGCGCCTGTGCTCTGCAAGCCATTATCACAGGAGATTACGATAGTTTTCAGACGTCCATTCAGGGAATTTCTTCCGAAGGACTTAATACTCCCGTTGATAAAGATGGGAGAACACTATTGCACTATGCAGCTTCGTCCCGTAATGGTAATTTCTATGGCATTCTGGTTGAAAGAGGATGTGTTACTAATCTCAAAGATGCTTATGGATTTACTCCAGAACAAGCACGTGAGAAGGCAAGGCATGCACGCACACAGTGGTATGGAGCAGATGTAAATGACCCTGGTGTATCTAGGCAGTTGATGACGCAAGCTGTTCAGCAGTCTGCGAAAGGTAACATGTATGGTGCTCTCGCTATATTAGACCTTGTGCGTAATGACGATGCAAACATTCAGGTCAATGAGAAAGGGCATGGTGTTTTGCATCTAGCATGTATTGAAGGCAGTGATCCATCTTTCACTTCATCCCTCATGCTAAAGGGTTGTTCTTTAAACATTAAGGATGTAGATGGTAATACGCCATTACATACTGCTGTGACTTCAGTAGGCAAAAATGCTTTAGGCAATCTTGATGTACTATGCGACAAAGCTCTTATAGTAGATGTTAATGCTAAGGGACCGGGTGGAAACACTCCGCTTCATATTGCTACGGAGCGTATGGATCACCAGAAAGTAGAGCATCTTCTCTCAAGGTTGAGTGATATTAGCATTGCAAATGATGCTGGTGAAACCGTTTGCCACATTGTTGCAAAGCAATGGCCAAGGCGGGATGTTTTACCATACATTAACAAGATGCAAGAAGCGGTGTCGTCAAATATTGAGGGCAATCGCGAGTGTGCAGAGGCACTAATATTCCCGGATAAAAAAGGGATGAGTGCAGTGCAGTATGCTATTAGAAGGCATATACCGGAGGCTGAGAAGATCTTCGAGAAGGCCATTAACGTTGCAGATAAAGTGTATGGCTTAGCTTCTTCAGAAGTAAAATCTCTCTTTACATGTCCTAATCCAGAGGACGCATCAACGCTGGTGCATTTTGTATCTTCTAATGGGACCCCAAGTTTTGATCCTCTTGCGAAAAGGGTATTGGAGGAAGCATATCATAGGTATGGAGAGGAACCTTTTACTAATTTAGATATTGCAGGTAATGCACCTATACATGCTGCAGCACAAAGATCAACAGTGGCGGTTTTTGAGCAGGTGGCAAGATACACTCCTGAGTCTGTTGTAAATCAATTAGCACCGAATGGCAAAGCGCCTATTCACATGATAGTTGAGGATGAGCCAAGCCATGAAGGCGTAAGCGTTAAATTGCAGATGTTGATTGAGAATGTGCGTAATATTCCATCAATCAATGTACCATCTCCAGTGACAGGTGAAACGCCTGTGGTAGCTGCGTATAAAGGGGGCAACACTGAGGATGTTAAGACTATGTTACGCTGTGGTAGCATGAACGTAGATGCTCAGTCACATGATGGTAAAACTATAATACATCACGCAGCGAAGGATGGAAATTTAGAGATATTGCAGCAGGCTCTTGGAAGGAAGAGGAGTTATTCTAAGTTTCCTGTAAGGGATGATGTTCCTACTCCAGGTGTATATGCGATTCGTGAAGCAAGTGATGGAAAAGTGTCGCTACCAGCACTTGACATGTTAATGAGTTATGAGCCTCACCCGCAGCATGTTGCTGTCGAGGCAGTAAGAAAAGGTGCAGCAGATGTATTGGGGCATCTTATCATCACTGGAGTGATTGGTGTAAATGAAGAAATTACAACTCCTGAAGGAAAAAAGACAACTTTGACCGCTGAAGCACTAACGAATGGTCAATATGCTGCAGTGAAGACGTTAATTAAAAACAGTGCTGATGTAAATGCGTCTCCAGAACCAGCTATTTCTGCGGGTATACAAGGAGGGTGCTTTCAGGGGGGTAAAGCTATAAAGCATTTAAAGCGTGTTGTAGAAGCTGGGGCACATATAAATACTCCTCCCGGATCCATGAGCCCTTTAGCTGCTGCAGTTCAAGCGGCAAATGAGGCAAGTAACCTTAAAGCGGCTAATAGGATTGTAAATTTCCTTTTACAGAGGGGTGCAGATCTTTCGTCTACGGATCACAAAGGAACTCCAGCCTTGCATTTAGCAACAGCTGCTGGCAACCATAAGACTGCTAAGTTGCTCTTGGATAAAGGGGCTCCAGCAACGCAGAGAGATGTTGGGGGTAGGACGGCTTTACATATAGCAGCTGCTAATGGTGACGGTAAGCTATATAAGTTAATTGCGAAAAAATGCCCAGATAGCTGTCAGCCACTCTCTTCTCATATGGGAGATACAGCGTTACATGAGGCTTTATATTCTGATAAGGTTACAGAAAAATGCTTTTTAAAGATGCTCAAAGAGTCTCGAAAGCATTTGTCAGACTCATCTTTCAAAGACTTGCTTAATACTCCTCAAGTAGCAAATGGTGACAGGTTACTGCATCTGGCTGCATCGCGTGGTTTCGGTAAAGCATGTAAAGTACTACTAAAGGCTGGGGCGTCAGTATCAGTCATGAATGTAGAGGGAAAAACACCGGTAGATGTTGCGGATCCATCATGAAAGCTCGTCCGTGGATTTTTGGAAAGTCCGTTGTCACAATGATGGCTGAACGTGTTCAAGTTCCTGAAGGGGGATTGCCTCCATATACGCCGCCTGAAAGTCCAACTCCTTCTTTAAGATCTATTTCAAGTTTTGATAGTGTCTCTGCGCTATCATCCTTGGGTAGTGGCCTAGACACTGCAGGATCTGAGGAGTCTATCTACGAAGAAATTAAGGATACAGCAAAAGGTGCAACGGAAGTTGAAAGCATATATTCAACTGTAGGAGCTGAAGGTCCGAGAACACCAGAAGGTGAAGATCTGTATGCTACTGTGGGAGCTGCAATTACTTCCGAGGCGCAAGCATCAGATGCGGCGTCATCTAAGGTAGAAAGGCCGGAATCCATTTATGCTGATCCATTTGATATACTGAAACCTAGGCAGGAAAGGCCTGAATCTATCTATGCTGACCCATTTGCTGCAGAACGAACATCTTCTTCTGGATTAACGACATCTGGCCCTAAAGAAGAGCCGATTTATGCAACAGTGAAAAAGGGTCCTAAGAAGAGTGATACTTCTCAAAAAGGAGGAACAGCTTCTGAAAAAGTCAGCCCAACAATAACTGTGGTTAAGAAGAAAGAGAAACCTCAGGTTCCAGTTAGGACAAGTAGTTTGTCTCCTAAAGGAGATTTAGGTTCTGATAAAGGCCAGGGTCCAGAAACTAGTAGCTCTTTTGCAGCTGAGCTGCAAGCACAAAGGGGTAAATTGCGTCCTGTGAAGGGAGGTGCTCCGGATTCTACCAAAGACAAAACAGCTGCTTCTGTATTCTCCAGTGAAGAGTTCAAAAAGGAACTAACAAAAGCTGCCAAAGGATTACAGGGAGCAGTTGAAGCTCAGAAGGGTGATGGAGGAGCTGCAAAGGCAAAGCAAGATCTTGGCATGGAATCTGGTGCCCCAGGGTCTCAACCAGAAGCTCCTCAAAGTGAAGGCCCTAAGTCTGTAAAAGGC
>AplsPhgGroEL
GTTGGAGGTTCATAAATGTCAAATACGGTAGGCACGGGTGAGGTAGTAGATAAGTCTATTAGGGAGGTAGTACGCATCCTAGAAGATGCAGTTGGTTGTACTGCTGGTCCTAAAGGCCTCACTGTAGCGATTAGTAAGCCTTATGGGTCGCCAGAGATCACAAAGGATGGCTACAAGGTAATGAAGAGTATAAAGCCTGAAGAACCACTGGCTGCCGCTATAGCGAGCATCATTACTCAGAGTGCTTCTCAGTGTAATGATAAGGTGGGAGATGGAACTACTACATGCTCCATACTGACAGCAAAAGTGATTGAAGAAGTCTCAAAAGCGAAAGCTGCTGGATCTGATATTGTTAGCATAAAGAATGGTATTCTCAAGGCTAAGGAAGCGGTTCTTACAGCGCTTATGTCTATGAGACGTGAAGTAGAAGAAGACGAAATTGCACAAGTTGCAACATTGTCTGCAAATGGAGACAAGAACATAGGAAGTAAGATTGCACAGTGTGTTAAAGAAGTCGGTAAAGACGGTGTTATAACTGTTGAAGAAAGCAAAGGCTTCAAGGATCTAGAAGTTGAAAAGACTGATGGTATGCAGTTTGATCGCGGATATCTTTCGCCTTACTTTGTTACAAATGCTGAAAAAATGCTGGTGGAATTTGAAAATCCATACATATTCCTTACTGAAAAGAAGATTAATCTTGTACAAAGCATTTTACCAATATTAGAAAACGTTGCGAGAGCTGGTAGACCATTGCTTATCATAGCTGAAGATGTTGAAGGTGAAGCTCTGAGCACGCTTGTACTCAATAAGCTCCGTGGTGGGCTTCAAGTTGCTGCTGTAAAGGCGCCTGGTTTCGGTGACAGAAGAAAAGACATGCTAGGCGATATTGCCGTAATAGTAGGCGCTAAGTATGTAGTAAATGACGAGCTTGCTGTTAAGATGGAAGATATCGCTCTAAGCGATCTTGGTACTGCTAAGAGCGTGCGCATCACAAAAGACGCAACTACTATCATAGGTAGTGTTGATAGCAGTTCTGAAAGCATAGCTAGCAGGACTAATCAAATCAAAGCTCAGATAGAAAATTCTAGTTCTGATTATGACAAGGAAAAGCTTAGAGAACGTTTAGCGAAGCTTTCCGGTGGCGTTGCTGTACTCAAGGTTGGTGGATCCAGCGAAGTTGAGGTGAAGGAACGCAAAGACAGAGTAGAAGATGCATTACATATTACTAGAGCTGCTGTTGAGGAAGGTGTAGTACCTGGTGGTGGAGCTGCAT
>EEERNAPol
ATGTTCCCATACCCTACACTTAACTACCCGCCTATGGCGCCGATTAACCCGATGGCCTACCGGGATCCTAATCCGCCTAGGCGCAGGTGGCGGCCCTTTAGGCCACCACTTGCAGCTCAAATTGAGGACCTGAGACGTTCCATTGCTAACCTGACTTTGAAACAACGAGCACCTAACCCTCCAGCAGGACCACCCGCCAAACGCAAGAAGCCTGCGCCCAAGCCTAAGCCTGCGCAGGCGAAAAAGAAGCGACCACCACCACCTGCCAAGAAGCAAAAACGTAAACCTAAACCAGGCAAACGACAGCGAATGTGTATGAAGCTAGAGTCAGATAAAACGTTTCCGATCATGTTGAACGGACAGGTGAATGGTTACGCGTGCGTCGTGGGTGGACGAGTGTTTAAACCGCTGCACGTAGAAGGCAGAATAGACAATGAGCAACTGGCCGCTATCAAGCTGAAGAAGGCCAGCATATATGACCTTGAGTACGGTGATGTGCCACAATGCATGAAATCAGATACCCTCCAGTACACCAGTGACAAGCCTCCTGGCTTTTATAACTGGCATCATGGAGCTGTGCAGTATGAGAACAACAGGTTCACCGTACCACGAGGGGTCGGTGGAAAGGGCGATAGCGGGAGACCTATTCTTGACAACAAAGGTAGAGTCGTCGCAATTGTCCTGGGTGGAGTCAACGAAGGATCCAGGACGGCTCTATCAGTGGTGACATGGAACCAAAAGGGGGTTACAGTCAAGGATACACCAGAGGGGTCAGAGCCATGGTCGCTCGCCACTGTCATGTGCGTCCTGGCCAATATCACGTTTCCATGTGATCAACCACCCTGCATGCCATGCTGTTATGAAAAGAATCCACACGAAACACTCACCATGCTGGAACAGAATTACGACAGCCGAGCCTATGATCAGCTGCTCGATGCCGCTGTGAAATGTAATGCTAGGAGAACCAGGAGGGATTTGGACACTCATTTCACCCAGTATAAGTTGGCACGCCCGTATATTGCTGATTGCCCTAATTGTGGGCATAGTCGGTGCGACAGCCCTATAGCTATAGAAGAAGTTAGAGGGGATGCGCATGCAGGAGTCATCCGCATCCAGACATCAGCTATGTTCGGTCTGAAGACGGATGGAGTCGATTTGGCCTACATGAGTTTCATGAACGGCAAAACGCAGAAATCAATAAAGATCGACAACCTGCATGTGCGCACCTCAGCCCCTTGTTCCCTCGTGTCGCACCACGGCTATTACATCTTGGCTCAATGCCCACCAGGGGACACGGTTACAGTTGGGTTTCACGACGGGCCTAACCGCCATACGTGCACAGTTGCCCATAAGGTAGAATTCAGGCCAGTGGGTAGAGAGAAATACCGTCACCCACCTGAACATGGAGTTGAATTACCGTGTAACCGTTACACTCACAAGCGTGCAGATCAGGGACACTATGTTGAGATGCATCAACCAGGGCTAGTTGCCGACCACTCTCTCCTTAGCATCCACAGTGCCAAGGTGAAAATTACGGTACCGAGCGGCGCCCAAGTGAAATACTACTGCAAGTGTCCAGATGTACGAGAGGGAATTACCAGCAGCGACCATACAACCACCTGCACGGATGTCAAACAATGCAGGGCTTACCTGATTGACAACAAGAAATGGGTGTACAACTCTGGAAGACTGCCTCGAGGAGAGGGCGACACTTTTAAAGGAAAACTTCATGTGCCCTTTGTGCCTGTTAAGGCCAAGTGCATCGCCACGCTGGCACCGGAGCCTCTAGTTGAGCACAAACACCGCACCCTGATTTTACACCTGCACCCGGACCATCCGACCTTGCTGACGACCAGGTCGCTTGGAAGTGATGCAAATCCAACTCGACAATGGATTGAGCGACCAACAACTGTCAATTTCACAGTCACCGGAGAAGGGTTGGAGTATACCTGGGGAAACCATCCACCAAAAAGAGTATGGGCTCAAGAGTCAGGAGAAGGGAACCCACATGGATGGCCGCACGAAGTGGTAGTCTACTACTACAACAGATACCCGTTAACCACAATTATCGGGTTATGCACCTGTGTGGCTATCATCATGGTCTCTTGTGTCACATCCGTGTGGCTCCTTTGCAGGACTCGCAATCTTTGCATAACCCCGTATAAACTAGCCCCGAACGCTCAAGTCCCAATACTCCTGGCGTTACTTTGCTGCATTAAGCCGACGAGGGCAGACGACACCTTGCAAGTGCTGAATTATCTGTGGAACAACAATCAAAACTTTTTCTGGATGCAGACGCTTATCCCACTTGCAGCGCTTATTGTATGCATGCGCATGCTGCGCTGCTTATTTTGCTGTGGGCCGGCTTTTTTACTTGTCTGCGGCGCCTTGGGCGCCGCAGCGTACGAACACACAGCAGTGATGCCGAACAAGGTGGGGATCCCGTATAAAGCTTTAGTCGAACGCCCAGGTTATGCACCCGTTCACCTACAGATACAGCTGGTTAATACCAGGATAATTCCATCAACTAACCTGGAGTACATCACCTGCAAGTACAAGACAAAAGTGCCGTCTCCAGTAGTGAAATGCTGCGGTGCCACTCAATGTACCTCCAAACCCCATCCAGACTATCAGTGTCAGGTGTTTACAGGTGTTTACCCATTCATGTGGGGAGGAGCCTACTGCTTCTGCGACACCGAAAACACCCAGATGAGCGAGGCGTATGTAGAGCGCTCGGAAGAGTGCTCTATCGACCATGCAAAAGCTTATAAAGTACACACAGGCACTGTTCAGGCAATGGTGAACATAACTTATGGGAGCGTCAGCTGGAGATCTGCAGATGTCTACGTCAATGGTGAAACTCCCGCGAAAATAGGAGACGCCAAACTCATCATAGGTCCACTGTCATCTGCGTGGTCCCCATTCGATAACAAGGTGGTGGTTTATGGGCATGAAGTGTACAATTACGACTTTCCTGAGTACGGCACCGGTAAAGCAGGCTCTTTCGGAGACCTGCAATCACGCACATCAACCAGCAACGATCTGTACGCAAACACCAACTTGAAGCTACAACGACCCCAGGCTGGTATCGTGCACACACCTTTCACCCAGGCGCCCTCTGGCTTCGAACGATGGAAAAGGGACAAAGGGGCACCGTTGAACGACGTAGCCCCGTTTGGCTGTTCGATTGCCCTGGAGCCGCTCCGTGCAGAAAATTGTGCAGTGGGAAGCATCCCTATATCTATAGATATACCCGATGCGGCTTTCACCAGAATATCTGAAACACCGACAGTCTCAGACCTGGAATGCAAAATTACGGAGTGCACTTATGCCTCCGATTTCGGTGGTATAGCCACCGTTGCCTACAAATCCAGTAAAGCAGGAAACTGTCCAATTCATTCTCCATCAGGTGTTGCAGTTATTAAAGAGAATGATGTCACCCTTGCTGAGAGCGGATCATTTACATTCCACTTCTCCACTGCAAACATCCACCCTGCTTTTAAGCTGCAGGTCTGCACCAGCGCAGTTACCTGCAAAGGAGATTGCAAGCCACCGAAAGATCATATCGTCGATTATCCAGCACAACATACCGAATCCTTTACGTCGGCGATATCCGCCACCGCTTGGTCGTGGCTAAAAGTGCTGGTAGGAGGAACATCAGCATTTATTGTTCTGGGGCTTATTGCTACAGCAGTGGTTGCCCTAGTTC
>WNV
TCACTGACAGTGCAGACACACGGAGAAAGCACTCTAGCGAACAAAAAGGGGGCTTGGATGGACAGCACCAAGGCCACAAGGTATCTGGTAAAAACAGAATCATGGATCTTGAGGAACCCTGGATATGCCTTGGTGGCAGCTGTCATTGGTTGGATGCTTGGAAGCAACACCATGCAGCGAGTTGTGTTTGTCGTGCTGTTGCTCTTGGTGGCTCCAGCCTACAGCTTCAACTGCCTTGGAATGAGCAACAGAGACTTCTTGGAGGGAGTATCTGGAGCAACATGGGTGGATTTGGTTCTCGAAGGCGACAGCTGCGTGACTATCATGTCTAAGGACAAGCCTACCATTGATGTGAAGATGATGAATATGGAGGCTGCTAACCTGGCAGAGGTCCGCAGTTATTGCTATTTGGCTGCCGTCAGCGATCTCTCCACCAAAGCTGCATGCCCGACCATGGGAGAAGCTCACAATGACAAACGTGCTGACCCAGCTTTTGTGTGCAGACAAGGAGTGGTGGA
>Rabies
ATGATGATCGATCCAGGAGAGGTTTATGATGACCCAGTTGATCCGATTGAGTCAGAAGCTGAACCTAGGGGGACCCCCACTGTTCCTAACATCTTGAGGAACTCTGACTATAACCTCAACTCTCCTCTAATAGAAGATCCTGCCAAATTGATGCTGGAGTGGTTGAAAACAGGGAATAGACCTTACCGGATGGCCCTGACAGACAACTGCTCTAGGTCTTACAAAGTCTTGAAAGATTACTTCAAGAAGCTAGATTTGGGATCCCTCAAAGTGGGTGGGACTGCAGCCCAGTCGATGATCTCTCTTTGGCTGTATGGAGCCCACTCTGAATCAAACAGGAGCCGGAGGTGTATAACTGACTTAGCCCATTTTTATTCCAAGTCATCCCCCATAGAAAAGTTATTAAATTGCACACTTGGAAATAGAGGACTAAGAATCCCTCCAGAAGGAGTATTGAGTTGCCTTGAAAGGGTTGACTATGATAAGGCATTCGGGAGGTATCTTGCTAATACATATTCCTCTTATCTGTTTTTCCACGTGATTACCTTGTATATGAACGCCCTAGACTGGGATGAAGAGAAAACCATCTTAGCTCTATGGAAAGATTTGACCTCCGTAGATATTGGGAAGGACTTGGTAAAGTTCAAAGATCAAATATGGGGGCTACTAATTGTGACAAAGGACTTTGTTTACTCTCAGAGTTCAAATTGTCTTTTTGACAGGAACTATACACTTATGCTGAAAGACCTTTTTTTATCTCGTTTCAACTCTCTAATGATTCTCCTTTCCCCCCCTGAGCCTCGGTATTCAGACGACTTGATATCTCAGTTATGCCAACTATACATAGCTGGGGATCAAGTTTTGTCCATGTGCGGAAACTCTGGTTATGAAGTCATTAAAATACTAGAGCCATATGTCGTAAACAGTTTAGTCCAGAGGGCAGAGAAGTTTAGACCTCTTATTCATTCTCTCGGGGATTTCCCTGTGTTCATAAAAGACAAGGTGAGTCAACTTGAAGGGACGTTTGGTCCCAGTGCAAAAAGGTTTTTTAGAGTTCTGGATCAATTTGACAACATACATGACCTGGTTTTTGTGTACGGATGTTACAGACATTGGGGGCATCCTTATATAGACTATAGAAAGGGTCTGTCGAAGTTATATGATCAAGTTCATATCAAGAAGGTGATAGACAAGTCCTACCAGGAGTGTTTGGCAAGCGACTTGGCCAGAAGGATTCTTAGGTGGGGATTTGACAAATATTCCAAGTGGTATATCGACTCGCGACTCCTTGCAAAAGACCATCCCTTAAATCCTTATATCAAAACTCAGACATGGCCACCCAAACACATAGTAGATTTGGTAGGGGATACATGGCATAAACTCCCAATCACACAAATATTTGAAATCCCTGAATCCATGGATCCATCAGAGATACTGGATGACAAGTCACACTCTTTCACCAGAACGAGACTAGCCTCCTGGCTGTCCGAGAACAGAGGGGGGCCTGTTCCAAGTGAGAAGGTCATCATTACAGCTTTGTCCAAGCCACCTGTCAATCCCAGAGAGTTTTTAAAATCTATTGATCTCGGGGGATTGCCTGACGAAGACTTGATAATTGGTCTTAAGCCGAAGGAAAGAGAGCTGAAGATTGAAGGTCGATTCTTTGCGTTGATGTCTTGGAATTTAAGATTGTATTTCGTTATCACCGAAAAGCTCCTAGCTAATTATATCTTGCCCCTCTTTGATGCTCTGACTATGACAGACAACCTGAACAAGGTGTTTAAGAAGCTGATTGACAGGGTGACTGGGCAAGGGCTTTTGGACTATTCAAGGGTTACGTATGCTTTCCATCTGGACTATGAAAAGTGGAACAATCACCAAAGGTTGGAGTCAACAGAAGATGTATTTTCGGTCCTGGATCAGGTGTTTGGATTGAAAAGGGTGTTTTCTAGGACTCATGAATTCTTCCAGAAGTCTTGGGTCTATTATTCAGACAGATCAGACCTTATCGGGTTATGGGAGGACCAAATATACTGCTTGGACATGTCCAATGGCCCGACCTGCTGGAATGGCCAAGACGGCGGGCTGGAAGGCTTACGCCAAAAAGGCTGGAGTCTGGTCAGCCTGTTAATGATAGACAGAGAATCTCAAACCAGGAACACGAGAACCAAAATACTAGCTCAAGGGGACAACCAGGTTCTATGTCCGACATATATGCTGTCCCCTGGGCTGTCGAGAGAGGGGCTTCTCTATGAATTGGAGAGCATATCGAGGAATGCCCTTCTATATACCGGGCTATCGAGGAAGGAGCATCCAAACTAGGGCTGATTATCAAGAAGGAAGAAACTATGTGTAGCTATGACTTTCTCATCTATGGGAAAACTCCTTTATTTCGAGGCAATATCTTGGTACCGGAGTCAAAGAGATGGGCCAGAGTCTCTTGTATCTCGAACGACCAGATAGTCAACCTCGCCAATATAATGTCAACCGTGTCCACCAATGCATTGACTGTAGCACAACACTCTCAATCCCTGATCAAGCCGATGAGGGACTTTCTACTTATGTCAGTACAGGCAGTCTTTCATTACTTGTTGTTCAGTCCAATCCTAAAAGGCAGAGTTTACAAGATTTTGAGTGCAGAAGGGGACAACTTTCTTCTGGCGATGTCAAGGATAATCTATCTAGACCCCTCCTTAGGGGGAGTGTCAGGAATGTCTCTTGGGAGATTTCACATACGTCAGTTCTCAGATCCTGTTTCTGAGGGGTTGTCATTCTGGAGGGAAATTTGGCTGAGCTCCCATGAATCTTGGATCCATGCCCTGTGTCAGGAAGCAGGGAACCCAGATCTCGGAGAGAGGACACTCGAGAGCTTCACTAGGCTTCTAGAGGATCCCACTACTTTAAATATTAAAGGAGGGGCTAGTCCCACTATCTTACTCAAGGATGCTATCAGAAAGGCCCTGTATGACGAGGTGGACAAGGTGGAAAACTCGGAGTTTAGAGAGGCAATTCTCTTGTCCAAGACCCATAGGGACAACTTTATACTCTTCTTGAAGTCTGTGGAGCCCCTGTTCCCCCGATTCCTCAGTGAGCTTTTCAGCTCGTCTTTCTTGGGGATCCCTGAGTCAATCATTGGATTGATACAAAACTCGCGGACGATAAGAAGACAGTTTAGAAAAAGTCTCTCAAGAACTTTAGAGGAGTCATTTTACAATTCGGAGATTCACGGGATCAACCGGATGACCCAGACACCTCAACGAGTTGGGAGGGTGTGGCCGTGCTCTTCTGAGAGAGCAGATCTCTTAAGAGAGATTTCTTGGGGGAGGAAAGTGGTGGGCACAACTGTTCCTCACCCCTCTGAGATGTTGGGGCTGCTTCCTAAGTCCTCTATTTCCTGTACTTGTGGGACAACAGGAGGGGGGAATCCTAGGGTTTCAGTGTCTGTACTCCCGTCCTTCGATCAGTCATTTTTCTCACGAGGCCCTCTAAAAGGATACTTGGGATCATCCACATCCATGTCGACCCAGTTGTTCCATGCCTGGGAAAAGGTCACCAATGTTCATGTGGTGAAAAGGGCTCTATCACTAAAGGAGTCTATAAACTGGTTCATCACAAGAAACTCGAACCTGGCTCAGACTTTAATCAAAAACATTATGTCTCTGACAGGTCCTGATTTCCCTCTAGAAGAGGCCCCTGTGTTCAAGAGAACAGGGTCAGCCTTGCATAGGTTCAAATCTGCCAGATACAGTGAAGGAGGATATTCTTCTGTTTGCCCTAATCTCCTCTCTCATATCTCTGTAAGTACAGACACCATGTCTGATCTGACCCAGGATGGGAAGAACTACGACTTCATGTTCCAGCCCTTGATGCTTTATGCGCAAACATGGACATCTGAACTAGTACAAAGGGACACCAGGCTGAAGGATTCTACTTTTCACTGGCACCTTCGATGTAACAAGTGTGTAAGGCCCATAGATGATATCACACTGGAGACCTCCCAGATCTTTGAGTTTCCAGATGTGTCAAAAAGAATATCTAGGATGGTGTCTGGAGCTGTGCCCCACTTTCAAAAACTTCCCGACATCCATCTGAAACCCGGAGATTTTGAATCTCTAAGTGGTAGGGAGAAATCCCGCCATATAGGTTCAGCTCAAGGGCTCTTATATTCAATTTTGGTTGCAATCCATGACTCAGGATATAATGATGGGACCATCTTCCCTGTCAACATATACAGCAAGGTATCACCTAGAGACTATTTAAGAGGGCTTGCAAGAGGAGTCTTAATAGGGTCCTCAATTTGCTTCTTGACTAGAATGACCAACATCAACATCAATAGGCCTCTTGAATTGATCTCAGGTGTGATTTCATATATCCTCCTGAGACTGGATAATCACCCATCTTTGTACATAATGCTTAGAGAACCGTCTCTTAGAGGAGAAATATTTTCTATACCCCAAAAAATTCCAGCCGCTTACCCGACTACAATGAAGGAAGGCAATAGATCTATTTTGTGTTACCTCCAACATGTGCTGCGATATGAGCGAGAGGTTATTACAGCATCCCCTGAGAATGACTGGTTGTGGATCTTCTCGGACTTTAGAAGTTCCAAAATGACGTACCTAACTCTCATCACCTATCAGTCTCATCTACTACTTCAGAGAGTTGAAAGAAATCTATCTAAGAGCATGAGAGCTAACCTACGACAAATGAGTTCTCTGATGAGGCAAGTGCTAGGAGGGCACGGAGAAGATACCTTAGAATCGGACGACGACATTCAGAGGCTACTGAAAGACTCTCTGCGCAGAACGAGGTGGGTGGATCAAGAAGTGCGCCATGCAGCCAGAACCATGATCGGGGATTACAGCCCTAACAAAAAGATGTCACGCAAGGCAGGATGTTCTGAGTGGGTTTGCTCCGCTCAGCAGGTTGCGGTCTCCACCTCAGCTAACCCAGCCCCCTTTTCAGAGCTTGACATAAGGACCCTCTCTAAGAAGTTTCAGAACCCTCTTATCTCAGGCTTGAGAGTGGTTCAGTGGGCAACTGGTGCCCATTATAAGCTCAAGCCCATTCTAGATGATCTCAATGTTTTCCCATCCCTATGTCTCGTGGTCGGGGATGGATCAGGAGGGATATCTAGAGCAGTGCTCAACATGTTCCCAGATGCCAGGCTTGTATTCAACAGCCTGTTGGAGGTGAATGACCTGATGGCATCAGGAACACATCCGTTGCCTCCCTCCGCAATCATGAGTGGAGGAGATGACATTGTCTCTAGAGTGATTGACTTTGACTCCATCTGGGAGAAACCATCAGACCTGAGGAACTTGACAACATGGAAGTACTTCCAGTCAGTCCAAAGAAAGGTTAACATGTCTTATGACCTCATCATTTGTGATGCAGAAGTCACTGACATTGCATCAGTCAATCGGATAACACTGTTGATGTCTGACTTCGCATTGTCCATAGATGGCCCGCTTTATCTGGTTTTCAAAACTTATGGAACTATGCTGGTAAATCCAGAATATCGAGCTATCCAACACCTGTCGAGGGCATTCCCCTCAGTCACAGGATTTATAACCCAGATGACCTCGTCTTTTTCATCTGAGCTATATCTCAGATTCTCCAAACGAGGGAAGTTTTTCCGAGACGCAGAGTACCTGACATCGTCCACCCTTAGAGAGATGAGCCTTGTGTTGTTCAACTGCAGCAGCCCCAAGAGTGAGATGCAGAGAGCCCGCTCTTTAAATTATCAGGATCTTGTAAGAGGATTCCCAGAGGAGATTATCTCCAATCCTTATAATGAGATGATCATAACCCTGATCGACAGTGACGTGGAATCTTTCCTGGTTCACAAGATGGTAGACGATCTAGAATTACAGAGAGGAACTCTGTCTAAGATGTCTATCATTATAGCTATTATGATAGTATTCTCCAACAGAGTTTTCAATGTTTCCAAACCGCTGACTGATCCTTTGTTCTACCCACCATCTGACCCCAAAATCTTGAGGCACTTCAACATATGCTGCAGTACAATGATGTATCTGTCGACAGCTTTAGGTGATGTCCCCAGCTTTGCAAGACTTCATGATTTATACAATAGACCAATAACTTATTACTTCAAAAAGCAGGTCATTCGAGGGAATATTTATCTGTCATGGAGTTGGTCTGACGACACTTCAGTATTTAAAAGGGTGGCCTGTAACTCTAGCTTGAGTCTGTCATCTCACTGGATCAGGCTGATTTACAAGATAGTGAAGACCACTAGACTCATCGGAAGTGTCGAAGATCTATCAAGAGAAGTTGAAAGACACCTTCAAGGTTATAACAGGTGGATCACCCTCGAAGACCTCAGATCTAGATCTTCTCTACTAGACTACAGCTGCTTATAA
>YPestisToxn
ATGCTTCAAATAGATAATGTCATTAATAATATTGGAAACTACTTTCATCATCTAAGTAACATTAATTATATACGACTTCTGGATACCCCCCATGCTTGGGGAGCCCCATTTGGTAAAGAAATCATGCAGCAATCTTACTTACGGCAAGAGGAGTTTGCAGGGGCAATGACTGAAGTACTGCGGAATTCGCGTTATCGCTGTGATATATCATCACTTAATAGCCCCGATGCAGAGTGGCGAAAAGTGATTTTTAAGGCCATTGATGAATCCTTATCGAAAAAAATGGGGCGAACTCAGCCAACTCAGTATAGGTTTCTTTTCGGCCAATCTCCAACAGTATTTATGAATGGGTTATCTGCTGCAACAAATGGCTCCCCTGACTTTGTTGCTTTTAAATCAGAGTTAATTCAGCTAATTAAGGAGCGAGGACAATATTGGGAAAAAATGCCTGAAATTTGGCTAGGCCGTTTCTTTAGAATAGAAGAAGGGTTGGCTACATCATTTATGAGAAACGTGTATCCTGATTTCCCACCAATCAACGATACAAGAATGACATGGAATCACACAAAAATAATGGCCTCAGATGGTACTGAAGCTCTTGTTGGTGGACATAACATGAACATGGATCTATTTAGAAATTATCCACCTGTTCATGATGTATCAATTATCACTCATGGTTCTTCTGCTTATGGCTCCCAGCTATATCTTAACGAACTATGGTCATGTAATTCAGATTTACTAAAAAAAGAATATTTTGATTATGAAAGCATGATGTGGGCGGTCGGAACAAAGTTCTATGATAAGCCTGAAGATCCGCTTAAAAGCTCAGTTGCTATGAATTATATGAAGCAACGGCAAGAGGACCTACTCAACTTGCATGAAAACTTTAATCAGAAGGTAGCGACTCGTATTAGTGAATACGAAAACATGGAAGAGTATAAAAAAGCAGACAGAGTTTTATCAGTAGGTAAATATTGGACAGGACCTAATATGGAGCATGACTACCAAAGAGGGTCTGAAATAATGAAAGAGCAACTGATAAAAAATGCTAAGCGCATAATTAGAATTTCACAGCAAGATCTCGTGAGTGCTTGGAAAAAAAAATGGAAAGACCACTTTACGTGTAATTGGATTATTGAGGCTTTGTTAGAAAATAAAGATCTTCATATTCATGTTGTAGTCTCTGCTCTAGATGCAGCAGCTGGAGCTGCTGGTGATCAGTACTCATTTGGTTCTGGAGCAGAACGGACCTATGAATTATTTAAGTATTACCTAACCCATGATATTGATACCGATGAAGTATTAGACGATCCTGATGGTAGCCGTGCTGATGCCTTAAAAAGAATATTGATTGCACCATTCTTCTTTACAGATAAAGTACCTGATGAAAATACAATTGAAGGCGAAACCTACAAGTGGCCTGATTTAGAACAAAGCGCTTATACTGCAACACTTAAGCAAAAACCACTTTCGGAAAAACCCCCGCATCAAGGTATTATTGGTAGTGCACTAATGTCAGCAATTAAAGGTAGTGGACTTTTCTATCCTAAAGTCCCTGTTGCACCTGGTAATCACGCCAAATTAATGATTATTGACGATGAGTTGTACGTTGTTGGATCAGATAATCTTTATCCCGGTTATCTGTCAGAGTTTGACTATTTAGTCGAAGGAAAAGATGCAGTTAATGAATTAATGAAATCTTACTGGGAACCATTGTGGAAATATTCTAGCCCACATGCATTTCCAAAATTAAGCCCAAATTGA
>Y_pestis_pla
CATCTCAGTTAATACCAAATATATCCCCTGACAGCTTTACAGTTGCAGCCTCCACCGGGATGCTGAGTGGAAAGTCTCATGAAATGCTTTATGACGCAGAAACAGGAAGAAAGATCAGCCAGTTAGACTGGAAGATCAAAAATGTCGCTATCCTGAAAGGTGATATATCCTGGGATCCATACTCATTTCTGACCCTGAATGCCAGGGGGTGGACGTCTCTGGCTTCCGGGTCAGGTAATATGGATGACTACGACTGGATGAATGAAAATCAATCTGAGTGGACAGATCACTCATCTCATCCTGCTACAAATGTTAATCATGCCAATGAATATGACCTCAATGTGAAAGG
>FTlrnsIns
ATGAATTATCATATAAAAGAAGTATTCTGGTCAATTATTTTATCATTCTTAAAATCACAAAAAGGTATACATACCAATGATGAAGCCAAATTAAGATTGTTTATTGAAGCTGTATTTTATGTGTTACGTACAGGCTGTCAATGGAGAATGTTACCATTTTATTATGGTAAATATAGATCAATACATAAGCGTTTTAAAGATTGGTGTGATAAAGATATATTTTCTAGATTATTTAAATCAGTACAAAACCCTGATTTACAAGAAGTCATGCTTGATTCAACAATAGCAAGAGCACATGCTTGTGCTACGGGATATGATAAAGATGATAACCAAGCAATTGGTAGATCAGTTGGTAGGATAACCACTAAAATCCATGCTATGACTGATGCTTTAGGTAATCCAATAGAAATATTGTTGTCAGAGGATAAAACTCATGATAGTAAAGTAGCTATAGATTTACTAAAAAATGTATATAATACAAAAGTTATCGCTGATAGAGCATATCATTCTAATGAAATCAGGCAGCATATTCAAGGTATATCCTCTGAAGCTGTTATCCCTTGTAAATCAAATACTCTAAACCATATACCTTTTGATAGTCATGTATATAAAGAAAGACATTTGATAGAGAATTTCTTTTCTAAAATTAAGCATTTTAGAAGAGTATTCTCTAGATTTGATAAAACCATTTTAGCATATATAGGAATGATTAAATTAGCTTGTACTTTTATTTGGTTACGATAG
>FTlrnsIglC
ATGATTATGAGTGAGATGATAACAAGACAACAGGTAACAAGTGGCGAGACCATTCATGTGAGAACTGATCCTACTGCATGTATAGGATCTCATCCTAATTGTAGATTATTTATTGATTCTTTAACTATAGCTGGGGAGAAACTTGATAAAAATATCGTTGCTATAGATGGTGGAGAGGATGTCACGAAAGCTGATTCGGCTACAGCTGCTGCTAGTGTAATACGTTTATCTATAACGCCAGGCTCTATAAATCCAACAATAAGTATTACTCTTGGTGTTCTAATTAAATCAAATGTTAGAACTAAAATTGAAGAGAAAGTTTCGAGTATATTACAAGCAAGTGCTACAGATATGAAAATTAAGTTAGGTAATTCTAATAAAAAACAAGAGTATAAAACTGATGAAGCATGGGGTATTATGATAGATCTATCTAATTTAGAGTTATATCCAATAAGTGCTAAGGCTTTTAGTATTAGTATAGAGCCAACAGAACTTATGGGTGTTTCAAAAGATGGAATGAGATATCATATTATATCTATAGATGGTCTTACAACATCTCAAGGAAGTTTGCCAGTATGTTGCGCAGCTAGCACAGATAAAGGAGTTGCTAAAATAGGATATATTGCAGCTGCATAG
>FTlrnsTUL4
GTTAGGTGGCTCTGATGATGCAAAAGCTTCAGCTAAAGATACTGCTGCTGCTCAGACAGCTACTACTGAGCAAGCTGCTGCTGTATCTAAGCCAACTGCAAAAGTAAGTTTAAATAAACTTGGTCAGGATAAAATAAAAGCAACTGTATATACAACATACAATAATAACCCACAAGGAAGTGTAAGATTACAATGGCAGGCTCCAGAGGGTTCTAAGTGCCATGATACAAGCTTCCCAATTACTAAGTATGCTGAGAAGAACGATAAAACTTGGGCAACTGTAACAGTTAAGCAAGGTAATAACTTCTGTAGCGGTAAGTGGACAGCTAATG
>BHensPap31
AAGCTGCTGATGTTATCGTTCCTCATGAAGTAGCGCCAACAGTTATTAGTGCGCCTGCTTTTTCTTGGACAGGTTTCTATATTGGTGGTCAAGTTGGGAATTTTTCGAGTAAGGTTGAAATAACTGATCCGAATAAAAAAGATAAACTTTTCAGTAAAGATGATACACCTAAGCCTTCAGGCTTCATGGGTGGTATTTATGCAGGTTCCAACATGGATCTTGGAAATAATATGATTCTAGGAGTTGAAACCGATGCGGTTTGGGCTGACAGAGAAGACGCAAAAACCTTTTCTGCTGGAGCTATTGGAGAGGATAAACTTGAAAAATTTAAGGCTTCCCTTAAAAACGCTAATGCTGATGTTGCTAAAGACAAAAAAATTGATGATATCGTGAAAGAGGATAAGCATACAGATAGTTTAGCTTTAAAGGAAAAATGGTCTGGTGCTACTCGCGTACGCATTGGTTTTACAGCCGCTGATCGCATTATGCCTTATGTTGCTGGTGGTGTTTCCTATGCACAGGTACAAGCTGTCAGTTCTACTAAGGTAACACAAGCAGCAGATGATGCAGAAATCGCTTCTGCTCAATTGTTTGATAAAACAAAGACATTAGTTGGTTTCACTCTTGGCGGTGGTGTTGATTTTGCTATGACTGATAATGTTTTA
>BQuintPap31
CTGTTATCGCTTTGATTTCGGCTTCTGCGGCACAAGCTGCTGATGTTATTGCTACTCATGAAGCAGCGCCAGTTATTACTACCCCTAACTTTTCTTGGACAGGTTTTTATATTGGTGGCCAGATTGGGAATTTTACAAGTGATAATAAAATAAAGGGTCTAGGAAAAGAAACAAGCATTTTTACTAAAGAGTTAACACCTCAGCTTTCAGGCATTGTGGGAGGTATTTATGCAGGTTCCAATATAGATCTTGGAAGTGGTCTGATTCTAGGGGTTGAAACCGATGCAATTTGGGCTGATTGTGAAGCAACGAAAACAAGCGCTATAAGAACTCTTTCTGTACCTCAAGCCAACTCTCTTAACGATGAATTTAAGGCTGCTGGAATTACGCTAAAGGATAAATTTTCAGAAAATGACACGATGAGTGATCATTATACTTACAAAGCAAAATGGTCCGGTGCTACGCGGGCACGTATCGGTTTTTCTGCTTTTGACCGTGTGATGCCTTATTTTGCTGGTGGTGTTGCTTATGCGCGGATGCAGGGCATGAAGTCAGTTTCAGGAATGAATGCTGCTAAAAATAAAAAGTTGGGTGGGGGCTTGTATGATGAAACTAAGATGATGGTTGGTTTTACCGTTAGTGGTGGTGTTGATGTTGCAATGACCGGAAATGTTTTGCTGCGTGGAGA
>BVinson
GACTTCTGTTATCGCTTTGATTTCAACTTCTGCGGCACAAGCTGCTGATATTGTAGTTCCACATGAGGTTGTATCCCCTCGGGTGACACCGATTGTATCTCCCTCCACATTTTCTTGGACAGGTTTTTATCTTGGTGGTCAAGTTGGGAATTTTTCAAGTAAGGTTGAAATAACAGATTCTGGTAAGAAAAATGAGTTTTTTGGTAAAGATCAGACCCCTAAGCCTTCAGGTTTTATGGGAGGAGTTTATACCGGTTCCAATATAGATCTTGGGAATAATCTCATACTAGGTGTTGAAACCGATGCAGTTTGGGCTGATAGAGGAGATACAAAAACGCTCTCTACAAAAGAACTTGAGGGTGATGATCTTGAGGATTTTAACAACACGTTTACAGATGCCGGCATTAAGTTGGGTGACGACGAAAAATTTGTAGCAGGCGATACAGGATCATATAGTTTTACTTATAAAGAAAAATGGTCTGGTGCCACGCGAGCACGGATTGGTTTTGCAGCCGCAAATTGCATTATGCCTTATGTTGCTGGTGGTGA
>MycoHaemoc
CGGCCTGCGATGGTCGTAATGTTGGTGCAAGCATATAAAAAATAAAGCTTGACGCTCCTTAAGGGGTGATGACGGGGAATAGGATAAGGCGAAAGCTACTACTTATTCTCTATAAAGTGCCACAGAGACGAGCTATGCAGAAATGCATAGGTGAAACGCGGTAAACTCCTCCAGGAA
>MycoHaemat
AGTCTGAGATGACTATAGTGTTTGTGTAAGTATATAAAAAATAAAACTTAACAGCTAAAGTAATTTAGTTGATGGCAGAAAAGCTTTTCTAAGTAATGGGAGATTATAGGAAAAATTTTCTATAAAGTGCCACAGAGACGAGTTTTGCAGAAATGCAAAAAGTGAAACGCGGTAAACCCCTCAAGCA
>Brucella
CGGCCAGATCATAGTTCTTGTTGCCGTACTGGGTGTAACGGTACTCAACGCGGCCCAGGATGTTGTCCGTCAGCTTGGCTTCGAGACCGGCACCAGCCGTCCAACCCACGCGGAACTTGCTTTCGTCGTCCAAGCCGTTGTTAAGCTTGATCTGCGAACCGGCAATACCAGCCGTGAGGTACGGCATAACCGGGTTCAGGTCGTAGCCGACGCGGGCACGCAGCGAGCCTTCAAAGCCCTGCTTGACTTCCGGGCCGTCCTTGGACTTCTTGGCCCAGGAATAACCTGCATCACCTTCAACACCGTATACGATCTGGTCCTTCTGGAAGTTCCAGCCAGCAAAGGCGCCAGCCTTCCAATCGTCAGGCTTGATGCTGCCAACGGTGCTGGTCTTGGCCTTGTTCCAGCCGTAGCCAAGGTAAAGACCGGTATAGCCACCAGCCCAGCTATACTGGGGAGCTACTTCAACCGGAGCCGGAACCGGAGGCTGTTCCTGGATGGCGTCGGCAGCAAAAGCGGTCGCAGAGAACGGCAGCAGCGCAGCCGAGACGATTACGAGAGACTTAAGAGTGCGCATGGCATTCTCCTTACACAAATTACGTTTTGCGCGGTCCCTTATCGGGCGGGCAGCATCGGGAGTGAACCGCCCATG
>ECanisVirb
CCATAAGCATAGCTGATAACCCTGTTACAATAGATAGTAGAATTAAAACTTTTGTATACAGTAATAACGAAATATATAATGTAGTGTTTAATTATGGATATCACTCATATATTGAATTTTCAAAGGGTGAAACTATAAAAATGTTAGCAATAGGTGATACCGTAAGTTGGAAAGTAAAGCCAGTAGATAACAAGCTCTTCATAATTCCATTAGAAAAAAACGGAAAAACAAATATGTTAATAGAAACAAGCAAGGGTAGGAGTTATGCTTTTGACCTGA
>EChaffVirb
AAGAACAAATATGTTAATAGAAACAAACAAAGGAAGAAGTTATGCCTTTGACCTTATATGTCGTAGTGCAAATGAATCTAGTGATGACAATAATGACCAAGCAGGCTATTCTGATCTAATAGATTTAACATATATAGTACGTTTCTACTATCCAAAAACCGAAGAAGATTTCGAACTAAATCAAGTAAAGCTGCCAGACATTTCTGTGCCTAGTGCAGTACAAAAAATAAAAAAGCATGTTGTAATAAAACCTAACAATACAAGTAATCACTATATTTTAGAGACAAAATCAGAAAATCAAAACATACTACCTGTAGAATTATTTGATGACGGAAAACTTACATATTTTAAGTTCTCAAA
>APlatysGroel
GCTGTGAAGGCACCTGGATTTGGCGATAGAAGAAAGGATATGCTTGGTGACATCGCAGTTATTGCGGGTGCGAAGTATGTCGTCAACGACGAGCTGGCAGTCAAGATGGAGGACATCTCTCTGAGCGACTTGGGAACTGCTAAAAATGTTCGCATCACTAAGGACACAACGACAATAATAGGAAGCGTTGACAGCAATTCTGAAGTTATTGCCAGCAGGACCAACCAAATTAAAGCACAAATGGAATCCTCCACTTCAGACTATGACAAGGAAAAGCTTAAGGAACGCTTAGCGAAGCTGTGCGGCGGAGTTGCGGTTCTGAAAGTTGGCGGCTCCAGTGAAGTCGAAGTTAAAGAGCGTAAAGACAGAGTGG
>Coccidioides
CGTCCCGGGCGCGCGCCTGCCAGCGGATCAATTGAACTCTTATGTGAAGATTGTCAGTCTGAGCATCATAGCAAAAATCAAACAAAACTTTCAACAACGGATCTCTTGGTTCCGGCATCGATGAAGAACGCAGCGAAATGCGATAAGTAATGTGAATTGCAGAATTCCGTGAATCATCGAATCTTTGAACGCACATTGCGCCCTCTGGTATTCCGGGGGGCATGCCTGTTCGAGCGTCATTGCAAACCCTTCAAGCACGGCTTGTGTGTTGGGCCAACGTCCCCGCTTGTGTGGACGGGCCTGAAATGCAGTGGCGGCACCGAGTTCCTGGTGTCTGAGTGTATGGGAAATCACTTCATCGCTCAAAGACCCGATC
>EEwingii
GTAAATGATGTAATAAAGTCATTTCCACAAAATTCTTGTCCTATGGCTATATTGATAGCATGTTTTTCTGCTTTAGCATCCTATTACCATGATCAAGAATATGGAGATGGATTAAAATATATTGAATTAGCAGTGTCTCAAATTGCAGGGATAGTTGCAATGATTTACAGACATATAACTGATCAAAATTTTATTCAAGCTAATACGGAGTTATCTTATAGTGAAAACTTTATCCATATGATGTTTGATGTTTCTTCTTATAAATTTACTAAAGTTGTATCAAAAGCTTTAGATATTATT
>EEwingiiSodB
TTTTTTAATAATGCTGGTCAAGTATGGAATCATAATTTTTATTGGGAATCTATGAAAAAGAATGGTGGAGGATTTCCTGAAGGGAAATTATTAGATAAAATTAATGAGGATTTTGGAAGCATAGATGATTTTTATACTGCTTTTCTTAATGCTGGAATAGGTCATTTTGGTAGTGGATGGATATGGTTAGTTCTTTCCAGTCAAAAAAAACTTAAAGTATTATGTACTGCTAATGGAGATACTCCTATTACTGAATATCCTGATACCTATCCGTTGCTTGCTATGGATGTATGGGAACACGCT
>EMuris
AGCTGATAAAGATGAGTTAAAGTATGCTAAATTAGCTGTGGCTAAAATTGCAAGCATAGTAGCGCTGATTTATAGATATATAACGAATCAGGATTTTATTACAGCTGATACAAAATTGTCTTACAGTGAAAATTTCGTGCATATGATGTTTGATATTTCTTCCTATAAATTCACTCAGGTTGTTGCTAAAGCTTTGGATATTATCTTTGTATTGCATGCTGATCATGAGCAAAATGCTTCTACTGCTACTGTTAGGTTAGCTGGTTCTTCAGGAGCAGATTTATTTGCTTGTTTAGTAGCAGGAACAGCAACCTTATGGGGTCCAGCTCATGGTGGAGCAAATGAAGCTGTAATTAATATGTTAATGACAATTGAAAAACCAAGTAATGTAAAACAG
>FeLV
TGAAAGACCCCCTACCCCAAAATTTAGCCAGCTACTGCAGTGGTGTCATTTCACAAGGCATGGAAAATTACTCAAGTATGTTCCCATGAGATATAAGGAAGTTAGAGGCTAAAACAGGATATCTGTGGTTAAGCACCTGGGCCCCGGCTTGAGGCCAAGAACAGTTAAACCCCGGATATAGCTGAAACAGCAGAAGTTTCAAGGCCGCTGCCAGCAGTCTCCAGGCTCCCCAGTTGACCAGAGTTCGACTTCCGCCTCATTTAAACTAACCAATCCCCACGCCTCTCGCTTCTGTGCGCGCGCTTTCTGCTATAAAACGAGCCATCAGCCCCCAACGGGCGCGCAAGTCTTTGCTGAGACTTGACCGCCCCGGGTACCCGTGTACGAATAAACCTCTTGCTGATTGCATCTGACTCGTGGTCTCGGTGTTCCGTGGGCACGGGGTCTCATCGCCGAGGAAGACCTAGTTCGGGGGTCTT
>Histo_M
TGATCTGCTTCAATGCCGAGAGCTTGTCGTGGAAGCGCTTCCTGTCCGGTGGCCGTATCCAGGCGGCCCGCCAAGGCACAACATCAGTCTAGGGGCCTTTAGCCAATCAATCAGCGGGGGAACATGAAGCACGCTTTTTGATATCACCAACCTCATCTCATGCCCAAGCCGGCAAGAAGCGTACGAAACGGGAAAACTGAGATATGACATGTCTGATACATGTGATACACATGTACCTTTGTTATGTACATTACACTGTACAGCACATGCGCCTGTACCACCAAGACATCTGCAGCCATCCAAGGGCCACCAGCTGGAAGGAGGAAACCAGCTGCTTGCGAGGTAGGCTCTGAAGGGCTCTGAATAGTGATAGATGTCGTATTGGCGAATATGGGGGGTGTTTCCCGACTGAAAATGGGATACATCAGCTCTAGACACTCCAGCACATGGATATACTCAATCCCGGCAGTTAGCTGCTCCTCGACTACACCACCTCTAAGGAAAAGAAATATCCTTCCCAGAGAATGGAAACAACACCCTTTAACATCCGGGTGAGTAGCACGATAGTCGGGGAGACTCGCCACATATAACCTCGCTTACACTTCTCCAGGATCCACGGATATCTGCTGGCTCCGATAACTTTGCTCTATCCAAGGCCCTCGACGAATGCCAGGTACCATCGATCTATATTTTGAAGTTTATCAAGCTATCCCCTCAATGGCTTCACCCCATGACGCACGTTTTATTTTTATTTTTATTCATCTTCTCTGTGGCAAACATGCAGGTATGCGAGCTCTGGGCCCTGGGGTGTGGCCCTTGATGCATATGGTTTATTTATAGCCACTTGGAAGTCCTGGCCTGTTAAATTTTGGACCTCCTCCCGCTATTCTTTCCAGACTTGGTGCGTCCATTTCTCATTTCCCCCCTCCCCATTTGGGTTCCCTATAGGCCATTGCGTGCTCCACTCAAGAAGGGTCCCAGCCAATTTGGTCCCTACCCTCCAACACTATCTGCATATATAATAGATCTCGACATATAAATCTAGCTGCCATTAATTATTTGTCTTCTTCAGCATCTTCTCTCTCGAGCAAGCTTACTCCACGTTCAATTTAGGGGTTAAAAATGCGGTCGCTCAAGCTTATACTCGCCTCGGCGAGTGTTGTTTCTGCAACTTGTCCCTACATGTCAGGGGAGATGCCTAACAGTCAGAATGGACCCCTCGATCGCCGCCATGACACTCTATCCGACCCTACGGACCAGTTTCTTAGCAAGTTTTACATTGACGATGAACAGTCGGTGCTAACAACGGACGTGGGTGGTCCCATCGAGGACCAACACAGCTTGAAGGCTGGAAATAGAGGCCCAACTCTACTTGAGGATTTTATCTTCCGCCAGAAGATTCAACACTTTGATCATGAGAGGGTGGATATAAAATATGTGACCGTGTTGCAAATCCGCTAATTCGATTTTATGCAGGTTCCTGAGCGCGCCGTCCATGCTCGAGGAGCTGGTGCCCATGGCGTATTCACATCCTATAATAACTGGTCGAATATCACAGCCGCATCCTTCTTGAACGCGGCAGGAAAGCAGACACCAGTATTCGTGCGGTTTTCTACAGTCGCTGGTAGCAGAGGCAGTGTTGACTCTGCTCGCGATATCCACGGATTTGCGACCCGTCTGTATACCGATGAAGGCAATTTTGGTAAGCCTTATATCATGATAGTCACTACTCATAGCAGCACAGCAAATATGAATACAAACCCAGGACCTAGGCTGACTACTTGACAATGTAGATATCGTCGGAAACAACGTTCCAGTCTTCTTCATTCAGGACGCTATTCAATTCCCTGATTTGATTCACGCTGTCAAGCCGCAACCAGACAGTGAAATTCCCCAGGCTGCAACTGCACATGATACGGCATGGGATTTCTTCAGCCAGCAGCCCAGCTCATTGCATGCCCTCTTCTGGGCAATGTCAGGACATGGAATCCCTCGCTCAATGCGTCATGTTGATGGGTGGGGCGTCCATACCTTCCGACTTGTCACCGATGAGGGCAACTCGACCTTGGTCAAGTTTCGCTGGAAGACCCTCCAAGGAAGAGCGGGCCTGGTATGGGAAGAGGCACAGGCTCTTGGCGGAAAAAATCCCGACTTCCATCGACAAGACCTCTGGGATGCCATTGAATCTGGAAGGTACCCTGAGTGGGAGGTAAGATATGATTCCCCCAAATCATTAGTTCTGACAGTGTTTCTCTGCTCTGTCGGTTGCTCTTTTCGTCTTTTTCTATATCTTCAACCTAAGACTGACTTTATATACGTTTTACTCATATAGCTGGGCTTTCAATTGGTGAATGAAGCAGATCAATCCAAGTTTGATTTCGATCTATTAGATCCCACCAAAATCATCCCAGAAGAACTTGTTCCTTTCACCCCAATCGGAAAAATGGTCTTGAACCGAAACCCAAAAAATTATTTTGCCGAAACTGAGCAGATCATGGTTGGTCCACCCCCTATATATTTGGAATATGAATACATGTATAGCTAGATGAAGCGTATATCTAAATATATTTCCACAGTTCCAACCAGGTCATGTAGTTCGCGGAATCGATTTCACGGATGACCCTTTGCTTCAGGGCCGCTTGTACTCCTACCTTGACACTCAATTGAATCGCCATGGAGGTCCCAACTTCGAGCAACTGCCGATCAACAGACCCCGCATCCCATTCCATAACAACAATCGCGACGGTGCTGGTAAGCTACTTCTCACCTACCATGTCAACTTCCATCTTGACCCAATCGATTTGTATAGAGTATTAACATCCGCGTCTGGACAGGACAAATGTTCATCCCTCTAAACACGGCCGCATATACACCCAACTCAATGAGCAACGGATTCCCTCAACAAGCCAACCGGACCCATAACAGAGGATTCTTCACCGCACCTGGGCGTATGGTAAATGGACCACTAGTGCGCGAGCTCAGCCCGAGCTTCAACGACGTCTGGTCCCAACCGCGTCTCTTCTACAACTCACTCACGGTCTTCGAGAAGCAATTCCTCGTCAACGCCATGCGCTTCGAAAACTCCCACGTGCGGAGTGAAACCGTGCGTAAGAACGTCATCATCCAGCTGAACCGCGTCGACAACGACCTCGCCCGCCGCGTCGCGCTAGCTATCGGCGTCGAACCCCCATCCCCGGACCCAACCTTCTACCACAACAAGACAACCGTCCCCATCGGCACCTTCGGCACGAATCTCCTGCGGCTCGACGGGCTGAAAATCGCCCTCCTGACAAGAGACGACGGTAGCTTCACGATCGCGGAGCAGCTCCGGGCCGCGTTTAACAGCGCCAACAACAAAGTAGATATCGTCCTAGTGGGCTCATCGCTTGATCCCCAACGCGGCGTGAACATGACCTATTCCGGCGCCGACGGCTCGATCTTCGATGCCGTGATCGTCGTCGGCGGCCTGCTCACGAGCGCCTCAACGCAATACCCAAGAGGTCGCCCGCTCAGGATTATTACGGATGCATACGCGTATGGAAAGCCCGTTGGCGCCGTCGGTGACGGTAGCAATGAAGCCCTTCGTGACGTCCTTATGGCCGCTGGTGGGGATGCGTCGAATGGGCTGGACCAGCCCGGTGTGTATATTTCCAACGATGTGAGTGAGGCCTACGTTAGAAGTGTCTTGGACGGATTGACGGCATATCGGTTCTTGAATAGGTTCCCGTTGGATAGGTAATATGGTATGAGGTTTGAGGCGCAAATATGGGTTTACTACTTTAATTTTTTTCCCTCCGCTTTTCTGATTTTCCATTTTTGATTGAGGTAATATTGCAGATATCAGTAAATTGCGTTTACGAAAGCCGGTGTAAAGCTTCAGAGGCCTAATTAATTTGAAGAGGGGAGGTTGAAGTGAAATCTTGGGGTATAATAATTTATAGTAATATCTATTGTAATTTCCTCTCACGTTCAATCTATATTTGATCTTTGTCCTTTGTAGCTGTATAAATATAAACCAAGAGAGACAAATAATGATAGATTAAAAAATAATTGCACACCAAGCAGGCCTTCCATCACCATATCAGATATTATCTATCATGTTGTTGTAATGATATCTCAAAAATGCCACAAGCTTGCCTGATATTGAATATTTATATGCTGTAAATGCAGGAAGAGCGTACCATCCAAATAACCAGAAAAACATGTTTAGCTCAAAACCTCACTGTCGGTCGTGTCTATTTTGAAATGGCTGCAGCAAGCTGACTATCTGATAAAACTGTCTGTATATCCGCTTCACGACGCATGTTATGAGCTTTCAACTATAGATAAGACTTGAACGATTTAGCGTCTGTTGGGGGAAATAGAGGCTAGAGGGACGAGTTAGATATCATTCCCATATGACCAAAACTAAAATAGATACATATACATACATATATATATATATACAACACCTTCAAAAAGGATCCATTTACTCCCCCCACCATCTAGCCCCTCTGACCTTAAACTTCCTCTCCTCACCACCTCCTCGGCCCGCAGTTGTCCCGCTCCGCCCCGCTCGAAAGGCTCGAAGGATCGACCATTCCGCCACAGTCGCCCCAGTTCCATTCCCCGCCTGTCGATCTACATTATCCAGCGCCTGATTTCCCCACATGAAGAGTGTCGCAAAGCGGGTGGCTGGCACGGGCCGTGCCAGCGTCACATTCGTCGTGATTCCAGCGTAACGGGCTATGATGTTTAGGTCAGTCGTTACCGGATTGTAGGGGTTGGAGAGTGTGATTGAAGGAAAGGCGGCGACTGTGATGGCGCC
>Histo_hcp
ACGACACTGCTCTGAGCGGCCCACCCAAGGCCGGAGATCTAGTCGCGGCCAGGTTCACGGAGGACAACGAGTGGTACCGCGCAAAAATACGGAGAAACGACCGTGAAGCGAAAAAAGCCGACGTCGTTTACATCGACTACGGCAACTCCGAAACCGTTCCGTGGACCCGCCTCCGGCCTCTCACGCAGCCGCAGTTTTCCGTGCAGAAAATTCGACCCCAAGCCACCGATACAGTTCTCTCCTTCTTGCAACTCCCCGCGTCTCCCGAATACCTCCGTGATGCTGTGGGATACCTTGGTGAACGGACATTGGATCGCCAATTAGTTGCGAATGTCGACTACACGGCGCC
>Lyme_fla
CAAAAATTAACACACCAGCATCGCTTTCAGGGTCTCAAGCGTCTTGGACTTTAAGAGTTCATGTTGGAGCAAACCAAGATGAAGCTATTGCTGTAAATATTTATGCAGCTAATGTTGCAAATCTTTTCTCTGGTGAGGGAGCTCAAACTGCTCAGGCTGCACCGGTTCAAGAGGGTGTTCAACAGGAAGGAGCTCAACAGCCAGCACCTGCTACAGCACCTTCTCAAGGCGGAGTTAATTCTCCTGTTAATGTTACAACTACAGTTGATGCTAATACATCACTTGCTAAAATTGAAAATGCTATTAGAATGATAAGTGATCAAAGAGCAAATTTAGGTGCTTTCCAAAATAGACTTGAATCTATAAAGGATAGTACTGAGTATGCAATTGAAAATCTAAAAGCATCTTATGCTCAAATAAAAGATGCTACAATGACAGATGAGGTTGTAGCAGCAACAACTAATAGTATTTTAACACAATCTGCAATGGCAATGATTGCGCAGGCT
>E_coli_cnf
GATCACAATGCGTATAATAAATGCTCCCTTAAAAATTGCTTTAGCTTAATGATTAGATATGGTAGCAAGGTGTAGTAAAATATTGAGTTTGACTGAGGATTTAGTGATATTATGAACGTTCAATGGCAACAAAAATATCTTCTTGAGTACAATGAGTTGGTATCAAATTTCCCTTCGCCAGAAAGAGTAGTTAGCGATTACATTAGGCGTTGTTTCAAAACAGACTTACCTTGGTTTAGTCAAGTGGATCCTGATAACACTTATTTTATACGATTTTCTCAAAGTCGGAGTAATAGTAGATCTTACACCGGATGGGATCATCTTGGAAAATATAAAACAGGAGTACTGACACTCACTCAAGCCGCACTTATTAATATTGGCTATCATTTTGATGTTTTTGATGATGCAAATGCAAGTGCGGGAATCTATAAAACAAGCAGTGCAGATATGTTTAACGAAAAAAATGAAGAGAAAATGCTTCCTTCAGAATACCTTTATTTTTTGAAAGGGTGTGATTTTTCAGGTATTTATGGTCGATTTCTGTCAGATTATTGGTCGAAATACTATGATAAATTTAAGTTATTACTAAAAAATTATTATATTTCCTCGGCTTTATATCTTTATAAAAACGGAGAAATTGATGAATATGAATATAATTTCTCTATTAGCGCATTGAATCGTAGAGATAATATATCATTATTCTTCTTTGATATCTATGGGTATTACTCCTCTGATATGTTTGTGGCCAAGAACAATGAACGGGTAATGCTTTTTATTCCTGGCGCAAAAAAACCTTTTTTATTCGAAAAAAATATTGCTGATTTACGAATTAGTCTTAAAAATCTAATTAAAGAGAACGACAATAAACAGTTACTATCCCAGCATTTTTCGTTATATAGTCGTCAAGATGGAATTACTTATGCGGGTGTAAATTCAGTACTCAATGCAATAGAAAATGATGGCGTTTTTAATGAATCTTACTTTCTGTACTCCAATAAAAGGATTAATAATAAAGATGTTTTCGATGCCGTAGCATTTTCTGTCAAGAAACGTAGTTTTAGTGATGGTGATATCGTTATAAAATCAAACAGTGAGGCTCAACGAGATTATGCACTGACCATACTTCAGACTATTTTATCAATGACTCCTATATTTGATGTCGCAATTCCGGAGGTGTCTGTTACGCTTGGACTGGGGATTATTCTTCCAGTATGGGGATCAGTTTTGATCAGTTAATTAATGGTGATACTTATGAAGAACGTCGTTCTGCTATCCCTGGTTTAGCCACAAATGCAGCATTGCTTGGGTTATCTTTTGCAATTCCGTTTTTGATTAGTAAGGCGGGCACAAACCAGAAGATACTTAGTAGATATACAAAGCATGAGATCAGGACTCTGAATGAAACAAATATCGATATGTTTTTGGAGGAATATGGAATTAATAAAAATAGTATATCAGAAACTAAAGTATTAGAAGTTGAGCTTAAAGGTTCTGGGCAGCATGTCAATATTGTAAAGCTTAGTGATGAAGATAATAAAATCGTCGCTGTAAAAGGGAATTCTCTGAGCGGCATCTACTATGAAGTTGACATTGAAACAGGATATGAAATTTCATCCAGAAGAATTTATCGTACCGAATACAATGATAAAATTTTCTGGACTCGAGGTGGTGGGCTTAAGGGGGGGCAATCGTTCGATTTTGAAAGTCTCAAACTCCCTATATTTTTCAAAGATGAACCATATTCTGCAGTACCGGGGTCTTCGTTATCATTTATTAATGATGATAGCTCTCTTTTATATCCTAATTCGACCCCAAAACTACCGCAACCAACGCCAGAAATGGAGATTGTTAATTACGTTAAAAGAGCTGGAAACTTTGGGGAGAGACTTGTAACCTTGATGCGAGGAACAACTGAAGAAGAAGCGTGGAATATTGCCCGTTATCATACGGCAGGAGGAAGCACCGAAGAATTGCATGAGATTTTGTTGGGGCAAGGCCCACAGTCGAGTTTAGGTTTTACTGAATATACTTCAAATATTAACAGTGCAGATGCGGCAAGCAGACGACATTTTCTTGTAGTCATAAAAGTGCAAGTGAAATATATAAACAATAATAACGTTTCGCATGTTAATCACTGGGCAATTCCTGATGAGGCTCCAGTAGAAGTACTGGCTGTGGTTGACAGGAGATTTAATTTCCCTGAGCCATCAACTCCACCTAATATATCAATTATACACAAGTTGTTATCTCTGAGATATTTTAAAGAAAATATCGAAAGTACATCAAGGCTTAACTTACAGAAATTAAATCGTGGTAATATTGATATATTTAAAGGGAGGGGGAGTATTTCATCAACACGTCAGCGTGCGATTTATCCGTATTTTGAATCTGCTAATGCTGATGAGCAACAACCTGTCTTTTTCTACATCAAAAAAAACCGGTTTGATGACTTTGGCTATGATCAATATTTCTATAATAGTACAGTGGGGTTGAATGGTATTCCCACATTGAACACCTATACTGGAGAAATTCTATCAGACGCATCCTCGCTCGGCTCAACTTATTGGAAAAAGTATAATCTCACTAATGAAACAAGCATCATTCGTGTATCAAATTCTGCTCGAGGGGCAAATGGTATAAAAATAGCACTTGAAGAAGTGCAGGAAGGTAAACCGGTAATCATTACAAGCGGAAATTTGAGCGGTTGTACAACAATTGTTGCTCGAAAAGGAGGATACCTTTATAAGGTACATACAGGTACAACAATACCTTTAGCTGGTTTTACAAGTACAACAGGGGTAAAAAAAGCTGTAGAAGTTTTTGAATTACTTACAAATAATCCAATGCCGCGCGTAGAGGGAGTAATGAATAATGATTTTTTGGTAAATTATCTGGCGGAAAGTTTTGATGAGTCTTTAATAACGTACTCATCATCTGAACAAAAAATAGGTAGTAAGATTACTATTTCTCGCGACAATGTTTCTACTTTTCCTTACTTTCTTGATAACATACCAGAAAAAGGCTTTGGTACATCGGTGACTATATTGGTAAGAGTAGATGGTAATGTTATCGTAAAATCCTTATCTGAGAGTTATTCTTTAAATGTAGAAAACTCCAATATATCAGTATTGCATGTTTTTTCAAAAGATTTTTGATTCGGAAAATTATTGTCTATTGTGACTTTTACCCTCTTGTGCTGTTTTGTTAGCGCCAGAGGGTAGAAAAGGTCT
>FIV
CTTCGCAGTTGGCGCCCGAACAGGGACTTGATTGAGAGTGATTGAGGAAGTGAAGCTAGAGCAATAGAAAGCTGTTAAGCAGAACTCCTGCTGACCTAAATAGGGAAGCAGTAGCAGACGCTGCTAACAGTGAGTATCTCTAGTGAAGCGGACTCGAGCTCATAATCAAGTCATTGTTTAAAGGCCCAGATAAATTACATCTGGTGACTCTTCGCGGACCTTCAAGCCAGGAGATTCGCCGAGGGACAGTCAACAAGGTAGGAGAGATTCTACAGCAACATGGGGAATGGACAGGGGCGAGATTGGAAAATGGCCATTAAGAGATGTAGTAATGTTGCTGTAGGAGTAGGGGGGAAGAGTAAAAAATTTGGAGAAGGGAATT
>FIV_type
CTGAAATACCAAAATGTGGATGGTGGAATCAAATGGCCTATTATAACAGTTGTAAATGGGAAGAGGCAAAAGTAAAGTTTCATTGTCAAAGAACACAGAGTCAGCCTGGATCATGGTTTAGAGCAATCTCGTCATGGAAACAAAGAAATAGATGGGAGTGGAGACCAGATTTTGAAAGTAAAAAGGTGAAAATATCTCTACAGTGCAATAGCACAAAAAACCTAACCTTTGCAATGAGAAGTTCAGGAGATTATGGAGAAGTAACGGGAGCTTGGATAGAGTTTGGATGTCATAGAAATAAATCAAAACTTCATGCTGAAGCAAGGTTTAGAATTAGATGTAGATGGAATGTAGGGAGTAATACCTCGCTCATTGATACATGTGGAAACACTCAAAAAGTTTCAGGTGCGAATCCTGTAGATTGTACCATGTATTCAAATAAAATGTACAATTGTTCTTTACAAAACGGGTTTACTATGAAGGTAGATGACCTTATTATGCATTTCAATATGAAAAAGGCTGTAGAAATGTATAATATTGCTGGAAATTGGTCTTGTACATCTGACTTGCCATCGTCATGGGGGTATATGAATTGTAATTGTACAAATAGTAGTAGTAGTTATAGTGGTACTAAAATGGCATGTCCTAGCAATCGAGGCATCTTAAGGAATTGGTATAACCCAGTGGCAGGATTACGACA
>Salmonella_invA 
AACAGTGCTCGTTTACGACCTGAATTACTGATTCTGGTACTAATGGTGATGATCATTTCTATGTTCGTCATTCCATTACCTACCTATCTGGTTGATTTCCTGATCGCGCTGAATATCGTACTGGCGATATTGGTGTTTATGGGGTCGTTCTACATTGACAGAATCCTCAGTTTTTCAACGTTCCCTGCGGTACTGTTAATTACCACGCTCTTTCGTCTGGCATTATCAATCAGTACCAGCCGTCTTATCTTGATTGAAGCCGATGCTGGGGAAATTATTGCCACGTTCGGGCAATTCGTTATTGGCGATAGCCTGGCAGTGGGTTTTGTTGTTTTCTCTATTGTCACCGTGGTCCAGTTTATCGTTATTACCAAAGGTTCAGAACGCGTTGCGGAAGTCGCAGCTCGTTTTTCTCTGGATGGTATGCCCGGTAAGCAGATGAGTATCGATGCCGATTTGAAGGCCGGTATTATTGATGCGGATGCCGCGCGCGAACGGCGAAGCGTACTGGAAAGGGAAAGCCAGCTTTACGGTTCCTTTGACGGTGCGATGAAGTTTATCAAAGGTGACGCCATTGCCGGCATCATTATCATCTTTGTGAACTTTATTGGCGGTATTTCGGTGGGGATGACCCGCCATGGTATGGATTTATCCTCCGCGCTGTCTACTTATACTATGCTGACCATCGGTGATGGTCTTGTCGCCCAGATCCCTGCACTGTTAATTGCGATTAGTGCCGGTTTTATCGTTACTCGCGTAAATGGCGATACGGATAATATGGGGCGGAATATTATGACGCAGCTGTTGAACAACCCATTTGTATTGGTTGTTACGGCTATTCTGACCATTTCAATGGGGACTCTGCCGGGATTCCCGCTGCCGGTTTTTGTTATTTTGTCGGTAGTTTTAAGCGTACTCTTCTATTTTAAATTCCGTGAAGCAAAACGTAGCGCAGTCAAGCCTAAAACCAGCAAAGGCGAGCAGCCGCTCAGTATTGAGGAAAAAGAAGGGACGTCGTTAGGACTGATTGGCGATCTCGATAAAGTCTCTACAGAGACCGTACCGTTGATATTACTTGTGCCGAAGAGCCGACGTGAAGATTTGGAAAAAGCTCAGCTTGCGGATCGTCTACGTAGTCAGTTCTTTATTGATTATGGCGTGCGCCTGCCGGAAGTATTGTTACGCGATGGTGAGGGCCTGGACGATAACAACATCGTATTGTTGATTAATGAGATCCGTGTTGAACAATTTACGGTCTATTTTGATTTGATGCGAGTGGTAAATTATTCCGATGAAGTCGCTTCCTTTGGCATTAATCCAACAACCCATCAGCAAGGGAGTAGTCAGTACTTCTGGGTAACGCATGAGGAAGGGGAGAAACTCCGGGAGCTTGGGTATGTGCTGCGGAACGCGCTTGACGAGCTTTACCATTGTCTGGCGGTGATGCTGGCGCGCAACGTCAATGAATATTTCGGTATTCAGGAAACAAAATATATGCTGGATCAGTTGGAGGCGAAATTTCCTGATTTACTTAAAGAAGTGCTCAGACATGCCACGGTGCAACGTATATCTGAAGTTTTGCAGCGTTTGCTAAGCGAACGTGTTTCCGTGCGTAATATGAAATTAATTATGGAAGCGCTCGCATTGTGGGCACCAAGAGAAAAAGACGTCATTAACCTTGTGGAACATATTCGTGGAGCAATGGCGCGTTATATCTGCCATAAATTCGCCAATGGCGGTGAATTACGAGCAGTAATGGTATCTGCTGAAGTTGAGGATGTTATTCGCAAAGGGATCCGTCAGACCTCTGGCAGTACCTTCCTCAGCCTTGACCCGGAAGCCTCCGCTAATTTGATGGATCTCATTACACTTAAGCTGGATGATTTATTGATTGCACATAAAGACCTTGTCCTCCTTACGTCTGTCGATGTCCGTCGATTTATTAAGAAA
>Crypto 
ACCTGGTTGATCCTGCCAGTAGTCATATGCTTGTCTCAAAGATTAAGCCATGCATGTCTAAGTATAAACTTTTATACGGTTAAACTGCGAATGGCTCATTATAACAGTTATAGTTTACTTGATAATCTTTACTTACATGGATAACCGTGGTAATTCTAGAGCTAATACATGCGAAAAAACTCGACTTTATGGAAGGGTTGTATTTATTAGATAAAGAACCAATATAATTGGTGACTCATAATAACTTTACGGATCACATTAAATGTGACATATCATTCAAGTTTCTGACCTATCAGCTTTAGACGGTAGGGTATTGGCCTACCGTGGCAATGACGGGTAACGGGGAATTAGGGTTCGATTCCGGAGAGGGAGCCTGAGAAACGGCTACCACATCTAAGGAAGGCAGCAGGCGCGCAAATTACCCAATCCTAATACAGGGAGGTAGTGACAAGAAATAACAATACAGGACTTTTTGGTTTTGTAATTGGAATGAGTTAAGTATAAACCCCTTTACAAGTATCAATTGGAGGGCAAGTCTGGTGCCAGCAGCCGCGGTAATTCCAGCTCCAATAGCGTATATTAAAGTTGTTGCAGTTAAAAAGCTCGTAGTTGGATTTCTGTTAATAATTTATATAAAATATTTTGATGAATATTTATATAATATTAACATAATTCATATTACTATATATTTTAGTATATGAAATTTTACTTTGAGAAAATTAGAGTGCTTAAAGCAGGCATATGCCTTGAATACTCCAGCATGGAATAATATTAAAGATTTTTATCTTTCTTATTGGTTCTAAGATAAGAATAATGATTAATAGGGACAGTTGGGGGCATTTGTATTTAACAGTCAGAGGTGAAATTCTTAGATTTGTTAAAGACAAACTAATGCGAAAGCATTTGCCAAGGATGTTTTCATTAATCAAGAACGAAAGTTAGGGGATCGAAGACGATCAGATACCGTCGTAGTCTTAACCATAAACTATGCCAACTAGAGATTGGAGGTTGTTCCTTACTCCTTCAGCACCTTATGAGAAATCAAAGTCTTTGGGTTCTGGGGGGAGTATGGTCGCAAGGCTGAAACTTAAAGGAATTGACGGAAGGGCACCACCAGGAGTGGAGCCTGCGGCTTAATTTGACTCAACACGGGAAAACTCACCAGGTCCAGACATAGGAAGGATTGACAGATTGATAGCTCTTTCTTGATTCTATGGGTGGTGGTGCATGGCCGTTCTTAGTTGGTGGAGTGATTTGTCTGGTTAATTCCGTTAACGAACGAGACCTTAACCTGCTAAATAGACATAAGAAATATTATATTTTTTATCTGTCTTCTTAGAGGGACTTTGTATGTTTAATACAGGGAAGTTTTAGGCAATAACAGGTCTGTGATGCCCTTAGATGTCCTGGGCCGCGCGCGCGCTACACTGATGCATCCATCAAGTATATATTCCTGTTTCGAAGGAAATGGGTAATCTTTTGAATATGCATCGTGATGGGGATAGATCATTGCAATTATTGATCTTGAACGAGGAATTCCTAGTAAGCGCAAGTCATCAGCTTGCGCTGATTACGTCCCTGCCCTTTGTACACACCGCCCGTCGCTCCTACCGATTGAATGATCCGGTGAATTATTCGGACCATACTTTGTAGCAATACATGTAAGGAAAGTTTCGTAAACCTTATCATTTAGAGGAAGGAGAAGTCGTAACAAGGTTTCCGTAGGTGAACCTGCAGAAGGATCA
>Campy_jejuni 
ATGGCTTCTTCGGATAGTTATAGCATTGAAGTTATTGGAAGAGGTGGTCATGGAAGTGCTCCAGAAAAAGCAAAAGATCCTATTTATGCTGCTTCTTTGCTTGTTATGGCTTTGCAAAGCATAGTATCTCGCAATGTTGATCCTCAAAATTCAGCAGTTGTAAGCATAGGAGCTTTTAATGCAGGACATGCTTTTAATATCATTCCAGATATTGCAACGATTAAAATGAGTGTTAGAGCATTAGATAATGAAACTAGAAAGCTAACTGAAGAAAAAATTTATAAAATTTGTAAAGGTATTGCACAGGCTAATGATATAGGGATTAAAATCAATAAAAATGTTGTTGCACCAGTGACTATGAATAACGATGAAGCTGTGGATTTTGCTAGTGAGGTTGCAAAAGAATTATTTGGCGAAAAAAATTGTGAATTTAATCATCGTCCTTTAATGGCAAGTGAGGATTTTGGATTTTTTTGCGAAATGAAAAAATGTGCCTATGCTTTTTTAGAAAATGAAAACGACATTTATTTACATAATTCTAGTTATGTTTTTAATGATAAACTTTTAGCTAGGGCTGCAAGTTATTATGGGAAGCTAGAA
>Giardia 
CTTTAAGATGGCAAGAATTTCCTTCTGGAGCTCAAAAACAGAGACAGGGGCCGTTTCTCTTCGAGCCCATTTGCCAGCAACGACTGCTGCCCGGGCTGGGACCGAGACGACCTTTTCATAAAGCTCCTGGGTTGCAAGGGCGTTGGACAGCCCGTGACCAACATGCTGCATCAATATGCTGACATCTGGAGGAAAATCCTCTTCCGTCTCGCCGTAACTGGTAAGTTTAGACGCATCGTTCTGGGCTGTCTCAACTGTTTCCTGTGCCCGCACCAGAAGGTCTATGAATGAAGATGCCTTTGTAACTTGGGCATTTACGCATCGGGAAATCTCCTCCTCAATGTGGGCCGCCTCCTGGGAAAATTGCTCAAAGACCACCTGATAGACATTCTCTCCAGACGCGGCAGCAAGAGCCGACTTGAGAAGCTGGAAAGCCTCTGCCTGCACATCGGTCTCATCAACGGATGTCATGAAAATTATGGCTACTCATTTAAAAGTATGCAGCACTCACAGAGAGATGCATGCTAAGTCCTATACGACCGTGTGTGAACAAGTGCACTCCTCTGCAAGCATCACACGATAAAGACTTTGCAAAATAGTTTGCACAACTGCTCTCTTGACGCCGAAGCACGAGCTGGAGCTGCGAGTGCTGCACAGAGATTCCCCTGGGAGATACCCTCTCGCCTTGAGGGCAGAACCTCAAGACGCGCTACCGCCGGCGGAACCCTTTTTTGCGCGCAAAAATTTGAGCCCAAGTTAAGAAAATAAAAGGATGTCTATGTTCACCTCCACCCGTACGCTCACCCAGACGATGGACAAGCCCGACGACCTCACCCGCAGTGCGACCGAGACGGCGGTCAAGCTCAGCAACATGAACCAGCGCGTCAGCAGGTTCCACGACAAGATGGAGAACGAGATCGAGGTCCGCCGCGTCGACGACGACACGCGCGTGAAGATGATCAAGGACGCCATCGCACACCTCGACAGGCTCATCCAGACGGAGTCGAGGAAGCGCCAGGCCTCGTTCGAGGACATCCGCGAGGAGGTCAAGAAGTCCGCCGACAACATGTACCTAACGATCAAGGAGGAGATCGACACCATGGCTGCAAACTTCCGCAAGTCCCTTGCGGAGATGGGCGACACACTCAACAACGTTGAGACAAATCTCCAGAACCAGATCGCCATCCATAACGACGCCATCGCGGCTCTCAGGAAGGAGGCCCTCAAGAGCCTGAACGATCTCGAGACGGGCATTGCCACGGAGAACGCAGAAAGGAAGAAGATGTACGACCAGCTCAACGAGAAGGTCGCAGAGGGCTTCGCCCGCATCTCCGCCGCGATCGAGAAGGAGACGATCGCCCGCGAGAGGGCCGTTAGCGCTGCCACGACAGAAGCGCTCACAAACACGAAGCTCGTCGAGAAGTGCGTCAACGAGCAGCTCGAGAACGTCGCCTCGGAGATCCGCGCTATCCAGGAGGAGATCGACCGCGAGAAGGCCGAACGCAAGGAGGCAGAGGACAAGATCGTCAACACTCTCGAGGACGTCGTCTCGAAGATCCAGGGCGGCCTCTCGATGGTCACAAAGCACTAAGCGCCTGCAGTAAATCATTTACTTAGGGAGT
>Rota_A 
GTTGATGCTCAAGATGGAGTCTACTCAGCAGATGGCTACTTCAATTATTAATTCTTCATTTGAAGCTGCGGTAGTTGCTGCAACTTCTACTCTTGAACTAATGGGTATTCAATACGATTATAATGAGGTGTATACTAGAGTCAAGAGTAAATTCGATCTTATTATGGATGATTCTGGTGTCAGAAATAATTTAATGGGCAAGGCGACTACTATTGATCAAGCTTTAAATGGTAAATTTAGTTCGGCAATCAGAAATAGAAATTGGATGACTGATTCTCGGACTGTGGCTAAGCTAGATGAAGATGTAAATAAATTAAGAATGATGTTATCATCAAAAGGAATCGATCAAAAGATGAGAGTGTTGAACGCATGCTTTAGTGTTAAAAGAATCCCTGGAAAATCATCGTCTATAGTGAAATGTACTAGGTTAATGAAGGATAAATTAGAGCGTGGTGAAGTTGAAGTGGATGATTCATTCGTTGAAGAAAAAATGGAAATTGACACTATTGATTGGAAATCAAGATACGAACAACTGGAAAAAAGATTTGAATCATTGAAGCATCGGGTTAATGAGAAATATAATAATTGGGTCATAAAGGCTAGAAAAGTAAATGAAAATATGAACTCTCTTCAAAACGTAATTTCACAACAACAAGCTCACATAAATGAATTACAAATGTACAATAATAAATTGGAGCGTGATCTGCAATCAAAGATTGGATCAGTCGTTTCGTCAATAGAATGGTATTTACGTTCAATGGAATTATCCGATGATGTTAAGGCCGATATTGAACAACAATTAAATTCAATAGACCAGCTGAATCCAGTCAATGCTATGGATGATTTTGAATCAGTGCTTCGTAATTTGATCTCTGATTATGACAAACTATTCATAATGTTTAAAGGATTATTGCAGCAATGTAATTATACTTATTCCTATGAGTGAACGAATTAGTGAATACCATCTACACATGACCCTCTATGAGCACAATAGTTAAAAGCTAACACTGTCAAAAACCTAAATG
>C_perf_alpha 
TTAAAACTTCTTCATTAAGCCCAAGTTCTTCAGCAAGAGAAGTATTAAACTTTAATAAGTTTAGGATTTTTTGAACCCTTTGGATTTTGTTCACTAAAGAATATATTTGGAAGAGTTAAATAAGTGTTTTCTAAGTTAAAACCTGTTTTTGATTGAAAATTTTTATTATCCATATTAAAATCCTTTGCCTTATAATTTATTTCAAATTTTATTCCATCCCTTATATTATGTGTAAAAATTCTTATTAAATTAAAAAACAAGATTTAACTTATTATAGCACTAATAATTGTAAATTTTCATATTAAAAATAAGTTTAACAATTTAGAGTGGGTAAGGTTAGATATGTTTAATTGAAATTTGAATTGTATTCAAAAATATTTTAAAAAATATTCAAAAATTTAGTGAGCTTATGGTAATTATATGGTATAATTTCAGTGCAAGTGTTAATCGTTATCAAAAAAGGGGAGATTAATACTTGAAAAAAATTAACGGGGGATATAAAAAATGAAAAGAAAGATTTGTAAGGCGCTTATTTGTGCCGCGCTAGCAACTAGCCTATGGGCTGGGGCATCAACTAAAGTCTACGCTTGGGATGGAAAGATTGATGGAACAGGAACTCATGCTATGATTGTAACTCAAGGGGTTTCAATCTTAGAAAATGATCTGTCCAAAAATGAACCAGAAAGTGTAAGAAAAAACTTAGAGATTTTAAAAGAGAACATGCATGAGCTTCAATTAGGTTCTACTTATCCAGATTATGATAAGAATGCATATGATCTATATCAAGATCATTTCTGGGATCCTGATACAGATAATAATTTCTCAAAGGATAATAGTTGGTATTTAGCTTATTCTATACCTGACACAGGGGAATCACAAATAAGAAAATTTTCAGCATTAGCTAGATATGAATGGCAAAGAGGAAACTATAAACAAGCTACATTCTATCTTGGAGAGGCTATGCACTATTTTGGAGATATAGATACTCCATATCATCCTGCTAATGTTACTGCCGTTGATAGCGCAGGACATGTTAAGTTTGAGACTTTTGCAGAGGAAAGAAAAGAACAGTATAAAATAAACACAGCAGGTTGCAAAACTAATGAGGCTTTTTATACTGATATCTTAAAAAACAAAGATTTTAATGCATGGTCAAAAGAATATGCAAGAGGTTTTGCTAAAACAGGAAAATCAATATACTATAGTCATGCTAGCATGAGTCATAGTTGGGATGATTGGGATTATGCAGCAAAGGTAACTTTAGCTAACTCTCAAAAAGGAACAGCGGGATATATTTATAGATTCTTACACGATGTATCAGAGGGTAATGATCCATCAGTTGGAAAGAATGTAAAAGAACTAGTAGCTTACATATCAACTAGTGGTGAGAAAGATGCTGGAACAGATGACTACATGTATTTTGGAATCAAAACAAAGGATGGAAAAACTCAAGAATGGGAAATGGACAACCCAGGAAATGATTTTATGACTGGAAGTAAAGACACTTATACTTTCAAATTAAAAGATGAAAATCTAAAAATTGATGATATACAAAATATGTGGATTAGAAAAAGAAAATATACAGCATTCTCAGATGCTTATAAGCCAGAAAACATAAAGATAATAGCAAATGGAAAAGTTGTAGTGGACAAAGATATAAACGAGTGGATTTCAGGAAATTCAACTTATAATATAAAATAATAAAAGTAAAAAAATAATTATTGGTTTTGGTGGTATTTACAAAATAAAAGCTTAGGAAAGATAAAGTCTTTCTTAAGCTTTTATTTTACTTATTTTTAGAGATTTAGGGATTATTACTTTAAGTAATAATCCTTTTGTTTTAAGAATATAATCAATAAGAATATGGTTTCTATAGTAG
>C_perf_beta 
GCCTGCTTGTCAAATCCAAACTTATATAGTTTTTTTGAATAACAACAAGGACATTTTATATTATTTTTGTTCATTGCTTTTTTCTCCTTTCTTGAGGGAGGATAAATATTTTTTGAAAACTATTGTATTCTCAAGTGTTGAAAAGAGCAATGTTCATTTAACTTAACAGATCATCTATATACAAAAGGAGGTTTTTTTATGAAGAAAAAATTTATTTCATTAGTTATAGTTAGTTCACTTTTAAACGGATGCCTATTATCACCAACTTTAGTGTATGCAAATGATATAGGCAAAACTACTACTATAACTAGAAATAAGACATCAGATGGCTATACTATAATTACACAAAATGATAAACAGATAATATCATATCAATCTGTTGACTCTTCAAGTAAAAATGAAGATGGTTTTACTGCATCTATAGATGCTAGATTTATCGATGATAAATATTCATCTGAAATGACAACTTTAATAAACTTAACTGGATTTATGTCTTCAAAAAAAGAAGATGTTATAAAAAAATACAATTTGCATGATGTTACTAATTCTACTGCAATTAATTTTCCGGTTAGATACTCGATTTCTATTTTAAATGAAAGTATTAATGAAAATGTAAAAATAGTTGATAGTATTCCTAAAAATACAATTTCTCAAAAAACTGTATCCAATACAATGGGATACAAAATAGGAGGTTCAATTGAAATAGAAAAAAATAAACCTAAAGCTTCAATTGAAAGCGAATATGCTGAATCATCTACAATAGAATATGTCCAACCTGATTTTTCTACTATACAGACAGATCATTCAACCTCTAAAGCTTCATGGGATACAAAATTTACAGAAACTACTCGTGGTAATTATAATTTAAAATCAAACAACCCTGTATATGGAAATGAAATGTTTATGTACGGAAGATATACTAATGTTCCTGCAACTGAAAATATAATTCCAGATTATCAAATGTCAAAATTAATAACAGGTGGTTTAAACCCTAATATGTCTGTAGTTCTAACTGCTCCTAATGGTACTGAAGAATCTATAATAAAAGTTAAAATGGAGCGTGAAAGAAACTGTTATTATCTTAATTGGAATGGTGCTAACTGGGTAGGACAAGTCTATTCCAGGCTAGCTTTTGATACCCCAAATGTAGATAGTCATATATTTACATTCAAAATAAATTGGCTTACTCATAAAGTAACAGCTATTTAG
>C_perf_beta2
ATTTGGGATATCTTAAATTTAGCACAGAAGAATGTTTAAATGAAATAAAGATAATAAAAAGATATATTAATTATATAGCTGAAAATTTATAATTATATGATAAGTATAGTTAATAAATAAAAAGTGTTCTCGGGGGACACTTTTTTGTTTTAAAAAGGAAAATATAAATAAAATTTAGATAAAAGTGTAAAATAATTATTTTTATTTTAAATTTGTTAAAAATTTGATATAATTGAATTGTAAAAAAAATTTCAGGGGGGAATATAAATGAAAAAAATTATTTCAAAGTTTACTGTAATTTTTATGTTTTCATGTTTTCTTATTGTTGGAGCAATAAGTCCAATGAAAGCAAGTGCAAAAGAAATCGACGCTTATAGAAAGGTAATGGAGAATTATCTTAATGCTTTAAAAAACTACGATATTAATACAGTTGTAAACATTTCAGAAGATGAAAGAGTAAATAATGTTGAACAGTATAGAGAAATGTTAGAAGATTTTAAATATGATCCTAACCAACAACTGAAATCTTTTGAAATACTTAATTCACAAAAGAGCGATAATAAAGAAATATTTAATGTAAAAACTGAATTTTTAAATGGTGCAATTTATGATATGGAATTTACTGTATCATCTAAAGATGGAAAATTAATAGTATCTGATATGGAAAGAACAAAAGTTGAGAATGAAGGAAAATATATTTTAACACCATCATTTAGAACTCAAGTTTGTACATGGGATGATGAACTAGCACAAGCAATTGGGGGAGTTTATCCACAAACATATTCTGATAGATTTACATATTATGCAGATAATATATTATTAAACTTCAGACAATATGCAACTTCAGGTTCAAGAGATTTAAAAGTAGAATATAGTGTTGTAGATCATTGGATGTGGAAAGATGATGTTAAAGCTTCTCAAATGGTATATGGTCAAAATCCTGATTCTGCTAGACAAATAAGATTATATATAGAAAAAGGACAATCTTTCTATAAATATAGAATAAGAATTAAAAACTTTACACCTGCATCAATTAGAGTATTTGGTGAAGGGTATTGTGCATAGAAAAAAATATGAAGTGACTTAGTCACTTCATATTTTTTTTACTATTAATTTTATTATATAAAAACCTAACATACATGAAAGTATTCTTAATACAGTTATATCAAAATTAAAGTAGGGGAAATAAAATAAAAGGCTAAAAACTATATTAAAAACTATAAAAATTATTAAATTAGGTTTTAAGGTGTTATATTTATTTATGATTATAGGAATAAATATGCCAAATGGAATAAATAAAAGTAATATTAATAATTGGTCTAAAAAGTATACATCATTGATAAAAGAAAAATTACCAGTAAAAATTGAGCTTAAAAAATTAAATGTAAATTT
>C_perf_epsilon
TTTTATGAAAAAAAATCTTGTAAAAAGTTTAGCAATCGCATCAGCGGTGATATCCATCTATTCAATAGTTAATATTGTTTCACCAACTAATGTAATAGCTAAGGAAATATCTAATACAGTATCTAATGAAATGTCCAAAAAAGCTTCTTATGATAATGTAGATACATTAATTGAGAAAGGAAGATATAATACAAAATATAATTACTTAAAGAGAATGGAAAAATATTATCCTAATGCTATGGCATATTTTGATAAGGTTACTATAAATCCACAAGGAAATGATTTTTATATTAATAATCCTAAAGTTGAATTAGATGGAGAACCATCAATGAATTATCTTGAAGATGTTTATGTTGGAAAAGCTCTCTTAACTAATGATACTCAACAAGAACAAAAATTAAAATCACAATCATTCACTTGTAAAAATACTGATACAGTAACTGCAACTACTACTCATACTGTGGGAACTTCGATACAAGCAACTGCTAAGTTTACTGTTCCTTTTAATGAAACAGGAGTATCATTAACTACTAGTTATAGTTTTGCAAATACAAATACAAATACTAATTCAAAAGAAATTACTCATAATGTCCCTTCACAAGATATACTAGTACCAGCTAATACTACTGTAGAAGTAATAGCATATTTAAAAAAAGTTAATGTTAAAGGAAATGTAAAGTTAGTAGGACAAGTAAGTGGAAGTGAATGGGGAGAGATACCTAGTTATTTAGCTTTTCCTAGGGATGGTTATAAATTTAGTTTATCGGATACAGTAAATAAGAGTGATTTAAATGAAGATGGTACTATTAATATTAATGGAAAAGGAAATTATAGTGCAGTTATGGGAGATGAGTTAATAGTTAAGGTTAGAAATTTAAATACAAATAATGTACAAGAATATGTAATACCTGTAGATAAAAAAGAAAAAAGTAATGATTCAAATATAGTAAAATATAGGAGTCTTTCTATTAAGGCACCAGGAATAAAATAAGATTATTTATTAGAAGTAAAAATAAGATTTTAGTTTTATAGATT
>E_coli_sta 
CTGCATGACAAAGTCATCGGGCATTATCTGAACATAAAACACTATCAATAAGTTGGAGTCATTACCCGAACAAGAAAAGGATAAAACCATCACTTAATATGATATTGATAGTAAAAAAAACCAGATAGCCAGACAATTAACATATATAACACTATGAAAATAATATATAAAAAGCGAGTGTACCTCGACATATAACATGATGCAACTCACAAAAAAAAATAAAAAAATTGCAAAATCCGTTTAACTAATCTCAAATATCCGTGAAACAACATGACGGGAGGTAACATGAAAAAGCTAATGTTGGCAATTTTTATTTCTGTATTATCTTTCCCCTCTTTTAGTCAGTCAACTGAATCACTTGACTCTTCAAAAGAGAAAATTACATTAGAGACTAAAAAGTGTGATGTTGTAAAAAACAACAGTGAAAAAAAATCAGAAAATATGAACAACACATTTTACTGCTGTGAACTTTGTTGTAATCCTGCCTGTGCTGGATGTTATTAAAAAGCATAGAGGGAATCTTTATTTTGATTCCCTCTATATTATATGTATTGGTGCTGAGAAAATCATAATAAAAAACAACGCTTTTATAGGTAATGACTCCAACTTATTGATAGTGTTTTATGTTCAGATAATGCCCGATGACTTTGTCATGCAG
>E_coli_eae 
ACTTTGANGGTAGTTCACTGGACTTCTTATTACCGTTCTATGATTCCGAAAACATGCTGGCATTTGGTCAGGTCGGTGCGCGTTACATTGACTCCCGCTTTACGGCAAATTTAGGTGCTGGCCAGCGTTTTTTCCTTCCTGAAAATATGTTGGGCTATAACGTCTTCATTGATCAGGATTTTTCTGGTGATAATACCCGTTTAGGTATTGGTGGCGAATACTGGCGAGACTATTTCAAAAGTAGCGTTAACGGCTATTTCCGCATGAGCGGCTGGCATGAGTCATACAATAAGAAAGACTATGATGAGCGCCA
>E_coli_stx1 
ATGAAAATAATTATTTTTAGAGTGCTAACTTTTTTCTTTGTTATCTTTTCAGTTAATGTGGTTGCGAAGGAATTTACCTTAGACTTCTCGACTGCAAAGACGTATGTAGATTCGCTGAATGTCATTCGCCCTGCAATAGGTACTCCATTACAGACTATTTCATCAGGAGGTACGTCTTTACTGATGATTGATAGTGGCACAGGGGATAATTTGTTTGCAGTTGATGTCAGAGGGATAGATCCAGAGGAAGGGCGGTGTAATAATCTACGGCTTATTGTTGAACGAAATAATTTATATGTGACAGGATTTGTTAACAGGACAAATAATGTTTTTTATCGCTTTGCTGATTTTTCACATGTTACCTTTCCAGGTACAACAGCGGTTACATTGTCTGGTGACAGTAGCTATACCACGCTACAGCGTGTTGCAGGGATCAGTCGTACGGGGATGCAGATAAATCGCCATTCGTTGACTACTTCTTATCTGGATTTAATGTCGCATAGTGGAACCTCACTGACGCAGTCTGTGGCAAGAGCGATGTTACGGTTTGTTACTGTGACAGCTGAAGCTTTACGTTTTCGGCAAATACAGAGGGGATTTCGTACAACACTGGATGATCTCAGTGGGCGTTCTTATGTAATGACTGCTGAAGATGTTGATCTTACATTGAACTGGGGAAGGTTGAGTAGTGTCCTGCCTGACTATCATGGACAAGACTCTGTTCGTGTAGGAAGAATTTCTTTTGGAAGCATTAATGCAATTCTGGGAAGCGTGGCATTAATACTGAATTGTCATCATCATGCATCGCGAGTTGCCAGAATGGCATCTGATGAGTTTCCTTCTATGTGTCCGGCAGATGGAAGAGTCCGTGGGATTACGCACAATAAAATATTGTGGGATTCATCCACTCTGGGGGCAATTCTGATGCGCAGAACTATTAGCAGTTGAGGGGGTAAAATGAAAAAAACATTATTAATAGCTGCATCGCTTTCATTTTTTTCAGCAAGTGCGCTGGCGACGCCTGATTGTGTAACTGGAAAGGTGGAGTATACAAAATATAATGATGACGATACCTTTACAGTTAAAGTGGGTGATAAAGAATTATTTACCAACAGATGGAATCTTCAGTCTCTTCTTCTCAGTGCGCAAATTACGGGGATGACTGTAACCATTAAAACTAATGCCTGTCATAATGGAGGGGGATTCAGCGAAGTTATTTTTCGTTGA
>E_coli_stx2 
ATGAAGTGTATATTGTTAAAATGGATACTGTGCCTGTTGCTGGGCTTTTCTTCGGTATCCTATTCCCGGGAATTTACGATAGACTTTTCGACTCAACAAAGTTATGTCTCTTCGTTAAATAGTATACGGACAGAAATATCGACCCCACTTGAACATATATCTCAGGGGACCACATCGGTGTCTGTTATTAACCACACCCCACCGGGCAGTTATTTTGCTGTGGATATACGAGGGCTTGATGTCTATCAGGCGCGTTTTGACCATCTTCGTCTGATTATTGAGCAAAATAATTTATATGTGGCCGGATTCGTTAATACGGCAACAAATATTTTCTACAGATTTTCAGATTTTGCACATATATCAGTGCCCGGTGTGACAACTGTTTCCATGACAACGGACAGCAGTTATACCACTCTGCAACGTGTCGCAGCGCTGGAACGTTCCGGAATGCAAATCAGTCGTCACTCACTGGTTTCATCATATCTGGCGTTAATGGAGTTTAGTGGAAATGCCATGACCAGAGATGCATCCAGAGCAGTTCTGCGTTTTGTCACTGTCACAGCAGAAGCCTTACGGTTCAGGCAAATACAGAGAGAATTTCGTCTGGCACTGTCTGAAACTGCCCCTGTTTATACGATGACACCGGAAGAAGTGGACCTCACACTGAACTGGGGGAGAATCAGCAATGTGCTTCCGGAGTTTCGGGGAGAGGGTGGTGTCAGAGTGGGGCGAATATCCTTTAATAATATATCAGCGATACTGGGCACAGTGGCGGTTATACTGAATTGCCATCATCAGGGGGCGCGTTCCGTTCGCGCCGTGAATGAAGAGATACAACCAGAATGTCAGATAACTGGCGACAGGCCAGTTATAAGGATAAACAATACTTTATGGGAAAGTAATACCGCAGCTGCTTTTCTGAATCGCAGGGCTCACTCTTTAAATACATCCGGAGAATAACAGGAGTTAAATATGAAGAAGATATTTGTAGCGGCTTTATTTGCTTTTGTTTCTGTTAATGCAATGGCAGCTGATTGTGCAAAAGGTAAAATTGAGTTCTCTAAGTATAATGAGAATGATACATTCACAGTAAAAGTGGCCGGGAAAGAGTACTGGACTAACCGCTGGAATCTGCAACCGATACTGCAAAGCGCACAGTTAACAGGAATGACGGTAACAATCAAATCAAATACCTGTGCGTCAGGTTCAGGATTTGCTGAAGTGCAGTTTAATAATGACTGA
>E_coli_F5 
TAGGGAATGGCTATGTTTTCTGGTGATTCCACGGAACTAAAAAATAATATCGAACAATGGAGAATCTAGATGAAAAAAACACTGCTAGCTATTATCTTAGGTGGTATGGCTTTTGCGACTACCAATGCTTCTGCGAATACAGGTACTATTAACTTCAATGGCAAAATAACGAGTGCTACTTGTACAATTGACCCTGAGGTCAATGGTAATCGTACATCAACTATAGATCTTGGGCAGGCTGCTATTAGTGGTCATGGCACTGTAGTGGATTTTAAACTAAAACCAGCGCCCGGCAGTAATGACTGCCTAGCGAAAACAAATGCTCGTATTGACTGGTCTGGTTCTATGAACAGTTTAGGTTTTAATAATACAGCTTCAGGAAATACTGCTGCTAAAGGATACCATATGACTTTGCGCGCAACAAACGTTGGAAATGGGTCTGGTGGTGCTAATATTAATACTTCATTCACTACGGCTGAATACACTCACACTTCTGCAATTCAGTCATTTAACTATTCAGCCCAGCTGAAAAAAGATGACCGCGCTCCGTCTAATGGTGGATATAAAGCTGGCGTATTTACTACTTCAGCATCCTTCTTAGTCACTTATATGTAATATTTAAAGTATTTTACATTGCGGGCATATCTATGATTGCCCGCAATATTACTGATGGATATTATATGAATAGAAAAAAACATCAGATTTTAAAAATTTTATTGTTGTGTCTAATAAGCAGTAAA
>E_coli_F41 
TGAATCCGCAGGGGATGGTTTTGCGGTAATTCCGGAAAAATAAGGATTACCGATTCAGTTTATTATTTATGAAATGTCAAGGTGATTATTTTATGAAAAAGACTCTGATTGCACTGGCTGTGGCTGCATCAGCGGCAGTATCTGGTTCAGTGATGGCTGCTGATTGGACGGAAGGTCAACCAGGTGACATTATTATTGGTGGTGAAATTACATCACCATCTGTTAAATGGCTATGGAAGACTGGAGAGGGACTTTCATCTTTTAGCAATACTACAAATGAAATTGTTAAACGGAAGTTGAATATTTCTGTTCCAACGGATGAATTATTTTTAGCAGCGAAGATGAGTGATGGGATTAAAGGTGTTTTCGTAGGGAATACACTCATTCCTAAGATTGAAATGGCATCTTATGATGGTAGTGTTATTACACCTAGTTTCACTTCAAATACAGCAATGGATATTGCTGTAAAAGTAAAAAACTCAGGTGATAATACTGAGCTAGGGACTCTTTCTGTTCCTTTGTCATTTGGTGCGGCAGTTGCAACTATTTTTGATGGCAATACTACTGATAGCGCTGTAGCGCATATTACCAGTGGTTCTGCTGGTACAGTATTTGAAGGGCTTGTTAATCCAGGTCGATTTACTGATCAGAATATAGCCTATAAATGGAATGGACTCTCAAAAGCTGAAATGGCTGGTTATGTAGAAAAGTTAATGCCAGGGAAAAGTGCTTCAACCTCTTATAGTGGTTTCCACAATTGGGATGACCTCAGTCACCCCAACTATACTTCTGCAGATAAGGCATCTTATCTCTCTTATGGATCTGGTGTTTCTGCAGGTAGTACTTTAGTTATGAATTTAAATAAGGATGTTGCGGGTCGACTTGAATGGGTGGCTCCAGTGACTATCACCGTTATTTATAGTTAATCATCTTTCTGCCCTTCCCCTGTTTTATTTTCGGGGGGAAGGGCGGTAGTTGGGGGCAGTGAG
>S_aureus_nuc 
GTATGGCAATTGTTTCAATGTTACTTATAGGGATGGCTATCAGTAATGTTTCGAAAGGGCAATACGCAAAGAGGTTTTTCTTTTTCGCTACTAGTTGCTTAGTGTTAACTTTAGTTGTAGTTTCAAGTCTAAGTAGCTCAGCAAATGCATCACAAACAGATAACGGCGTAAATAGAAGTGGTTCTGAAGATCCAACAGTATATAGTGCAACTTCAACTAAAAAATTACATAAAGAACCTGCGACTTTAATTAAAGCGATTGATGGTGATACGGTTAAATTAATGTACAAAGGTCAACCAATGACATTCAGACTATTATTGGTTGATACACCTGAAACAAAGCATCCTAAAAAAGGTGTAGAGAAATATGGTCCTGAAGCAAGTGCATTTACGAAAAAAATGGTAGAAAATGCAAAGAAAATTGAAGTCGAGTTTGACAAAGGTCAAAGAACTGATAAATATGGACGTGGCTTAGCGTATATTTATGCTGATGGAAAAATGGTAAACAAAGCTTTAGTTCGTCAAGGCTTGGCTAAAGTTGCTTATGTTTATAAACCTAACAATACACATGAACAACTTTTAAGAAAAAGTGAAGCACAAGCGAAAAAAGAGAAATTAAATATTTGGAGCGAAGACAACGCTGATTCAG
>Asper 
TACACACCGCCCGTCGCTACTACCGATTGAATGGCTCGGTGAGGCCTTCGGACTGGCTCAGGGGAGTTGGCAACGACTCCCCAGAGCCGGAAAGTTGGTCAAACCCGGTCATTTAGAGGAAGTAAAAGTCGTAACAAGGTTTCCGTAGGTGAACCTGCGGAAGGATCATTACCGAGTGAGGGCCCTCTGGGTCCAACCTCCCACCCGTGTCTATCGTACCTTGTTGCTTCGGCGGGCCCGCCGTTTCGACGGCCGCCGGGGAGGCCTTGCGCCCCCGGGCCCGCGCCCGCCGAAGACCCCAACATGAACGCTGTTCTGAAAGTATGCAGTCTGAGTTGATTATCGTAATCAGTTAAAACTTTCAACAACGGATCTCTTGGTTCCGGCATCGATGAAGAACGCAGCGAAATGCGATAAGTAATGTGAATTGCAGAATTCAGTGAATCATCGAGTCTTTGAACGCACATTGCGCCCCCTGGTATTCCGGGGGGCATGCCTGTCCGAGCGTCATTGCTGCCCTCAAGCACGGCTTGTGTGTTGGGCCCCCGTCCCCCTCTCCCGGGGGACGGGCCCGAAAGGCAGCGGCGGCACCGCGTCCGGTCCTCGAGCGTATGGGGCTTTGTCACCTGCTCTGTAGGCCCGGCCGGCGCCAGCCGACACCCAACTTTATTTTTCTAAGGTTGACCTCGGATCAGGTAGGGATACCCGCTGAACTTAAGCATATCAATAAGCGGAGGAAAAGAAACCAACAGGGATTGCCTCAGTAACGGCGAGTGAAGCGGCAAGAGCTCAAATTTGAAAGCTGGCCCCTTCGGGGTCCGCGTTGTAATTTGCAGAGGATGCTTCGGGTGCAGCCCCCGTCTAAGTGCCCTGGAACGGGCCGTCATAGAGGGTGAGAATCCCGTCTGGGACGGGGTGTCTGCGTCCGTGTGAAGCTCCTTCGACGAGTCGAGTTGTTTGGGAATGCAGCTCTAAATGGGTGGTAAATTTCATCTAAAGCTAAATACTGGCCGGAGACCGATAGCGCACAAGTAGAGTGATCGAAAGATGAAAAGCACTTTGAAAAGAGAGTTAAACAGCACGTGAAATTGTTGAAAGGGAAGCGTTTGCGACCAGACTCGCCCGCGGGGTTCAGCCGGCATTCGTGCCGGTGTACTTCCCCGTGGGCGGGCCAGCGTCGGTTTGGGCGGCCGGTCAAAGGCCCTCGGAATGTATCACCTCTCGGGGTGTCTTATAGCCGAGGGTGCAATGCGGCCTGCCTGGACCGAGGAACGCGCTTCGGCTCGGACGCTGGCGTAATGGTCGTAAATGACCCGTCTTGA
>Zygomycetes 
GTCGTAACAAGGTCTCCGTTGGTGAACCAGCGGAGGGATCATTACCGAGTTTACAACTCCCAAACCCCTGTGAACATACCTATACGTTGCCTCGGCGGATCAGCCCGCGCCCTGTAAAAAGGGACGGCCCGCCCGAGGACCCTAAACTCTGTTTTTAGTGGAACTTCTGAGTAAAACAAACAAATAAATCAAAACTTTCAACAACGGATCTCTTGGTTCTGGCATCGATGAAGAACGCAGCAAAATGCGATAAGTAATGTGAATTGCAGAATTCAGTGAATCATCGAATCTTTGAACGCACATTGCGCCCGCCAGTATTCTGGCGGGCATGCCTGTTCGAGCGTCATTTCAACCCTCAAGCTCAGCTTGGTGTTGGGACTCGCGGTAACCCGCGTTCCCCAAATCGATTGGCGGTCACGTCGAGCTTCCATAGCGTAGTAATCATACACCTC
>Lepto_Lip 
TTCCTAACTAAGGAGAGTCTATGAAAAAACTTTCGATTTTGGCTATCTCCGTTGCACTCTTTGCAAGCATTACCGCTTGTGGTGCTTTCGGTGGTCTGCCAAGCCTAAAAAGCTCTTTTGTTCTGAGCGAGGACACAATCCCAGGGACAAACGAAACCGTAAAAACGTTACTTCCCTACGGATCTGTGATCAACTATTACGGATACGTAAAGCCAGGACAAGCGCCGGACGGTTTAGTCGATGGAAACAAAAAAGCATACTATCTCTATGTTTGGATTCCTGCCGTAATCGCTGAAATGGGAGTTCGTATGATTTCCCCAACAGGCGAAATCGGTGAACCAGGCGATGGAGACTTAGTAAGCGACGCTTTCAAAGCGGCTACCCCAGAAGAAAAATCAATGCCACATTGGTTTGATACTTGGATCCGTGTAGAAAGAATGTCGGCGATTATGCCTGACCAAATCGCCAAAGCTGCGAAAGCAAAACCCGTTCAAAAATTGGACGATGATGATGATGGTGACGATACTTATAAAGAAGAGAGACACAATAAGTACAACTCTCTTACTAGAATCAAGATCCCTAATCCTCCAAAATCTTTTGACGACCTGAAAAACATCGATACTAAAAAACTTTTAGTAAGAGGTCTTTACAGAATTTCTTTCACTACCTACAAACCAGGTGAAGTGAAAGGATCTTTCGTTGCATCTGTTGGTCTGCTTTTCCCACCAGGTATTCCAGGTGTGAGCCCGCTGATCCACTCAAATCCTGA
>Chlam 
CATGAAGTCGGAATTGCTAGTAATGGCGTGTCAGCTATAACGCCGTGAATACGTTCCCGGGCCTTGTACACACCGCCCGTCACATCATGGGAGTTGGTTTTGCCTTAAGTCGTTGACTCAACCTGCAAAGGAGAGAGGCGCCCAAGGTGAGGCTGATGACTGGGATGAAGTCGTAACAAGGTAGCCCTACCGGAAGGTGGGGCTGGATCACCTCCTTTTAAGGATAAGGATAACTGTCTTAGGACGGTTTGACTAGGTTGGGCAAGCGTTTTTTTAATCTTGTATTCTATTTCTTTTGCATTGTTAAGCGTTGTTTCCAAAACATTTAGTTTACGATCAAGTATGTTATGTAAATAATATGGTAACAAGTAAATTCACATATAATAATAGACGTTTAAGAATATATGTCTTTAGGTGATGTTAACTTGCATGGATCAATAATTTACAGACCAAGTTATTAAGAGCTATTGGTGGATGCCTTGGCATTGACAGGCGATGAAGGATGCGTTTACCTGCAGTAATCTTCGGCGAGCTGGTATAAAGCTATGACCCGGAGGTCTCCGAATGGGGCAACCCGGTAGATTAATCATCTACCATTATACGTTGAATACATAGGCGTATAAGGCGACACCTGCTGAACTGAAACATCTTAGTAAGCAGAGGAAAATAAATCAAAGAGATTCCCTAAGTAGCGGCGAGCGAAAGGGGAGAAGACCAAACCACATTTTTAATGTGGGGTTGTAGGGTCGATAACATGGGATCTTAAGTTTTAGTTGAATACTTCTGGAAAGTAGAACGATACAGGGTGATAGTCCCGTAGACGAAAAAACAAGAGACTCTATTCGATACCTGAGTAGGGCTAGACACGTGAAACCTAGTCTGAATCTGGGGAGACCACTCTCCAAGTCTAAATACTAGTCAATGACCTATAGTGAACCAGTACTGTGAAGGAAAGGTGAAAAGAACCCTTGTTAAGGGAGTGAAATAGAACCTGAAACCAGTAGCTTATAAGCGGTCGAAGACCTATAACTTCTTAGGAAGTCATGGTTGACGGCGTGCCTTTTGCATGATGAGCCAGGGAGTTAAGTTAAACGGCGAGGTTAAGGGATTTACATTCCGGAGCCGAAGCGAAAGCGAGTTTTAAAAGAGCGTTTAGTCGTTTGATTTAGACACGAAACCAAGTGAGCTATTTATGACCAGGTTGAAGCATGGGTAAGACCTTGTGGAGGACCGAACCAGTACATGTTGAAAAATGTTTGGATGAGTTGTGAATAGGGGTGAAAG
>Neospora 
CCGGAGAATGAGAGCGATTTCCAGGTGTCTTCCTTCTGAGTCGGGTTGTGTTTGGCTGTGAAGGACAGGGTTGGCTATCGCGGTGGAGATTGGTTTTCTGCGCTCGCTGGGACTTCGGGAGCGGCATCGGAGGACATCGCTCACTGACTGGAGGCACGCTGAACACCGTATGTCGTAAATCTGAGTTGCTTCTATGTGGCATTCCTCTTGCGAAGCATTGTTGGTGGAGCAGCGCAGCGGTGTTGGCTGGAGGCGGCAGCAGCGAGGGAGGTGTGGTGGAGGTATAGCAGAGAGAATTTCGTGGCAGGACGGAATGGAAGGAATGGATGGGAGGGAGGGGCGAGGGAGGGGGGAGGGTGTGCGTCCAATCCTGTAACGTGTTGCTCTGCTGACGTGTCGTTGTTGGGCGCAGCCTGCGGCAGCAAGGCTCCTTTTTTGTTTGTGGCTATAGTGTGTGAACGGGTGAACCGAGGGAATTGGTAGCGGTGAGAGGTGGGATACGTGGTTTGTGGTTAGTCATTCGTCACGTTGAAATCAGCCTGCGTCAGGGTGTGGACAGTGTGTCAATGATACTTATCCAGAGTTCAGTGTTCTGTGTTGAGGCAACACCGGCGGCACTGATGACGGGGGAGATTATGCATAGGGAGCAAGCGGACGAGGGAAGGGGCAGAAGACGTAGGTGGACTGGCGAGTGCCCGCGAGGAGACGAGAATGAGTTTCGGTCGCAGTGGGAGGCACAAGAAAGCATCCAGGTATGGGAGACAAATAAGGGAACCGTGGTATAGACTGGATGGCAGACGAGGTAGGTGGTCAATGTCGATACTGCTGGCGAACGGAGAGCGCCTGCGGGGAGGCGACACGTCTCCGGTAGAGTTTTTGGAATCGTGGGCCGAGTATAACGAGGTCGATGTGAACGGGCAGGCGGAAGAGCGGCCTGGTAGATGGGTTTGCAGAGCG
>Toxo 
CGCTGCAGGGAGGAAGACGAAAGTTGTTTTTTTATTTTTTTTTCTTTTTGTTTTTCTGATTTTTGTTTTTTTTGACTCCGGCCCAGCTGCCTCTGTCGGGATGAGACCGCGGAGCCGAAGTGCGTTTTCTTTTTTTGATTTTTTTTTGTTTTTTCACAGGCGAGCTCGCCTGTGCTTGGAGCCACAGAAGGGACAGAAGTCGAAGGGGACTACAGACGCGATGCCGCTCCTCCAGCCGTCTTGGAGGAGAGATATCAGGACTGTAGATGGAGGCGAGGATGAGGATGTGAGGGTGGCGTGGTTGGGAAGCGGCGAGAGTCGGAGAGGGAGAAGATGTTTCCGGCTTGGCTGCTTTTCCTGGAGGGTGGAAAAGAGACACCGGAATGCGATCTAGACGAGACGACGCTTTCCTCGTGGTGATGGCGGAGAGAATTGAAGAGTGGAGAAGAGGGCGAGGGAGACAGAGTCGGAGGCTTGGACGAAGGGAGGAGGAGGCGTAGGAGAGGAATCCAGATGCACTGTGTCTGCAGCG
>Myco_gen 
CGCCCGTCAAACCATGGGAGCTGGTAATGCCCGAAGTCGGTTTATAAAGAAACTGCCTAAGGCAGGACTGGTGACTGGGGTTAAGTCGTAACAAGGTATCCCTACGAGAACGTGGGGATGGATTACCTCCTTTCTACGGAGTACACTTGTCTTTTATCACTATAAAAAAAAGACTTATAACCAAAATTACTAGACCTATATTTATTTATAAACGTCATGGCTTTTATTAATAGGTCAAAAGCTATATATCTAGTTTTGAGAGAACATTCTCTCATATGTTCTTTGAAAACTGAATAGTAAAATATTTTTCGATATTTACAACGACATCAAAAATCAAATTAATGGTTAATTTGTTTTGATTCATCGAGTAAGTCATATTTAATATGATTCATTGAAATGTCTTAAAATACACATCTAAAACTAACAACAATAGGAAAATACTACTTTTAAATAAGGAAGAGTTTGTGGTGGATGCCTTGGGTCTGGAAGTCGATGAAGGACGTGATTACCTGCGATAAGCCTCGTAGAGCTGGAAATATGCTATGAAACGGGGATTTCCGAATGGGGAAACCTAACTATGGTAATACATAGTTGCTTATGTCTGAATACATAGGACATAAAGCGAGATACCTTGTGAACTGAAACATCTTAGTAGCAAGAGGAAAAGAAAATAAATAATGATTTCTTTAGTAGCGGCGAGCGAACGAGAAAGAGCCCAAACCATTTTAAATGGGGTCATAGGACAGACTACATAGAGTTACAAAATTTAATAATAGCAGAAGCTTTTGGGAAGAAGCGGCACAGAAGGTGATACCCCTGTATGCGAAATTATTAAATCTCTTGACTGTATCCTGAGTAGGGCGGGGCACGTGAAACCCTGTCTGAATTTGCCGGGACCACCCGGTAAGGCTAAATACTAACCAGACACCGATAGCGAACTA
>Brucella_WG 
GCGCCTATACGCGCGACCTGATCCAGTCTTTTGCATCGCGGTGCCATGTGCGTCTGGTGGGGGCCGACGGGCTGGCGGCGATTGCCGAAGCGCATATTCGCGGTGAAAGTTTCGATGAGGCGCTGGTCATGGCGCAGATCGCGCCATGTTTTATCGAAAAGGATGGCAAGCGCACCGATATCGTGGTGCTTGCCTGTACGCATTATCCGTTTCTCGTCAATGTATTGCGCCGTCTGGCTCCATGGCCGGTGGATTGGCTGGACCCGGCGGAAGCCATTGCACGACGCATGAAATCGCTTTTGCCTGCGCGAAGTGACGATGATGAATTTCATTCTCAAGATGACCTAGCATTCTTCACATCCAGGAAACCCGACTATGCCATTCGCCGCCTGATGCAGGGTTTTGGGCTGCGTTTTTAATCGTTTCAGTCGGCTCTGGCGGCGCTTGTCGGCAAGCGATTGTATTCTTTGGGAAAATCCAGAATAATGGAATGCGGTGGTTGACAATCGGCCTCAAGCTTCCTATGGTTTTCGGCATAATCTATGCGGGAAGAGGACTGGTATTATGAAATTCGGAAGCAAAATCCGTCGCTTGGCTGTTGCGGCGGTGGCGGGCGCGATTGCGTTGGGAGCGAGCTTTGCGGTTGCACAGGCCCCGACATTTTTCCGTATCGGCACTGGCGGCACAGCCGGAACCTATTATCCGATTGGTGGTCTGATCGCGAACGCGATTTCCGGCGCAGGCGAAAAGGGCGTGCCGGGTCTCGTCGCGACGGCCGTTTCGTCGAATGGCTCGGTTGCCAATATCAATGCGATCAAGTCGGGCGCTCTGGAGTCCGGCTTTACGCAGTCAGACGTTGCCTATTGGGCCTATAACGGCACCGGCCTTTATGATGGCAAGGGCAAGGTGGAAGATTTGCGCCTTCTGGCGACGCTTTACCCGGAAACGATCCATATCGTTGCGCGTAAGGATGCAAACATCAAATCGGTCGCAGACCTGAAAGGCAAGCGCGTTTCGCTGGATGAGCCGGGTTCTGGCACCATCGTCGATGCGCGTATCGTTCTTGAAGCCTACGGCCTCACGGAAGACGATATCAAGGCTGAACACCTGAAGCCGGGACCGGCAGGCGAGAGGCTGAAAGATGGTGCGCTGGACGCCTATTTCTTTGTGGGCGGCTATCCGACGGGCGCAATCTCGGAACTGGCCATCTCGAACGGTATTTCGCTCGTTCCGATCTCCGGGCCGGAAGCGGACAAGATTCTGGAGAAATATTCCTTCTTCTCGAAGGATGTGGTTCCTGCCGGAGCCTATAAGGACGTGGCGGAAACACCGACCCTTGCCGTTGCCGCACAGTGGGTGACGAGCGCCAAGCAGCCGGACGACCTCATCTATAACATCACCAAGGTTCTCTGGAACGAGGATACACGCAAGGCACTCGATGCGGGCCATGCGAAGGGCAAGCTCATCAAGCTCGATAGTGCGACGAGCAGCCTCGGTATTCCGCTGCATCCCGGCGCAGAACGCTTTTACAAGGAAGCGGGCGTGCTGAAATAATCCCTCAATGATCGGTTCCTGATATCTTATTCCGAATTGAAGGGTGACATTGCGGCAGCTCGTTATGCGCGCTGCTGCGCTCCCGTTTTCCAGAGCGGTTCCGGTTAGAACGGAATCGTTGGAACCGCTCTATCTCTTTGTTTTTACGCATTATCCGACGCAAAACCGTTTCACGCTTTTGCTGGAAATGCTCTAGCCTATTGAAATGCACGACCGGCAAAGTGGAGTTGGCCCGCATGACAGAAGAACAAAATGCAAAGCTTNN
>Listeria 
CTAACTCCTGCATTGTTAAATTATCCAGTGTAATCTTGATGCCATCAGGAGTTTCTTTACCATACACATAGGTCAGGATTAAAAGTTGACCGCAAATAGAGCCGAGCTTCCCGTTAATCGAAAAATCATTAAATTTGGCTAGGCTGTATGAAACTTGTTTTTGTAGGGTTTGGAAAACATAGAAAAAGTGCGTAAGATTCTTGCTCAGTAGTTCTTTTAGTTCGTTTATTTTGATAACGTATGCGGTAGCCTGTTCGCTAATGACTTCTAAATTATAATAGCCAACCGATGTTTCTGTATCGATAAAGCCAGACATTATAACGAAAGCACCTTTGTAGTATTGTAAATTCATGATGGTTCCGTTCTCACTAATACTTGTAAGCTTTGTAATACCATCATATAGGAAAATACAATATTCTTGTGGATCCCATTGGTTAAAAATAAGTTCTTTTTTATGAAA
>Corona_Gr2 
CTAAACTCAGTGAAAATGTTTTTGCTTCCTAGATTTGTTCTAGTTAGCTGCATAATTGGTAGCCTAGGTTTTGATAACCCTCCTACCAATGTTGTTTCGCATTTAAATGGAGATTGGTTTTTATTTGGTGACAGTCGTTCAGATTGTAATCATGTTGTTAATACCAACCCCCGTAATTATTCTTATATGGACCTTAATCCTGCCCTGTGTGATTCTGGTAAAATATCATCTAAAGCTGGCAACTCCATTTTTAGGAGTTTTCACTTTACCGATTTTTATAATTACACAGGCGAAGGTCAACAAATTATTTTTTATGAGGGTGTTAATTTTACGCCTTATCATGCCTTTAAATGCACCACTTCTGGTAGTAATGATATTTGGATGCAGAATAAAGGCTTGTTTTACACTCAGGTTTATAAGAATATGGCTGTGTATCGCAGCCTTACTTTTGTTAATGTACCATATGTTTATAATGGCTCTGCACAATCTACAGCTCTTTGTAAATCTGGTAGTTTAGTTCTTAATAACCCTGCATATATAGCTCGTGAAGCTAATTTTGGGGATTATTATTATAAGGTTGAAGCTGATTTTTATTTGTCAGGTTGTGACGAGTATATCGTACCACTTTGTATTTTTAACGGCAAGTTTTTGTCGAATACAAAGTATTATGATGATAGTCAATATTATTTTAATAAAGACACTGGTGTTATTTATGGTCTCAATTCTACTGAAACCATTACCACTGGTTTTGATTTTAATTGTCATTATTTAGTTTTACCCTCTGGTAATTATTTAGCCATTTCAAATGAGCTATTGTTAACTGTTCCTACGAAAGCAATCTGTCTTAATAAGCGTAAGGATTTTACGCCTGTACAGGTTGTTGACTCTCGGTGGAACAATGCCAGGCAGTCTGATAACATGACGGCGGTTGCTTGTCAACCCCCGTACTGTTATTTTCGTAATTCTACTACCAACTATGTTGGTGTTTATGATATCAATCATGGGGATGCTGGTTTTACTAGCATACTCAGTGGTTTGTTATATGATTCACCTTGTTTTTCGCAGCAAGGTGTTTTCAGGTATGATAATGTTAGCAGTGTCTGGCCTCTCTACCCCTATGGTAGATGTCCTACTGCTGCTGATATTAATAACCCTGATGTACCTATTTGTGTGTATGATCCGCTACCACTTATTTTGCTTGGCATTCTTTTGGGTGTCGCGGTCATAATTATTGTAGTTTTGTTGTTATATTTTATGGTGGATAATGGTACTAGGCTGCATGATGCTTAGACCATAATCTAAAC
>C_perf_iap 
GAATTCAATATCTCTAGTTTTTGTACAATTTATATTCACTATAATTACATAAAAAGAAAATTAAGGTTTAAATAAAATATTATCTAAACCTCAACAAATTTCAATATATTTCTTTAGATAGTTTACACAAAATTATTGACATCCTCTGTAAGTAATCGAGAAATATTTATATAGGTAGCCAGTATGAATAACTAGCTTTATTAATTTTGATATTTATTAATAATTTTAAATATAATTTTTATTTAGTATTAATTAACACTAAGCACTAATAACTCTCTATTATCAGGTGTAACTGCATATATTCTTAATTTTTTATATGTCATAACATTTTCTCCACTAGTAAAATAACTTCTAAAATTAATATAATTAGTTTTAGGTTGGTTTTGATCTCCTAAATAATTACGTATTTCTTTATCCTTAGTTCCAATATCTTTAAATCCTGAATATTGCAAAGTTGCTTCAACTCTATATTTTTGAATATAATCAAGAGCTTCTTTATTAGTTTGAGTTGGTTCAAAATATATACCATCTATATAAGTGTTTCCTGTATTTGTGTCAAGCTTTATATCTGCATAATATTTGTTATGTGCATCTAGTATTTCTTGGTCACTTGGAACTTTAATTTCTGGTTCTTTTAATATTTCAGGAGTACTATTTAATTCTGTAATAGATAAATTATCTAAAAATATTACACCACTACTTGTTAATGTTATTTCTATATCAGAAGAATCTTTTCCGGTTGTTTCAAATTCATAACTAAATTTTGTATAATCTTTCTCTGGTACTAAATAATCTGTTTTCTGTTCTTTTGATTTTATATTTACTGTTATTGAATTAGAAGTTGAAGGATCCTTTGAATATCCACTAAAAACATAGCGTTTATAGGGTTTTAATTTAGACATAGGTATTATAATCTTTGTCTCTCCGCTTAACTTATTTGCTACACTTTGTAAACCATCTTGGTTTTTAGTATCAATATTACTCCATGAAGCAGGAAAATTATTATATTCATCAAAATTAGTAAAATATGAAGGCACCTTTATAAGTATATTCATTCCTCTTTCAAGTTTAACATTATATATCTTTTTATCATCTAAATATTTTAATTGTTCTTTAATTATTTCAGATGTATTATCATCAAATATAAGTTCAACACAGCTCTCATCAATTGGAATTCCATTAAAATATAATAATTCACCATTTTTAGTAGCACTAAAAGCTTTTTTAATTGCTTCTCCAATTGTAATCTCAGGAGTTTTATCTTCTGGATTTCCTTGCTCTTTAGCAGCCACACGCCTTTCAAATGTTTGACTTCCTGTATCCAGTATAATAGATGCAGAAACGCTATCAATTTGACTTATATAGTTAGACCAACTATTTCCTTCTGTAATTATTTGTCCTTGACTATTTTTAGTTCCATAATTTCCACTTACTTGTGTTGTTTCTAATTTAATTTGTTTTCCAGAATCTAATTTTTTAAGTTGATCGTAATTTATTGGAATTAACCTAGCATTAAATTGATCCATTGTGTTAAGAGCTAAAGGAGAAAGTCCTTTTTTAGGATATGTTTCATTTGGAGATAAGTTATTACCAATTTGATTATCCTGTGCTTTAATAGTTGCTAATGTCTCTCCATCTAATACTAAATTGGTTGTTGGAGTTACTTTGTACATAGGTGCAGTACCAGTATTATAATATCTTACATTGGCATTTATATATGCTGATTCTCCTTTATTTATACTTAATCCAGTATTCCATGATTCTCCATTACTATCTTGCACAGCAGTTGAATTATCTGTTGTGTGAGAATAGCTTGTAGTTATATTACCAGTAAATCCATTTTGATATCCAGCACTAATAGATACTCCAACTGTATTTGCATCAGTTTTACTATTTGTAGTAGCCCTAGAAACTGTTTTTCCTTGATCACTTGAAGCATGTTCATTAGTAGATATAATTAAATTTTCCATACCTACTCCAACAACTGGATATGCTGCAACTAAAGGATCTCTTGCTTCTAATTTTATAGCTTTATCAATAGAACCTGAAGCTTTTTGATAATCTGTATATGGGTCACCAGCGGTATTTGATTCTAAATAACTTGATACATATTTTTTATATCCTTGTTCTGCAAAACTATCATTCCATTTTACTGCAATTGAATCTTTGATAGTATAGCCATTTTTTTCATAAGCATCTGGAATATTATCATTATCAGTATCTAAATCTTCATCTTCCCAGGCTGCGCTAAAAAATCTTACATCAAAAAAATTATTATTAGGTATAAACGGATCATTTTCATCTATTTTAGAGTAATCTCGGAAAAATAAGTTTTCTTCAGGTATTACTGTTTTATTTCCATTTAATTCCCAATAAAGTTTAGGAACAGATAAATTATCAATTGAACCTAAATTTTTGTCTTGTATTTCTATTCTAATATTGTATGCCTGACCTTTTTTCATATTAACCTTAAGTGTTTTTGCAATATCCCCTTTAGCATTTATTTGCATTAATACATCATTTCTATCAGTTGACAATATATATTCACCATCTTCAGAAGGAATTATCCTTCCTGTCCATCGGATAGATTTTATACTTGAATTATCTTCAGTTAAAAGCTTGTCTACTTTCTTTTCTTCAAATTTCAAATCACCATTTTTGATTGGCGCCATTAATTCTAAATCCTTAAAATGTTCATCTGCAAAATAATATCCCATTAATCCGTTACTTGATAGTGTATTTTCATTTGTTATTTCTTCTTTCTGATTGGTATCATTTTGTGTAGTAGTTTGTGCATATACATTATATGATAACGTTTGACTTATCATAGCTGTAAGTGTTAAAAAACTAAATACATTTTTAATTTGTATATTCATTATTTTTCCTCCTTTAAATTGATTATTTATATTAAAAGTATTAATTTATCAATGTTGCATCCAAAATTAGTTTTGTTACAGTTCCATCTTTATAAGAATCAACTTTATTGATTTTAAATTTACTTCCATGATTTAAAAGTACTTCATATTCTCCTGCATAACCTGGAATGGCTGATAAATAAGCTCCTGGAGAATCTTTTGGTATGTTTATACGTAGTATTATTTTTCTTTTAGCAAATGCACTCATATTTACACTTCCAATACTAGTACTAATAAAGTTTGGGTATGTTATTACTTTTCCTTCCCATTTTTCTTTAAAAGCATCTATATTTTCTATTTTATTAAAATCATATTCAGGAGATGTGAGAGTTAATCCAAATTCTTGTGGACCAGACCTTCTATATACAATTAAGTTAGATGGAATAGGTGTGAGCTTTAATGCGTTTTCAATGTTATTTACTTTAGAGTCTAGTTCTGGATTAGGATTATTTAAAGGACCATTTGATATTAAATAGTTATTAATTGCGGTATATCCTCCACGCATATAGTCATTTACATCAGCAAGTTCATTAGGAGTTAATTTATTACTCCAATCACTATAATTTTCTTTTCCCCATAAATCACCTTTACTTACATCATCTTTAAAATCAAGACTGTTTACAATAGAAGCTTCAGCTTTTATATATTGCTTTCCTTCTATTACTATACGAACAATTTTGTCTATCTTTATGCTATAGTCTTGTTCTATTAATGTTTTTACATCATTAGAATTTATATATGGTAACATACCAGTATTTTTTGGTAATTTCAAATGTATAAGTAGTGGTGTAGGCTTTTCATCGCCATTACCTGGTTCATATAAAGAAACATCCTTAAATCCATCTTGTTTAAACAATTTATCTTGAATAGTTTCTTTCAACTCATTAAATTTCTCTAAAGAAATTTCATTTTGATTTTCTGTTCTTATTTCTTTATTAAACGCAAATTTCTCTGGAGACTCAAAATAATAAACATTTATAGGTTTATCTATCTTATTTTTTGATATGGCATTTCTAAGATTTTTGTATTCTTTTTCTCTAGGATTTGATTCTATTTGATAGTCGTAAAAATACTGTCTTGTCTGAGAGTAGTTACTTATTTGTTCAGAATCTTTTTTATATAATTCTAATGCTTCTTTTTCAAGTGTATCAAGGTTTTTTTCTACTCTTTCAGCCTCCTTTTTTTCCCATTGAATAGCATTTTCTTTATCTTTAAGAAAATCTTCTGGTCTTTCAATAAAAGCTCTATCTGTAATATAATTGCTTGCTATTTGTAAATCTTGTGCATAAGTATAACTAGGAAATGAACTAGTTAAAATTAAATATAATATTAGAAATACAGATATAGATTTATTAACTTTTTTCATAATACTCCCTCCTAATTCAAGTTTATTTAAGATTCAATCTTCAAATAATGAAAATATATTTTAAATTTTTCTTTTTAACATAAGATAACCTCCTTTCTATTTTGAATTTAGTTATAATATTATGTATTAATATTATATAAATATTATACAGTATATGACAAAGAAAATCTCTATATAAATACAAAAAATATATTTTTATCAATAAAAGTAATTTAATGTAAAATTAGATTGTATTTTCTGAATTCTCTATATTTATAATAATTAAAATTTATTAAAACAAATTCAAAACTTTAAACAATAATCTGATTTTCTATCTAAATGAATATAAATTATTAATATGTATAGAAGTAAAGATTTTATAATTGATATTTGTAAACAAATAAAGTATTTATATTCTTATTAAAGTCTTTTCTTTCATAATAAGTTATTAGATAAGCTTTAAATATGCTATTATCCAGATAATATATCAAAAGATTATAGTTAATATATAAATTTAAAAGTATTCTAGTTTTTAAAATTTCATCAGTATTATTAATAGTACTAAGTTCTCTTTTTCTATTCTTTAAATTATCAAAAATTAAATATTTCTATTTATATGAAAAATTTCACAAATATATTTAATACTAATTTAAATCCAATGGTGTTTGAAGATGCTAAAGAAGTATTGCTTGTTTCTTAGGATTTAAAAATACCAATTAATCTTGAAAACTCTAACTCGAATTTAAGTGATTGATTATATGTAATAGATAAAGGAGATGGTTGGATATTAAGTAAACCTTCTGTAGTTTCAAGTCAAATTCTTAATCTTAATTAAACATATACTTTTATTCAATCACTAACTAAATCTAAAGAAGTATCTATAAATGTAAACTTTTCAGTTGGCTTTACTTATCAATTTATTCAAGCATCTGTAGAATATGGATTTTGAATAACTATAGGGTAACAAAATACAATAGAAAGATCTGTATCTACAACTACTGTTCCAAATGAGTATGTATATTATAAGGTTTATGCAACTTATAGAAAGTATCAAGCTATTAGAATTTCTCGTGGTAGTATATCTGATGATAGAGCAATTTATAAATTGACTGGAATATGACTTAGTAAAACATCTGCAGATAGCTTATAAAATATTAATCAAGGTTCATTAATTGAAGTTGGTAAAAGATGTGTTTTAATAGTTCCATTTTCAGATATAAAAAGAAATTCTTGATTTAGCTACTTCTACAGAAAGATTAAATTTAACTTATGCATTAAACTCAAATCCATGTGGTAATTTATATGATTGGTGTTCTTCTAACTCATATCCTTGGACTCAAAAGCTTAATTTACACTTAATAATTACAGCTACTGTACAAAAATATAGAATTTGGGCTAGTAAAATTATTGATTTTAATATTTGTTCAAATAACTTTAATAATCTAGTGAAATTACAAGAGTCTTTAGGTGATGGAGTAAATGATC
>C_perf_cpe 
ATGCAAAATACAACAAATATGCTTAGTAACAATTTAAATCCAATGGTGTTCGAAAATGCTAAAGAAGTATTGCTTGTTTCTGAGGATTTAAAAACACCAATTAATATTACAAAATCTAACTCAAATTTAAGTGATGGATTATATGTAATAGATAAAGGAGATGGTTGGATATTAGGGGAACCTTCTGTAGTTTCAAGTCAAATTCTTAATCCTAATGAAACAGGTACCTTTAGCCAATCACTAACTAAATCTAAAGAAGTATCTATAAATGTAAATTTTTCAGTTGGATTTACTTCTGAATTTATACAAGCATCTGTAGAATATGGATTTGGAATAACTATAGGAGAACAAAATACAATAGAAAGATCTGTATCTACAACTGCTGGTCCAAATGAATATGTATATTACAAAGTTTATGCGACTTATAGAAAGTATCAAGCTATTAGAATTTCTCATGGTAATATCTCTGATGACGGGTCAATTTATAAATTAACTGGAATATGGCTTAGTAAAACATCTGCAGATAGTTTAGCAAATATTGATCAAGGTTCATTAATTGAAACTGGCGAAAGATGCGTTTTAACAGTTCCATCTTCAGATATAGAAAAAGAAATCCTTGATTTAGCTGCTGCTACAGAAAGATTAAATTTAACCGATGCATTAAATACAAATCCAGCTGGTAATTTATATGATTGGCGTTCTTCTAACTCATACCCTTGGACTCAAAAGCTTAATTTACACTTAACAATTACAGCTACTGGACAAAAATATAGAATTCTAGCTAGCAGAATTGTTGATTTTAATATTTATTCAAATAACTTTAATAATCTAGTGAAATTACAAGAGTCTTTAGGTGATGGGGTAAATGATCATTATATTGATATAAGCTTAGATGCTGGACAATATGTTCTAGTAATGAAAGCTAATTCATCATACAGTGGAAATTATCCTTATGCAATATTATTTCAAAAATTCTAA
>Brucella_canis 
TTAGAAATACTCTTTGATCTGGTTGGCCGTGTGGCAGTGCGATTTCTGGCCGAAGCCGCTTGGCGTACAGACATAGGAATTGCTGGTCCTATATTGTGAGACCGAAACTCGCATCAGTTTGCCTCTCGGCTGCTTGGAATAGCGGACATCACCGTTCACGCGATATTTGGCCAGATAGACCTCTCTGGATTTGCGAGCCTCGCCTGCCTGTGCCGGCGCAGTGAAAAGCGGGGAGGCGGCAAGGCCGATGGCCGCCACCGTGAACATTACGGCCCTGCGGAAATTCATCCGATCAAAAATGTTGGCGATATTCATGACATGCCTCCTGTCTTCTTGTATGGAAGACGTTTAGCATTCGTAATTTAAGCAATTTGCCGAAGAATCGTGAAAATTTTCAGTAAATTCTATCGATTTGGGCGGTTCAGCTGACATAAAGAAGAAGGCTGGAAAGAACAGATCAGAAAAGGCCAAGCGTGAGCAATAGGCTTTCGAACGTAGCCTGCGGTGGTATATCAGGCGTGTTGCGGGTGGCGGGTGCGCCAGTTGCCGTTTGCTTGCGGATATTGCTCGGACTATAACCGAACTGATGCGTGAAGGCTCGACTGAAATTCGCGGCGGAATCAAAGCCGATCACCTCTCCCACTTCCGCCACCTTCCGCGTGTCGGCGGGATCGGCCAGCATGGCATGGGCCGCCAGCATGCGCCGGCGGCGGATATAATTGGCCACCCCGCCGAATGTCTCGAAAAGCTCGTAGAGCCGGGTTCTGGAGAGCGCCAGTTCCCGACCCAGCGCATCGGGCGTCAGGTCGGGCGAGGCAAGATTGTTCTGGATGAAGCGGCGCGCCTTGGTCATTAGCGCGATCTGTGATACATTATCCTTCTCATCGATATGCTCGACCAGTGGGGCAATCGCGTCGAACACCAGTTCCCGCAATTTCGCTTTCACGCCTGCCAGATCGCCCTGCGCAAGCTTGCCGAGACTGGCTTCGACGCTGGTCAGATAGCCTATAAGCAATTGCGCGCGGTGACCGCCGAGCGCGACATTGTTGCACGTGATGGGGAGGCCGCCGCGATCAGCGAATGCATCGGCGGGAATGATAAGACTGGTAGAACTGGCCGCAAGCGTCCTGCCGCTGAAGGGTTGGCCGAGTGAGCGGATTTCTACCAATCCGGGGTGGTTTTCCACGACCTGACCGTTCATGCCCGTCCAGCTCTGGCCGCTCCGCATGATGGTGATCATCCAGTGATCGATCGGGCTGAACCGCACCTCGTTCGCCGAGCGCTCGAAATGAAAGGCGGACGTGTCTTGCTGGACGATCAGGATGCCGTCCAGGTTCCATACGTGCTGCGTGACGCTGAAACCATCGTCGGGCTGCGCGCTTTCTGGCAGATGCGTTGTCAGCAATACGGACATATGTGCCTGCCACGCGGCAAACTGCTGGTCGGTCGGCAGGCTCGATGTCTCGAAGCGTAGCGGAACCAAGGCCGGGCTTGCCGTGAGCCCTTCGCCCAGTGGAGCTTGCGACACGCGTGGCCACCGTCTGCGCTCAACGAATTGTGATCCGTCGTCGGCTGCCAAAGCTTCTATCTCCCCCCATGTCAACGAAAAATGATAAAGCATTTCCGGCTGATGCACTAGTCTGTGAATGAGCGCACAATTGTGACCACATGTCGGCATAGATATAACCAGTTGATATAGCGGGGAATATCACGTCTTGAACGCGGTTCTAATCGGTGCCGATCTGAATTCCACCTTGAGATGATTTGGTTATAAAAGCCAAAGTTTTATCGTTTTTTGCCAACGGTTACATTGCAGCATTTATTCATGCCTCGTTTTTGTCACCGCTTAAGTGCCTCATAATATCGTTGCAAGGTGATATGTTCCATAATACATATTATCTGANN
>Blasto_BAD1 
AAGTGGCTGGGTAGTTATACGCTACGGAGTAACTTCAAAAGGGTGAATCTGCTTGGCAAATGCCGTTGAAAGAGAGGATGGGTGCAAAATCCGCCTACTACTAACTATGTACTGTACTCCCTACCCCTGGCTACTTTTCTCAAGAGAGTACGGGTCGTATATTTCCTCTATGTCAGCTGAACCTGGAAGTATTGTGCTGCTGCACCTTGATTCATTCAAGACAACAGAGCCCAGGCGAAATCGAGAATCGGAAAATGTCAGAATTATTGTATTCACGCATTATCCAAGTTGCCAATTTTACCTCTCCTGCGCCTGCTTTACGGGTCAATGTTTAACTTTATGCCCTGACTTATGGAATCAGCAACCTA
>Actinomyces 
TGCAGTCGACGGTGAAGCCCTTTTTTGGGTGGATGAGTGGCGAACGGGTGAGTAACACGTGAGTAACCTGCCCCCTTCTTCTGGATAACCTCATGAAAGTGGGGCTAATACGGGATATTCTGGTCTGTGCGCATGCATGGGTTGGGAAAGGTATTGTTCTGGTGGGGGATGGGCTCGCGGCCTATCAGCTTGTTGGTGGGGTGATGGCCTACCAAGGCGGTGACGGGTAGCCGGCCTGAGAGGGTGGACGGCCACACTGGGACTGAGACACGGCCCAGACTCCTACGGGAGGCAGCAGTGGGGAATATTGCACAATGGGCGCAAGCCTGATGCAGCGACGCCGCGTGAGGGATGGAGGCCTTCGGGTTGTGAACCTCTTTCGCCAGTGAAGCAGGCTCATCTCTTTGTGGGTGGGTTGACGGTAGCTGGATAAGAAGCGCCGGCTAACTACGTGCCAGCAGCCGCGGTAATACGTAGGGCGCGAGCGTTGTCCGGAATTATTGGGCGTAAAGAGCTCGTAGGCGGCTGGTCGCGTCTGTCGTGAAATCCTCTGGCTTAACTGGGGGCTTGCGGTGGGTACGGGCCGGCTTGAGTGCGGTAGGGGAGACTGGAATTCCTGGTGTAGCGGTGGAATGCGCAGATATCAGGAGGAACACCGGTGGCGAAGGCGGGTCTCTGGGCCGTTACTGACGCTGAGGAGCGAAAGCGTGGGGAGCGAACAGGATTAGATACCCTGGTAGTCCACGCCGTAAACGTTGGGCACTAGGTGTGGGGGGCCTTTTCCGGGTTCTTCCGCGCCGTAGCTAACGCATTAAGTGCCCCGCCTGGGGAGTACGGCCGCAAGGCTAAAACTCAAAGGAATTGACGGGGGCCCGCACAAGCGGCGGAGCATGCGGATTAATTCGATGCAACGCGAAGAACCTTACCAAGGCTTGACATGAGGGCGATCGTCCCGGAGACGGGGCTTCCATTTTGGCGCTCTTACAGGTGGTGCATGGTTGTCGTCAGCTCGTGTCGTGAGATGTTGGGTTAAGTCCCGCAACGAGCGCAACCCTTGTCCTGTGTTGCCAGCACGTTGTGGTGGGGACTCGCGGGAGACTGCCGGGGTCAACTCGGAGGAAGGTGGGGATGACGTCAAATCATCATGCCCCTTATGTCTTGGGCTTCACGCATGCTACAATGGCCGGTACAGAGGGCTGCGATGCTGTGAGGCGGAGCGAATCCCTTAAAGCCGGTCTCAGTTCGGATCGGTGTCTGCAACTCGACACCGTGAAGTTGGAGTCGCTAGTAATCGCAGATCAGCAACGCTGCGGTGAATACGTTCTCGGGCCTTGTACACACCGCCCGTCACGTCATGAAAGCTGGCAACACCCGAAGCCCGTGGCCTTATGGGAGCGTCGAAG
>Pythium 
CATTACCACACCTAAAAAACTTTCCACGTGAACCGTTCTAAATATGTTCTGTGCTTCGTCGAAGCGGACTGCTCTCTCCGGAGAATGGTCTTGCGACGGCTTGAGGCTGAACGAAGGCTTGCTCAGTGACTCGTATGACTCTCGGGTTGTACGGCGGAACTGCTGGCCGATGTCTTTTTCAAACCCATTTTTACTAAACACTGATCTATACTCCGAGGACGAAAGTCTTTGGTTTTAATCCATTAACAACTTTCAGCAGTGGATGTCTAGGCTCGCACATCGATGAAGAACGCTGCGAACTGCGATACGTAATGCGAATTGCAGGATTCAGTGAGTCATCGAAATTTTGAACGCATATTGCACTTTCGGGTTATGCCTGGAAGTATGCCTGTATCAGTGTCCGTACATCAAACTTGCCTTTCTTTTTCTGTGTAGTCAGGAATCGAGATGGCAGAATGTGAGGTGTCTCGAGCCGTCCCCTCTTTTTGGGAGATAGCACGAGTCCCTTTAAATGTACGTTGATCTCTCTTGTGTCTTAGTGAAGTGTAATGCTCGAACGCAGTGATCTGTTCAGATTGCTTTGCGCTGGTGGGCGACTTCGGAAAGGACATTAAGGAGATGACCTCTATTGGCGGTATGTTAGGCTTCGGCCCGACGTTGCAGCTGACGGGGTGTTGTTTCCGTTCTTTCCTTGAGGTGTACCTGTCGTGTGTGAGGTCGAACTGGACGCTGGTTATTGTGTAGTAGAGTATTGCTGCGCTTTGACGCCTTCGGGTAAAGAGGACGACACTAATTTGGGAACGGAGAACTGCGGCTTCTTGCTGCGGCTTTCTGAACTTTTTCAAATTGG
>Adeno_2 
ATGGCAACCCCGTCGATGCTGCCACAATGGTCTTACATGCACATTGCTGGCCAGGACGCCGCCGAATACTTGTCTCCCGCCCTGGTTCAGTTTGCCCAAGCAACCAGTTCTTACTTTAAGTTGGACAACAAGTTCAGAAACCCCACTGTGGCCCCCACCCACGATGTGACCACTGAGAGGTCGCAGCGCTTGCAGCTGCGCTTTGTGCCAGTCATGCAAGAGGATGGCCAGTACACTTACAAAACCCGCTTCCAGCTTGCGGTGGGAGACAACAGGGTGCTGGACATGGCCAGTACTTACTTCGATATCAGGGGTACCCTAGACAGAGGCCCCTCCTTCAAGCCTTACAGCGGCACCGCCTACAATGCCCTCGCCCCCAAGGCCGGGGCTAACAACTGTCTTTTTAATGGACAGGGTGCCAATATTAACACTTTAGCCCAGGTGCCCTCTGCAGGTGCCATAACTGTGAATGGCCAAGCTGCTGTCACAAACAATACCTACCAGCCAGAGCCCCAGCTGGGCCCTGAAAGCTGGGTCGATGGCAGCCTAGCAGAGCTGGGAGATGCGTCTGGCCGTGCCCTTAAGGCTTCAACCCCGCGCATGCCTTGCTATGGTTCCTATGCTCCCCCCACCAACGAAAATGGAGGTCAAGCAACTGGTCCAGTGGAATCCAGATTTTATAAGGTGACCACCAACAATAACAATGAAGCAGATGCCATGCTATACACTGAAGATGTGAACCTGCAGGCCCCAGACACCCACCTGGTGCACCAAGTACCAGAGGGTCAGGTTACAGGGGTACAAGGGCTGGGCCAGCAGGCTGCACCCAACAGGCCAAACTACATAGGCTTCAGGGACAACTTCATAGGCCTCATGTACTACAATAGTAATGGAAACCTAGGGGTGCTGGCGGGTCAGTCATCCCAGCTCAATGCCGTGGTGGACTTGCAAGACAGAAACACAGAGCTCTCTTACCAGTTGCTGCTGGATGCCCTCACAGACAGGTCCCGCTACTTTTCCATGTGGAACCAGGCTGTAGATAGCTATGACCAGGATGTTAGGATTATTGACAACCATGGCGTGGAAGATGATATGCCCAACTATTGCTACCCACTGAGCGGCATGGGGCCCCTAACAAACATGACCACCATGAAGGTTAACAACCAGAACTTTCAGGCAGAAAATGCCAATGTGGGACCCATTCAAAAAATTGGTTTTGGAAATGTTGAGGCTATGGAAATCAACCTCAATGCCAACCTCTTTAAAAGCTTCCTTTACTCCAATGTGGCCTTATACTTGCCTGATGCCTTTAAATACACACCTGAAAACATTGTGGCCCCTGCCAATGTGAATACCTATGCTTACATGAATGTTAGATTACCCGCCGCCAACCTTATAGATACCTTCGTAAATATTGGCGCCAGATGGTCACCAGATGTAATGGACACTGTTAATCCTTTCAACCACCACAGAAATGCAGGACTCCGCTACCGTTCACAACTGCTTGGCAATGGCCGCTATTGCTCGTTCCATATTCAGGTCCCTCAAAAATTTTTTGCAATCAAAAATCTCCTCCTACTGCCTGGAACGTACACGTACGAGTGGTCTTTCAGAAAGGATGTAAACATGATCCTTCAAAGCAGCTTGGGCAATGACCTCCGAGTGGATGGGGCCACCATCAACATTCAGAGCATCAACCTATATGCAAGCTTTTTTCCAATGGCACACAACACTGCCTCCACTCTGGAAGCCATGCTGCGCAACGATGTAAATGACCAGTCCTTTGCAGACTACCTGTCTTCTGCCAACATGCTTTATCCCATCCCTGCCAACACTACTAACCTGCCAATTTCCATTCCCGCTAGAAACTGGGCGGGATTTAGAGGGTGGAGCTTTACCAGAATTAAGCAACGAGAAACTCCTGCCCTGGGCTCGCCTTATGATCCCTACTTCACTTACTCGGGCAGTATTCCATATCTGGATGCAACTTTTTACCTCAGCCACACCTTTAGAAGAGTTTCCATCATGTTTGACTCTTCAGTGTCTTGGCCTGGCAATGACAGGCTGCTTACCCCCAATGAGTTTGAGATTAAAAGGTATGTAGACGGTGAAGGTTACAATGTGGCCCAGTCCAACATGACAAAAGACTGGTTTATGGTTCAAATGCTAGCCCACTACAACATCGGCTACCAAGGCTACCACCTGCCAGAAAGCTACAAGGACAGAATGTACTCCTTCCTAAGAAACTTTGAGCCCATGTGCAGACAGTTGGTGGACGTGGCCAACTATGCTGCGTACCAGCCAGTTACCGTGGGCCACCAGCATAACAATTCTGGTTATGCTAGCGCCCTTTCGGCCTTTAACCCACGTGAGGGACACCCATACCCAGCAAACTGGCCTTACCCACTCATTGGAGCCAATGCAGTACCCACTGTCACCCAGAAAAAGTTTCTCTGCGACAGGTCCCTGTGGCGCATCCCATTCTCCTCCAACTTTATGTCTATGGGAACCCTTACTGACCTGGGCCAAAACCTGCTGTACTCTAACTCCGCCCACGCCCTTGACATGACTTTTGAGGTTGATGCCATGAATGAGCCCACTCTGTTGTACGTTTTGTTTGAAGTGTTCGACGTGGCACGCGTCCATCAGCCCCACCGGGGGGTGATTGAGGTAGTGTACCTCAGAACTCCCTTCTCCGCCGGCAACGCCACCACCTAA
>Campy_coli_glyA 
AATAAATATGCTGAAGGTTATCCAGGTAAGAGATATTATGGAGGCTGTGAATTTGTAGATGAAATCGAAAATTTAGCTATAGAAAGATGTAAAAAACTTTTTAATTGTAGTTTTGCAAATGTGCAACCTAATTCAGGTTCTCAAGCTAATCAAGGCGTTTATGCTGCACTTTTAAATCCAGGTGATAAAATTTTAGGAATGGATTTAAGTCATGGTGGACATTTAACACATGGTGCAAAAGTAAGCTCATCGGGAAAAATGTATGAGAGCTTTTTTTATGGTGTAGAGCTTGATGGAAGGATAAACTATGAAAAAGTTAGGGAAATTGCTCATATTGTAAAACCAAAGCTTATCGTGTGCGGTGCGAGTGCTTATGCTCGTATTATTGACTTTTCAAAATTTAGAGAGATTGCGGATGAAGTTGGAGCTTATCTTTTTGCAGACATTGCACACATTGCTGGACTTGTTGTAGCAGGTGAGCATCCAAGTCCATTTCCTCATGCTCATGTAGTAAGCTCTACAACCCACAAAACCTTACGTGGTCCAAGAGGCGGTATCATCATGACTAATGATGAAGAGCTTGCTAAAAAAATTAATTCAGCTATTTTTCCAGGTATCCAAGGAGGACAATTAATGCAT
>Babesia 
GTCTTGTAATTGGAATGATGGTGACCCAAACCCTCACCAGAGTAGCAATTGGAGGGCAAGTCTGGTGCCAGCAGCCGCGGTAATTCCAGCTCCAATAGCGTATATTAAACTTGTTGCAGTTAAAAAGCTCGTAGTTGTATTTTTGCGTTAGCGGTTTGACCATTTGGTTGGTTATTTCGTTTTCGCTTTTGGGAATTTCCCTTTTTACTTTGAGAAAATTAGAGTGTTTCAAGCAGACTTTTGTCTTGAATACTTCAGCATGGAATAATAGAGTAGGACTTTGGTTCTATTTTGTTGGTTATTGAACCTTAGTAATGGTTAATAGGAACGGTTGGGGGCATTCGTATTTAACTGTCAGAGGTGAAATTCTTAGATTTGTTAAAGACGAACTACTGCGAAAGCATTTGCCAAGGACGTTTCCATTAATCAAGAACGAAAGTTAGGGGATCGAAGACGATCAGATACCGTCGTAGTCCTAACCATAAACTA
>Lyme 
ATGATTATCAATCATAATACATCAGCTATTAATGCTTCAGGAAATAATGGTATTAATGCTGCTAATCTTAGTAAAACACAAGAGAAGCTTTCTAGTGGTTACAGAATTAATAGAGCTTCTGATGATGCTGCTGGTATGGGGGTTTCTGGGAAGATTAATGCTCAAATAAGAGGTTTATCACAAGCTTCTAGAAACACTTCAAAAGCTATCAATTTTATTCAGACAACAGAGGGAAATTTGAATGAAGTAGAAAAAGTTTTAGTAAGAATGAAAGAATTAGCAGTTCAATCAGGTAACGGTACATATTCAGACGCAGACAGAGGTTCTATACAAATTGAAATAGAGCAACTTACAGATGAAATTAATAGAATTGCTGATCAAGCTCAATATAACCAAATGCACATGTTGTCAAACAAATCTGCTTCCCAAAATGTAAGAACAGCTGAAGAACTTGGAATGCAACCTGCGAAAATCAACACACCAGCGTCACTTTCAGGATCTCAAGCTTCTTGGACCTTAAGAGTTCATGTGGGAGCAAATCAAGACGAAGCGATTGCTGTAAATATTTATGCTGCTAATGTTGCAAATCTATTCTCTGGCGAAGGAGCTCAGGCTGCTCAGACCGCACCTGTTCAAGAAGGTGCTCAACAAGAAGGAGCTCAACAGCCAGCACCTGCCACAGCGCCTTCTCAGGGTGGAGTTAATTCTCCTGTTAATGTTACAACTACAGTTGACGCTAATACATCTCTTGCTAAAATAGAAAATGCTATTAGAATGATAAGTGATCAAAGAGCAAATTTAGGTGCTTTCCAAAATAGACTTGAGTCTATAAAGGATAGTACTGAGTATGCTATTGAAAACCTAAAAGCATCTTATGCTCAAATAAAAGATGCTACAATGACAGATGAGGTTGTAGCAGCTACAACTAATAGTATTTTGACACCATCTGCAATGGCAATGATTGCGCGGGCTAATCAAGTTGGGCAATATGTTTTGTCATTGCTTAGATAA
>Strep_sodA 
GAGCCTTATTTTGACACAGAGACAATGACGCTTCATCATGATAAGCACCATGCCACCTATGTGGCCAACACAAACGTTGCCTTGGAAAAATACCCGGAGCTAGGAGAAAATCTAGAGGAATTATTAGCAGATGTAGACAGCATTCCTGCTGACATTCGTCAGACTGTGATTAATAATGGCGGTGGCCATTTGAACCATGCGCTTTTCTGGGAGCTGCTTTCTCCAGAAAAGCAGGAGGTTTCTGCTGATGTCGCAGCAGCTATTGATGACGCTTTTGGTTCCTTTGCTGCCTTTAAAGAGCAATTCACAGCAGCAGCTACAGGTCGCTTTGGCTCAGGTTGGGCCTGGCTGGTTGTGAATAAGGCTGGTAAGCTTGAAATCACATCAACTGCTAATCAGGATACACCAATTTCAGAGGGCAAGCAGCCTATTTTAGCGCTTGATGTTTGGGAGCATGCTTATTATCTCAATTACCGCAATGTTCGTCCAAATTATATCAAGGCCTTCTTTGAAATCATTAACTGGAAAAAG
>Strep_canis_sodA 
ATGGCTATTATTTTACCAGAACTTCCATACGCGTATGATGCTCTTGAACCACAGTTTGATGCGGAGACAATGACTCTTCATCATGATAAACACCATGCCACTTATGTCGCTAATGCCAATGCGGCTTTAGAAAAACACCCAGAAATCGGAGAAAATCTGAAAGAATTATTGGCAGATGTCACTAAGATTCCAGCTGATATTCGTCAAGCTTTGATTAATAATGGTGGTGGACACTTAAATCATGCACTTTTCTGGGAACTATTATCACCAGAAAAACAAGAGATTACTGCTGATGTTGCTCAAGCCATTGATGAGGCTTTTGGGTCATTTGATGCCTTTAAAGAACAATTTACAGCGGCTGCCACTGGACGTTTTGGTTCAGGTTGGGCCTGGTTAGTTGTCAATAAGGAAGGACAACTTGAAATCACATCAACTGCTAATCAAGATACTCCAATTTCAGAAGGCAAAAAACCTATTCTAGCTCTTGATGTGTGGGAACATGCTTACTACTTGAATTATCGTAATGTACGTCCAAATTACATCAAAGCTTTCTTTGAAATTATTAATTGGAAAAAAGTATCAGAACTTTACCAAGCTGCTAAATAA
>Pseudorabies 
ATGCTGCTCGCAGCGCTATTGGCGGCGCTGGTCGCCCGGACGACGCTCGGCGCGGACGTGGACGCCGTGCCCGCGCCGACCTTCCCCCCGCCCGCGTACCCGTACACCGAGTCGTGGCAGCTGACGCTGACGACGGTCCCCTCGCCCTTCGTCGGCCCCGCGGACGTCTACCACACGCGCCCGCTGGAGGACCCGTGCGGGGTGGTGGCGCTGATCTCCGACCCGCAGGTGGACCGGCTGCTGAACGAGGCGGTGGCCCACCGGCGGCCCACGTACCGCGCCCACGTGGCCTGGTACCGCATCGCGGACGGGTGTGCGCACCTGCTGTACTTTATCGAGTACGCCGACTGCGACCCCAGGCAGATCTTTGGGCGCTGCCGGCGCCGCACCACGCCGATGTGGTGGACCCCGTCCGCGGACTACATGTTCCCCACGGAGGACGAGCTGGGGCTGCTCATGGTGGCCCCGGGGCGGTTCAACGAGGGCCAGTACCGGCGCCTGGTGTCCGTCGACGGCGTGAACATCCTCACCGACTTCATGGTGGCGCTCCCCGAGGGGCAAGAGTGCCCGTTCGCCCGCGTGGACCAGCACCGCACGTACAAGTTCGGCGCGTGCTGGAGCGACGACAGCTTCAAGCGGGGCGTGGACGTGATGCGATTCCTGACGCCGTTCTACCAGCAGCCCCCGCACCGGGAGGTGGTGAACTACTGGTACCGCAAGAACGGCCGGACGCTCCCGCGGGCCTACGCCGCCGCCACGCCGTACGCCATCGACCCCGCGCGGCCCTCGGCGGGCTCGCCGAGGCCCAGGCCCCGGCCCCGGCCCAGGCCCCGGCCGAAGCCCGAGCCCGCCCCGGCGACGCCCGCGCCCCCCGGCCGCCTGCCCGAGCCGGCGACGCGGGACCACGCCGCCGGGGGGCGCCCCACGCCGCGACCCCCGAGGCCCGAGACGCCGCACCGCCCCTTCGCCCCGCCGGCCGTCGTGCCCAGCGGGTGGCCGCAGCCCGCGGAGCCGTTCCCGCCCCGGACCACCGCCGCGCCGGGCGTCTCGCGCCACCGCTCGGTGATCGTCGGCACGGGCACCGCGATGGGCGCGCTCCTGGTGGGCGTGTGCGTCTACATCTTCTTCCGCCTGAGGGGGGCGAAGGGGTATCGCCTCCTGGGCGGTCCCGCGGACGCCGACGAGCTAAAAGCGCAGCCCGGTCCGTAG
>Corona_enteric 
TCCAGATATGTAATGTTCGGCTTTAGTGTTGCAGGTGCAATTGTTACATTTATACTTTGGATTATGTATTTTGTTAGATCCATTCAGTTATACAGAAGGACTAAGTCTTGGTGGTCTTTCAACCCTGAAACTAACGCAATTCTTTGCGTTAGTGCATTAGGAAGAAGCTATGTGCTTCCTCTTGAAGGTGTGCCAACTGGTGTCACTTTAACATTGCTCTCAGGGAATTTGTATGCTGAAGGGTTCAAAATTGCAGGTGGTATGAACATCGACAATTTACCTAAATACGTAATGGTTGCATTACCTAGCAGGACCATTGTCTACACACTTGTTGGCAAGAAATTGAAAGCAAGTAGTGCAACAGGATGGGCTTACTATGTAAAATCTAAAGCTGGTGATTACTCAACAGA
>CHV 
ATGTTTTCATTGTATCTATATATTTTTTTTATTATTTATACTTTAATAATATGTGATCCAACAACACCGGAAAGTACTATTAATCCATTAAATCATCACAATTTATCAACACCTAAACCTACTTCGGATGATATTCGTGAAATTTTACGTGAATCCCAAATTGAATCTGATGATACATCAACATTTTACATGTGCCCACCACCATCGGGATCAACATTGGTGCGTTTGGAGCCACCTAGAGCATGTCCTAACTATAAACTTGGTAAAAATTTTACAGAAGGAATTGCTGTAATATTTAAGGAAAATATTTCTCCTTATAAATTTAAAGCTAATATATACTACAAAAATATTATTATCACCACTGTATGGTCTGGAAGCACATATGCAGTAATTACTAATAGATATACAGATCGTGTACCTATAGGTGTTCCTGAAATTACAGAGTTGATTGATAGAAGAGGTATGTGTTTATCAAAAGCTGATTATATTCGTAATAATTATGAATTTACCGCATTTGATAAGGATGAAGACCCCAGAGAAGTTCATTTAAAGCCTTCAAAGTTTAATACACCAGGATCCCGTGGATGGCATACAGTTAATGATACTTACACAAAAATTGGGGGTTCTGGATTTTATCATTCTGGAACATCTGTAAATTGTATAGTTGAAGAAGTTGATGCCAGATCTGTTTATCCATATGATTCATTTGCTATCTCCACCGGGGATATAATTCATATGTCCCCTTTTTTTGGATTACGAGATGGTGCTCATACTGAATATATTAGTTATTCAACTGATAGATTTCAACAAATAGAAGGTTATTATCCTATCGACTTAGATACTAGACTACAGCTTGGTGCACCAGTTTCTAGGAATTTTTTAACAACACAACACGTTACTGTTGCTTGGAATTGGGTTCCAAAAATTCGTGAAGTGTGTACTTTGGCTAAATGGCGTGAAATTGATGAAATTATTCGTGATGAGTATAAGGGATCTTACAGATTTACAGCAAAATCAATATCTGCAACATTTATTTCTGATACTACTCAATTTGATATTGATCGTGTAAAGTTAAGTGATTGTGCCAAACGTGAAGCTATAGAAGCTATTGATAAGATCTACAAAAAAAAATATAATAAAACTCATATTCAAACAGGAGAATTGGAAACATACTTGGCTAGAGGGGGATTTATTATAGCATTTAGACCAATGATTAGTAATGAGTTAGCAAAATTGTATATAAATGAGTTAGTAAGATCTAATCGTACGGTTGATTTGAAATCTCTTTTAAATCCATCTGTAAGAGGGGGGGCTAGAAAGAGAAGATCAGTAGAGGAAAATAAAAGATCAAAACGTAATATTGAAGGTGGTATTGAAAATGTAAATAATTCAACAATAATTAAGACAACTTCATCTGTTCATTTTGCTATGCTTCAGTTTGCCTATGATCATATTCAATCACATGTTAATGAAATGCTTAGTAGAATTGCAACTGCATGGTGTAATCTTCAAAATAAAGAGAGAACCCTTTGGAATGAAGTTATGAAACTTAATCCAACTAGTGTGGCTTCGGTTGCTATGGATCAAAGAGTTTCAGCACGAATGTTAGGGGATGTTCTTGCAGTTACTCAATGTGTTAATATATCAGGTTCTAGTGTTTTTATTCAAAATTCCATGCGTGTTTTAGGGTCAACAACTACATGTTACAGTCGTCCTCTTATATCATTTAAAGCACTAGAAAACTCAACTAACTATATTGAAGGACAACTTGGGGAAAATAATGAACTATTAGTAGAACGAAAGCTAATTGAACCATGTACAGCTAACCATAAAAGATATTTTAAATTTGGTGTAGATTATGTATATTTTGAAAACTATGCATATGTTCGAAAGGTACCTCTTAATGAAATTGAAATGATCAGTGCATATGTAGATCTTAATATTACATTACTTGAGGATCGTGAATTTTTACCACTAGAGGTATATACTCGAGCAGAGTTAGAAGATACAGGACTATTGGACTATAGTGAGATTCAACGTAGAAATCAACTACATGCACTTAAGTTTTATGATATTGACAGTGTTGTAAAAGTTGATAATAATGTTGTAATTATGAGGGGCATTGCAAATTTCTTCCAAGGACTTGGAGATGTTGGAGCGGGATTTGGAAAAGTTGTTTTGGGTGCTGCAAATGCTGTTATTGCAACTGTTTCTGGAGTGTCCTCGTTTCTTAATAACCCATTTGGGGCGCTAGCCGTTGGATTGCTGATTTTAGCTGGACTATTTGCAGCGTTTTTGGCTTATAGATATGTTTCTAAACTTAAGTCAAATCCAATGAAAGCACTATACCCAGTAACTACAAGAAATTTAAAAGAAAGTGTTAAGAATGGTAATTCTGGAAATAATAGTGATGGAGAAGAAAATGATGATAATATCGATGAAGAAAAGCTTCAACAAGCTAAAGAAATGATTAAATATATGTCTCTAGTTTCTGCTATGGAACAGCAGGAACATAAAGCTATTAAAAAAAATAGTGGCCCTGCCCTTCTAGCAAGTCACATTACAAACCTATCTCTTAAACATCGTGGTCCAAAATACAAACGTTTGAAAAATGTAAATGAAAATGAAAGTAAAGTTTAATAAAAAATTTAAATATTACGTAAA
>Pneumovirus
AGGAAGACTTGGATGTTGATGACATCATGGGCATTAATTTTTAGTTAATTAAAATAACAGGACAAATAATGGAGGCCTACTTGGTAGAGATGTACCATGGCGTCCCATATACAGCTGCAATACAGCTAAACTTGGTTGAAAAACATTCAGCCAACATATCACTAACTGTGTGGATACCGATGTTTCAAACATCTCTACCAAAGAACTCCGTTATGGACCTGCTACATGATGTTACAGTCATTTGTACACAAATATCAACTGTACATGGTCCCATGATCAAGGTAGATCTGAGCTCTTCCAATGCAGGTTTAGCTACCATGCCAAGGCAATTCTTGATAAATGCTATCATAGCTTTGGATGACTGGGGCAACATGGATTACGAAGTGCCTGTTGCTTTTGATAAAAAGAGCTTCTGTGTGACAATTCTCAAGCCTAAAGACATGCTTTACACTGTGCCCAGCATTACTCCTACTAATCGACCTACTCATGAGCTGATAGCTGTCTGCTCTTTCCATAACAGGGTAACATTAAAATCATTCACTATACCTGTCTTCATCAGAGCACTGTCTATCAGACAACAGGACCTTGATAGTGTGGAGCAGGCTATAAGCTCCGATGTGGACCATGCTATAACAACAGCTAGGGTGGCTCCCTATGCAGGGCTTACACTTGTGATCAACATCACATCTACTAAAGGTGCATTCAAACTGCTAAAGGCAGGTTGTCAAATTCTAGCAGAACTGGGTCCCTATCTGACTCAGGTGAGCTTACATGATGTGATTATGAACTGGAAACATACAGGCACTTCCTACATACTCAAGAGCTCCTCAACAAGTGGATGAAAAAATAGAAAGTCACCATTGATCAGCTCAATCCATAACTACAACCCCACGACTTCAC
>Bordetella 
ATTCCCCCGCACATTTCCGAACTTCACTTTTTTTGCTTAAGTCCGTCGCAAACCTGCCGTAATCCAGGCAACAAAGGAAATCGCGGCGCTGTGCAAGCGAAAGTCCGATGTTACAGATGGGCGGCCTAGCTGCCCGGTTTGAAGAAGCCTTTCTCTCTTGGGAGCCTCAACATGGCTGCAGTCATCAATACCAACTACTTGTCGCTGGTTGCCCAGAACAACCTGAACAAGTCCCAATCGGCCCTGGGTAGCGCCATCGAGCGCCTGTCGTCGGGTCTGCGCATCAACAGCGCCAAGGACGACGCGGCCGGCCAGGCCATCGCCAACCGCTTCACCGCCAACGTCAAGGGCCTGACCCAGGCTGCCCGCAACGCCAACGACGGCATCTCGATCGCCCAGACGACCGAAGGCGCGCTGAACGAAATCAACAACAACCTGCAGCGCATCCGCGAACTGACGGTTCAGGCCTCCAACGGCACGAACTCGGCTTCGGACATCGACTCGATCCAGCAGGAAGTCAACCAGCGCCTGGAAGAAATCAACCGCATCGCCGAGCAGACCGACTTCAACGGCATCAAGGTCCTGAAGTCCAACGCCACCGACATGACCCTGTCGATCCAGGTCGGCGCCAAGGACAACGAAACGATCGA
>CPI 
AGTCAGAGTAGTTCAATAAGGACCTATCAAGTTTGGGCAATTTTTCGTCCCCGACACAAAAATGTCATCCGTGCTTAAAGCATATGAGCGATTCACACTCACTCAAGAACTGCAAGATCAGAGTGAGGAAGGTACAATCCCACCTACAACACTAAAACCGGTAATCAGGGTATTTATACTAACCTCTAATAACCCAGAGCTAAGATCCCGGCTTCTTCTATTCTGCCTACGGATTGTTCTCAGTAATGGTGCAAGGGATTCCCATCGCTTTGGAGCATTACTTACAATGTTTTCGCTACCATCAGCCACAATGCTCAATCATGTCAAATTAGCTGACCAGTCACCAGAAGCTGATATCGAAAGGGTAGAGATCGATGGCTTTGAGGAGGGATCATTCCGCTTAATCCCCAATGCTCGTTCAGGTATGAGCCGTGGAGAGATCAATGCCTATGCTGCACTTGCAGAAGATCTACCTGACACACTAAACCATGCAACACCTTTCGTTGATTCCGAAGTCGAGGGAACTGCATGGGATGAGATTGAGACTTTCTTAGATATGTGTTACAGTGTCCTAATGCAGGCATGGATAGTGACTTGCAAGTGCATGACTGCGCCAGACCAACCTGCTGCTTCTATTGAGAAACGCCTGCAAAAATATCGTCAGCAAGGCAGGATCAACCCGAGATATCTCCTGCAACCGGAGGCTCGACGAATAATCCAGAATGTAATCCGGAAGGGAATGGTGGTCAGACATTTCCTCACCTTTGAACTGCAGCTTGCCCGAGCACAAAGCCTTGTATCAAATAGGTATTATGCTATGGTAGGGGATGTTGGAAAGTATATAGAGAATTGTGGAATGGGAGGCTTCTTTTTGACACTAAAATATGCATTAGGAACCAGATGGCCCACACTTGCTTTAGCTGCATTTTCAGGAGAGCTAACAAAGCTAAAGTCCCTCATGGCATTATACCAGACCCTTGGTGAGCAGGCCCGATATTTGGCCCTATTGGAGTCACCACATTTGATGGATTTTGCTGCAGCAAACTACCCACTGCTATATAGCTATGCTATGGGAATAGGCTATGTGTTAGATGTCAACATGAGGAACTACGCTTTCTCCAGATCATACATGAATAAGACATATTTCCAATTGGGAATGGAAACTGCAAGAAAACAACAGGGTGCAGTTGACATGAGGATGGCAGAAGATCTCGGTCTAACTCAAGCCGAACGCACCGAGATGGCAAATACACTTGCCAAATTGACCACAGCAAATCGAGGGGCAGACACCAGGGGAGGAGTCAACCCGTTCTCATCTGTCACTGGGACAACTCAGGTGCCCGCTGCAGCAACAGGTGACACATTCGAGAGTTACATGGCAGCGGATCGACTGAGGCAGAGATATGCTGATGCAGGCACCCATGATGATGAGATGCCACCATTGGAAGAGGAGGAAGAGGACGACACATCTGCAGGTCCACGCACTGGACTAACTCTTGAACAAGTGGCCTTGGACATCCAGAACGCAGCAGTTGGAGCTCCCATCCATACAGATGACCTGAATGCCGCACTGGGTGATCTTGACATCTAGACAATTCAGATCCCAATCTAAAATCGACACACCTAATTGACCAGTTAGATGGAACTACAGTGGATTC
>Staph_pseud 
AAACACCGAGTAATACGCCGATAAATGCGCCTGCAATGAGAGGTAAGTTGAATACATATTGCAAAGCATAACCGATTATCACTGCAACAATCACGATGATTAGAGACAGACGATTTTCACTAAAAGTCTTCATTTTTTTGGTTCACTCCTAATCGTTTTGATTATAACATTTTTCACTGAAAAGAACAGTGTCATATGTGTGTAAAATTGACGCTTATAGTTAGGATTACATATGATATGATGGTGTTAATCATACATAAAAAGGAGTCGCTATGAAAAAAATTACAACAGGCGTTTTAATCCTCGTCATTGCCATTGTCGTTTTAATCTTTCAATATATCAATGGAGATGGCCCTTTTAAAAAGTCTTCAACGGATGTGAGAGGCGAATCATATCTCGTTAAACGCGTAATCGATGGAGATACCATTATTATCGATAAAGATGGGCAAGATGAACGTGTACGCTTAATTGGTGTGGATACACCAGAAACAGTTAAACCGAATACGCCAGTGCAACCATACGGAAAAGCTGCATCAAATTTTACAAAGAAACATTTAACGAATCAACGTGTTAGATTGGAATATGATCGTGAACCAAAAGATAAATACGGACGTACATTGGCTTATGTTTGGTTAGGAGACGAAATGTTTAATGTAAAATTAGCAAAAGAAGGTTTAGCTAGAGCCAAATTTTATCCACCGAATGATAAATATCGTATATTGATTGAACAAGCCCAAAAGGAAGCACAAAAGAAACAGCTGAACATTTGGGAACGCTAAAA
>Cdif_tcdB1
GAAGAAAATAAGGTGTCACAAGTTAAAATAAGATTCGTTAATGTTTTTAAAGATAAGACTTTGGCAAATAAGCTATCTTTTAACTTTAGTGATAAACAAGATGTACCTGTAAGTGAAATAATCTTATCATTTACACCTTCATATTATGAGGATGGATTGATTGGCTATGATTTGGGTCTAGTTTCTTTATATAATGAGAAATTTTATATTAATAACTTTGGAATGATGGTATCTGGATTAATATATATTAATGATTCATTATATTATTTTAAACCACCAGTAAATAATTTGATAACTGGATTTGTGACTGTAGGCGATGATAAATACTACTTTAATCCAATTAATGGTGGAGCTGCTTCAATTGGAGAGACAATAATTGATGACAAAAATTATTATTTCAACCAAAGTGGAGTGTTACAAACAGGTGTATTTAGTACAGAAGATGGATTTAAATATTTTGCCCCAGCTAATACACTTGATGAAAACCTAGAAGGAGAAGCAATTGATTTTACTGGAAAATTAATTATTGACGAAAATATTTATTATTTTGAAGATAATTATAGAGGAGCTGTAGAATGGAAAGAATTAGATGGTGAAATGCACTATTTTAGCCCAGAAACAGGTAAAGCTTTTAAAGGTCTAAATCAAATAGGTGATGATAAATACTATTTCAATTCTGATGGAGTTATGCAAAAAGGATTTGTTAGTATAAATGATAATAAACACTATTTTGATGATTCTGGTGTTATGAAAGTAGGTTACACTGAAATAGATGGCAAGCATTTCTACTTTGCTGAAAACGGAGAAATGCAAATAGGAGTATTTAATACAGAAGATGGATTTAAATATTTTGCTCATCATAATGAAGATTTAGGAAATGAAGAAGGTGAAGAAATCTCATATTCTGGTATATTAAATTTCAATAATAAAATTTACTATTTTGATGATTCATTTACAGCTGTAGTTGGATGGAAAGATTTAGAGGATGGTTCAAAGTATTATTTTGATGAAGATACAGCAGAAGCATATATAGGTTTGTCATTAATAAATGATGGTCAATATTATTTTAATGATGATGGAATTATGCAAGTTGGATTTGTCACTATAAATGATAAAGTCTTCTACTTCTCTGACTCTGGAATTATAGAATCTGGAGTACAAAACATAGATGACAATTATTTCTATATAGATGATAATGGTATAGTTCAAATTGGTGTATTTGATACTTCAGATGGATATAAATATTTTGCACCTGCTAATACTGTAAATGATAATATTTACGGACAAGCAGTTGAATATAGTGGTTTAGTTAGAGTTGGTGAAGATGTATATTATTTTGGAGAAACATATACAATTGAGACTGGATGGATATATGATATGGAAAATGAAAGTGATAAATATTATTTCGATCCAGAAACTAAAAAAGCATGCAAAGGTATTAATTTAATTGATGATATAAAATATTATTTTGATGAGAAGGGCATAATGAGAACGGGTCTTATATCATTTGAAAATAATAATTATTACTTTAATGAGAATGGTGAAATGCAATTTGGTTATATAAATATAGAAGATAAGATGTTCTATTTTGGTGAAGATGGTGTCATGCAGATTGGAGTATTTAATACACCAGATGGATTTAAATACTTTGCACATCAAAATACTTTGGATGAGAATTTTGAGGGAGAATCAATAAACTATACTGGTTGGTTAGATTTAGATGAAAAGAGATATTATTTTACAGATGAATATATTGCAGCAACTGGTTCAGTTATTATTGATGGTGAGGAGTATTATTTTGATCCTGATACAGCTCAA
>Cdif_tcdB2 
GATTTACTTCCTACATTATCTGAAGGATTACCTGTAATTGCAACTATCATAGATGGTGTAAGTTTAGGTGCAGCAATCAAAGAGCTAAGTGAAACAAGTGACCCATTATTAAGACAAGAAATAGAAGCTAAGATAGGTATAATGGCAGTAAATTTAACAGCAGCTACAACTGCAATCATTACTTCATCTTTAGGAATAGCTAGTGGATTTAGTATACTTTTAGTTCCTTTAGCAGGAATTTCAGCAGGTATACCAAGTTTAGTAAACAATGAGCTTATCCTAAGAGATAAAGCAACAAAAGTTGTAGATTATTTTAGTCATATATCATTAGCTGAGTCTGAAGGAGCATTTACTTCATTAGATGATAAAATAATGATGCCACAAGATGATTTAGTAATATCTGAGATAGACTTTAATAACAATTCAATAACTTTAGGTAAATGTGAAATATGGAGAATGGAAGGTGGTTCAGGTCATACTGTAACTAATGATATAGATCACTTCTTTTCATCACCATCAATAACATATAGAGAACCACATTTATCTATATATGATGTATTAGAAGTTAAAAAAGAAGAACTTGATTTGTCAAAAGATTTAATGGTATTACCTAATGCCCCAAATAGAGTGTTTGGCTGGGAAACAGGATGGACACCAGGTTTAAGAAGCTTAGAAAATGATGGTACAAAACTGTTAGACCGTATAAGAGACCAGTATGAAGGTCAGTTTTATTGGAGATTTTTAGCTTTTATAGCTGATGCTTTAATAACAACATTAAAACCAAGATATGAAGATACTAATGTAAGAATAAGTTTAGACAGTAATACTAGAAGCTTTATAGTCCCAGTGATAACTACAGAATATATAAGAGAGAAATTATCATATTCTTTTTATGGTTCG
>Cdif_tcdA 
ATATCTGCAGGAATACCTTCATTAGTTAATAATGAATTAATATTGCATGATAAGGCAACTTCAGTGGTAAACTATTTTAATCATTTGTCTGAATCTAAAAAATATGGCCCTCTTAAAACAGAAGATGATAAAATTTTAGTTCCTATTGATGATTTAGTAATATCAGAAATAGATTTTAATAATAATTCGATAAAACTAGGAACATGTAATATATTAGCAATGGAGGGGGGATCAGGACACACAGTGACTGGTAATATAGATCACTTTTTCTCATCTCCATCTATAAGTTCTCATATTCCTTCATTATCAATTTATTCTGCAATAGGTATAGAAACAGAAAATCTAGATTTTTCAAAAAAAATAATGATGTTACCTAATGCTCCTTCAAGAGTGTTTTGGTGGGAAACTGGAGCAGTTCCAGGTTTAAGATCATTGGAAAATGACGGAACTAGATTACTTGATTCAATAAGAGATTTATACCCAGGTAAATTTTACTGGAGATTCTATGCTTTTTTCGATTATGCAATAACTACATTAAAACCAGTTTATGAAGACACTAATATTAAAATTAAACTAGATAAAGATACTAGAAACTTCATAATGCCAACTATAACTACTAACGAAATTAGAAACAAATTATCTTATTCATTTGATGGAGCAGGAGGAACTTACTCTTTATTATTATCTTCATATCCAATATCAACGAATATAAATTTATCT
>Adeno_1 
TTGTTCTAGACTCTGCAAAAAGTGCTCCCATTATTATGACTGAGACTGCTATAACTATATACATTTCCATGATATTTTTAATTGTAAGCCTGCTAACCTTTCTAAATGTTTTAATAACGCTAAACAATAAATATAAACACTATGGAGTTTAAAAATAAACTTACCTAATTTTTGTCAAGACTTCTGGGTCCTGTGTCTCTATGTCCACAAGGGCCCCCTCTTCCCAACTTTGATACTTCCACTTGTGTGTGCGGGCCAACTTGCGCAAATGCTTAAAAGACAATGTGGTCTCTCCCGACAGCTTCCCGTTCACCAACACCAAAGCCATGAAGCGGACACGAAGTGCTCTACCTGCAAATTTTGACCCCGTGTATCCATATGACGCCCCAAAACCCTCCACTCAACCCCCTTTTTTTAATGATAGAAAAGGTCTCACTGAATCATCCCCCGGAACTCTGGCTGTGAATATCTCGCCTCCACTAACCTTCTCTAACCTAGGCGCGATCAAGCTTTCCACGGGTGCCGGACTCATCCTCAAAGAGGGAAAATTAGAAGCCAACATAGGACCGGGTCTTACCACAAATCAAGAAGGACAAATCA
>Flu_M
ATGAGTCTTCTAACCGAAGTCGAAACGTACGTTCTCTCTATCATACCATCAGGCCCCCTCAAAGCCGAGATCGCGCAGAGACTTGAAGATGTCTTTGCGGGAAAGAACACCGATCTTGAGGCACTTATGGAATGGCTAAAGACAAGACCAATCCTGTCACCTCTGACTAAAGGGATTTTAGGATTTGTATTCACGCTCACCGTGCCCAGTGAGCGAGGACTGCAGCGTAGACGCTTTGTCCAAAATGCCCTTAGTGGAAACGGAGATCCAAACAACATGGACAGAGCAGTAAAACTATACAGGAAGCTTAAAAGAGAAATAACATTCCATGGGGCAAAAGAGGTGGCACTCAGCTATTCCACTGGTGCACTAGCCAGTTGCATGGGACTCATATACAACAGAATGGGAACTATTACAACCGAAGTGGCATTTGGCCTGGTATGCGCCACATGTGAACAGATTGCTGATTCCCAGCATCGGTCTCACAGGCAGATGGTGACAACAACCAACCCATTAATCAGACATGAAAACAGAATGGTATTAGCCAGCACCACGGCTAAAGCCATGGAACAGATGGCAGGATCGAGTGAGCAAGCAGCAGAGGCCATGGAGGTTGCTAGTAGGGCTAGGCAGATGGTACAGGCAATGAGAACCATTGGGACCCACCCTAGCTCCAGTGCCGGTTTGAAAGATGATCTCCTTGAAAATTTACAGGCCTACCAGAAACGGATGGGAGTGCAAATGCAGCGATTCAAGTGATCCTCTCGTTATTGCAGCAAGTATCATTGGGATCTTGCACTTGATATTGTGGATTCTTGATCGTCTTTTCTTCAAATTCATTTATCGTCGCCTTAAATACGGGTTAAAAAGAGGGCCTTCTACGGAAGGAGTACCTGAGTCTATGAGGGAAGAATATCGGCAGGAACAGCAGAATGCTGTGGATGTTGACGATGGTCATTTTGTCAACATAGAGCTGGAGTAA
>Flu_H3 
ATGAAGACAACCATTATTTTAATACTACTGACCCATTGGGCCTACAGTCAAAACCCAATCAGTGGCAATAACACAGCCACACTGTGTCTGGGACACCATGCAGTAGCAAATGGAACATTGGTAAAAACAATGAGTGATGATCAAATTGAGGTGACAAATGCTACAGAATTAGTTCAGAGCATTTCAATGGGGAAAATATGCAACAAATCATATAGAATTCTAGATGGAAGAAATTGCACATTAATAGATGCAATGCTAGGAGACCCCCACTGTGACGCCTTTCAGTATGAGAGTTGGGACCTCTTTATAGAAAGAAGCAGCGCTTTCAGCAATTGCTACCCATATGACATCCCTGACTATGCATCGCTCCGATCCATTGTAGCATCCTCAGGAACAGTGGAATTCACAGCAGAGGGATTCACATGGACAGGTGTAACTCAAAACGGAAGAAGTGGAGCCTGCAAAAGGGGATCAGCCGATAGTTTCTTTAGCCGACTGAATTGGCTAACAAAATCTGGAAGCTCTTACCCCACATTGAATGTGACAATGCCTAACAATAAAAATTTCGACAAGCTATACATCTGGGGGATTCATCACCCGAGCTCAAATCAAGAGCAGACAAAATTGTACATCCAAGAATCAGGACGAGTAACAGTCTCAACAAAAAGAAGTCAACAAACAATAATCCCTAACATCGGATCTAGACCTTTGGTCAGAGGTCAATCAGGCAGGATAAGCATATACTGGACCATTGTAAAACCTGGAGATATCCTAATGATAAACAGTAATGGCAACTTAGTTGCACCGCGGGGATATTTTAAATTGAACACAGGGAAAAGCTCTGTAATGAGATCCGATGTACCCATAGACATTTGTGTGTCTGAATGTATTACACCAAATGGAAGCATCTCCAACGACAAGCCATTCCAAAATGTAAACAAAGTTACATATGGAAAATGCCCCAAGTATATCAGGCAAAACACTTTAAAGCTGGCCACTGGGATGAGGAATGTACCAGAAAAGCAAACCAGAGGAATCTTTGGAGCAATAGCGGGATTCATCGAAAATGGCTGGGAAGGAATGGTTGATGGGTGGTATGGGTTCCGATATCAAAACTCTGAAGGAACAGGGCAAGCTGCAGATCTAAAGAGCACTCAAGCAGCCATCGACCAGATTAATGGAAAGTTAAACAGAGTGATTGAAAGAACCAATGAGAAATTCCATCAAATAGAGAAGGAATTCTCAGAAGTAGAAGGAAGAATTCAGGACTTGGAAAAATATGTAGAAGACACCAAAATAGACCTATGGTCCTACAATGCAGAATTGCTGGTGGCTCTAGAAAATCAACATACAATTGACTTAACAGATGCAGAAATGAATAAATTATTTGAAAAGACTAGACGCCAGTTAAGAGAAAACGCAGAAGACATGGGAGATGGATGTTTCAAGATTTACCACAAATGTGATAATGCATGCATTGAATCAATAAGAACTGGGACATATGACCATTACATATACAGAGATGAAGCATTAAACAATCGATTTCAGATCAAAGGTGTAGAGTTGAAATCAGGCTACAAAGATTGGATACTGTGGATTTCATTCGCCATATCATGCTTCTTAATTTGCGTTGTTCTATTGGGTTTCATTATGTGGGCTTGCCAAAAAGGCAACATCAGATGCAACATTTGCATT
>Cryptococcus 
TAGAGAATATTGGACTTCGGTCCATTTATCTACCCATCTACACCTGTGAACTGTTTATGTGCTTCGGCACGTTTTACACAAACTTCTAAATGTAATGAATGTAATCTTATTATAACAATAATAAAACTTTCAACAACGGATCTCTTGGCTTCCACATCGATGAAGAACGCAGCGAAATGCGATAAGTAATGTGAATTGCAGAATTCAGTGAATCATCGAATCTTTGAACGCAACTTGCGCCCTTTGGTATTCCGAAGGGCATGCCTGTTTGAGAGTCATGAAAATCTCAATCCCTCGGGTTTTATTACCTGTTGGACTTGGATTTGGGTGTTTGCCGCGACCTGCAAAGGACGTCGGCTCGCCTTAAATGTGTTAGTGGGAAGGTGATTACCTGTCAGCCCGGCGTAATAAGTTTCGCTGGGCCTATGGGGTAGTCTTCGGCTTGCTGATAACAACCATCTCTTTTTGTTTGACCTCAAATCAGGTAGGGCTACCCGCTGAACTTAAGCATATCA
>Leishmania 
GGGGTTGGTGTAAAATAGGGCCGGGTGGTGGCCGGAAATGGCTCCCCTGGGCTGGATTGGGTTTTCCTGGGCTGGATTGGGCTGAAACCCTGGGGTTGGGGGCTTGGTTTTGGGTGGGCTAGCGTTTTTGGTGTTTTAATGGTTCGGGTGCCTTTGATGTGGGTGTTGGTTGTGTGACTTTAGTGGGTTGGAGCCTGGTGGAGGCTTGTGCCTTGGTGGGATTAGTCTGGTGGGATGCTTCGGGGTTACTCTACGGGTGTCTTTGATGATGCTGGGTGGGTTGACTTTAATGTTGGGGTTAGCCGATGGTGGTCTTGGGTTGACCTTAGGTGGTGATTCTCTTTAATATTGATATTAAAGGTAAGTGCTTGGACATATGATATAGCCATAGCGCTTTAGAATAGTTCGACTCCGAAGACCCGGTCTGAGGTAGTGTTAAGTGTACATTAATCTAGTATATAATTTAGCATATAATAACTGACATTACTCGTACACTATAAGTATTATGTTTAATATATTGCTGTAGTATGTATTTGTGTGCTGTGTGTAGTAGTAATATCTATACCGATATATTTATAGGTTGGCGCATACTGCAGTGAATTGAAAATTAATGAATTGGGGTCGGGCTGTGGGAAGGTGTCGTAAATTCTGGAAAATGATGGAAAATGGCCAAAAATGGGGGGAAATTCCAAACTTTTCTGGTCCTCCGGGTAGGGGCGTTCTGCAAAATCGGAAAAATGGGTGCAGAAATCCCGTTCAAAAATCGACCAAAAATGCCAAAAATCGGCTCCGGGGCGGGAAACTG
>Tetanus 
ATATACACCTAATAATGAAATAGATTCTTTTGTTAGATCAGGTGATTTTATTAAATTATATGTATCATATAACAATAATGAGCACATTGTAGGTTATCCGAAAGATGGAAATGCCTTTAATAATCTTGATAGAATTCTAAGAGTAGGTTATAATGCCCCAGGTATCCCTCTTTATAAAAAAATGGAAGCAGTAAAATTGCGTGATTTAAAAACCTATTCTGTACAACTTAAATTATATGATGATAAAGATGCATCTTTAGGATTAGTAGGTACCCATAATGGTCAAATAGGCAACGATCCAAATAGGGATATATTAATTGCAAGCAACTGGTACTTTAATCATTTAAAAGATAAAACTTTAACATGTGATTGGTACTTTGTACCTACAGAT
>Flu_N8 
ATGAATCCAAATCAAAAGGTAATAGCAATTGGATCTGCATCATTGGGGATATTAATCATTAATGTCATTCTCCATGTAGTCAGCATTATAGTAACAGTACTGGTCCTCAATAACAATAGAACAGATCTGAACTGCAAAGGAACGATCATAAGAGAGTACAATGAAACAGTAAGAGTAGAAAAACTTACTCAATGGTATAATACCAGTACAATTAAGTACATAGAGAGACCTTCAAATGAATATTACATGAACAACACTGAACCACTTTGTGAGGCCCAAGGCTTTGCACCATTTTCCAAAGATAATGGAATACGAATTGGGTCGAGAGGCCATGTTTTTGTGATAAGAGAACCTTTTGTATCATGTTCGCCCTCAGAATGTAGAACCTTTTTCCTCACACAGGGCTCATTACTCAATGACAAACATTCTAACGGCACAATAAAGGATCGAAGTCCGTATAGGACTCTGATGAGTGTCAAAATAGGGCAATCACCTAATGTATATCAAGCTAAATTTGAATCGGTGGCATGGTCAGCAACAGCATGCCATGATGGAAAAAAATGGATGACAGTTGGAGTCACAGGGCCCGACAATCAAGCAATTGCAGTAGTAAACTATGGAGGTGTTCCGGTTGATATTATCAATTCATGGGCAGGGGATATTTTAAGAACCCAAGAATCATCATGCACCTGCATTAAAGGAGACTGTTATTGGGTAATGACTGATGGACCGGCAAATAGGCAAGCTAATTATAGGATATTCAAAGCAAAAGATGGAAGAGTAATTGGACAAACTGATATAAGTTTCAATGGGGGACACATAGAGGAGTGTTCTTGTTACCCCAATGAAGGGAAGGTGGAATGCATATGCAGGGACAATTGGACTGGAACAAATAGACCAATTCTGGTAATATCTTCTGATCTATCGTACACAGTTGGATATTTGTGTGCTGGCATTCCCACTGACACCCCTAGGGGAGAGGATAGTCAATTCATCGGCTCATGCACAAGCCCTTTGGGAAATAAAGGATACGGTGTCAAAGGTTTCGGGTTTCGACAAGGAACTGACGTATGGGCCGGAAGGACAATTAGTAGGACTTCAAGATCAGGATTCGAAATAATAAAAATCAGGAATGGTTGGACACAGAATAGTAAGGACCAAATCAGGAGGCAAGTGATTATCGATGACCCAAATTGGTCAGGATATAGCGGTTCTTTCACATTGCCGGTTGAATTAACAAAAAAGGGATGTTTGGTCCCCTGTTTCTGGGTTGAAATGATTAGAGGTAAACCTGAAGAAACAACAATATGGACCTCTAGCAGCTCCATTGTGATGTGTGGAGTAGATCATAAAGTTGCCAGTTGGTCATGGCACGATGGAGCAATTCTTCCCTTTGACATCGATAAGATGTAA
>Flu_N1 
ATTGGTTCGGTCTGTATGACAATTGGAATGGCTAACTTAATATTACAAATTGGAAACATAATCTCAATATGGATTAGCCACTCAATTCAACTTGGGAATCAAAATCAGATTGAAACATGCAATCAAAGCGTCATTACTTATGAAAACAACACTTGGGTAAATCAGACATATGTTAACATCAGCAACACCAACTTTGCTGCTGGACAGTCAGTGGTTTCCGTGAAATTAGCGGGCAATTCCTCTCTCTGCCCTGTTAGTGGATGGGCTATATACAGTAAAGACAACAGTATAAGAATCGGTTCCAAGGGGGATGTGTTTGTCATAAGGGAACCATTCATATCATGCTCCCCCTTGGAATGCAGAACCTTCTTCTTGACTCAAGGGGCCTTGCTAAATGACAAACATTCCAATGGAACCATTAAAGACAGGAGCCCATATCGAACCCTAATGAGCTGTCCTATTGGTGAAGTTCCCTCTCCATACAACTCAAGATTTGAGTCAGTCGCTTGGTCAGCAAGTGCTTGTCATGATGGCATCAATTGGCTAACAATTGGAATTTCTGGCCCAGACAATGGGGCAGTGGCTGTGTTAAAGTACAACGGCATAATAACAGACACTATCAAGAGTTGGAGAAACAATATATTGAGAACACAAGAGTCTGAATGTGCATGTGTAAATGGTTCTTGCTTTACTGTAATGACCGATGGACCAAGTGATGGACAGGCCTCATACAAGATCTTCAGAATAGAAAAGGGAAAGATAGTCAAATCAGTCGAAATGAATGCCCCTAATTATCACTATGAGGAATGCTCCTGTTATCCTGATTCTAGTGAAATCACATGTGTGTGCAGGGATAACTGGCATGGCTCGAATCGACCGTGGGTGTCTTTCAACCAGAATCTGGAATATCAGATAGGATACATATGCAGTGGGATTTTCGGAGACAATCCACGCCCTAATGATAAGACAGGCAGTTGTGGTCCAGTATCGTCTAATGGAGCAAATGGAGTAAAAGGATTTTCATTCAAATACGGCAATGGTGTTTGGATAGGGAGAACTAAAAGCATTAGTTCAAGAAACGGTTTTGAGATGATTTGGGATCCGAACGGATGGACTGGGACAGACAATAACTTCTCAATAAAGCAAGATATCGTAGGAATAAATGAGTGGTCAGGATATAGCGGGAGTTTTGTTCAGCATCCAGAACTAACAGGGCTGGATTGTATAAGACCTTGCTTCTGGGTTGAACTAATCAGAGGGCGACCCAAAGAGAACACAATCTGGACTAGCGGGAGCAGCATATCCTTTTGTGGTGTAAACAGTGACACTGTGGGTTGGTCTTGGCCAGACGGTGCTGAGT
>Flu_H1 
ATACTAGTAGTTCTGCTATATACATTTGCAACCGCAAATGCACACACATTATGTATAGGTTATCATGCGAACAATTCAACAGACACTGTAGACACAGTACTAGAAAAGAATGTAACAGTAACACTCTCTGTTAACCTTCTAGAAGACAAGCATAACGGGAAACTATGCAAACTAAGAGGAGTAGCCCCATTGCATTTGGGTAAATGCAACATTGCTGGCTGGATCCTGGGAAATCCAGAGTGTGAATCACTCTCCACAGCAAGCTCATGGTCGTACATTGTGGAAACATCTAGTTCAGACAATGGAACGTGTTACCCAGGAGATTTCATCGATTATGAGGAGCTAAGAGAGCAATTGAGCTCAGTGTCATCATTTGAAAGGTTTGAGATATTCCCCAAGACAAGTTCATGGCCTAATCATGACCCGAACAAAGGTGTAACGGCAGCATGTCCTCATGCTGGAGCAAAAAGCTTCTACAAAAATTTAATATGGCTAGTTAAAAAAGGAAATTCATACCCAAAGCTCAGCAAATCCTACATTAATGATAAAGGGAAAGAAGTCCTCGTGCTATGGGGCAATCACCATCCATCTACTAGTGCTGACCAACAAAGTCTCTATCAGAATGCAGATGCATATGCTTTTGTGGGGACATCAAAATACAGCAAGAAGTTCAAGCCGGAAATAGCAATAAGACACAAAGTGAGGGATCAAGAAGGGAGAATGAACTATTACTGGACACTAGTAGAGCCGGGAGACAAAATAACATTAGAAGCAACTGGAAATCTAGTGGTACCGAGATATGCATTCGCAATGGAAAGAAATGCTGGATCTGGTATTATCATTTCAGATACACCAGTCCACGATTGCAATACAACTTGTCAGACACCCAAGGGTGCTATAAACACCAGCCTCCCATTTCAGAATATACATCCGATCCCAATTGGAAAATGTCCAAAATATGTAAAAAGCACAAAATTGAGACTGGCCACAGGATTGAGGAATGTCCCGTCTATTCAATCTAGAGGCCTATTTGGGGCCATTGCCGGTTTCATTGAAGGGGGGTGGACAGGGATGGTAGATGGATGGTACCGTTATCACCATCAAAATGAGCAGGGGTCAGGATATGCAGCCGACCTGAAGAGCACACAGAATGCCATTGACGAGATTACTAACAAAGTAAATTCTGTTATTGAAAAGATGAATACACAATTCACAGCAGTAGGTAAAGAGTTCAACCACCTGGAAAAAAGAATAGAGAATTTAAATAAAAAAGTTGATGATGGTTTCCTGGACATTTGGACTTACAATGCCGAACTGTTGGTTCTATTGGAAAATGAAAGAACTTTGGAATACCACGATTCAAATGTGAAGAACTTATATGAAAAGGTAAGAAGCCAGCTAAAAAACAATGCCAAGGAAATTGGAAACGGCTGCTTTGAATTTTACCACAAATGCGATAACACGTGCATGGAAAGTGTCAAAAATGGGACTTATGACTACCCAAAATACTCAGAGGAAGCAAAATTAAACAGAGAAGAAATAGATGGGGTAAAACTGGAATCAACAAGGATTTACCAGATTTTGGCGATCTATTCAACTGTCGCCAGTTCATTGGTACTGGTAGTCTCCCTGGGGGCAATCAGTTTCTGGATGTGCTCTGATGGGTCTCTACAGTGTAGAATATGTATTTAA
>Flu_N2 
ATGAACCCAAATCAAAAGATAATAGCAATAGGCTCTGTCTCTCTAACCATTGCAACAGTATGTTTCCTCTTGCAGATTGCCATCCTAGCAACAACTGTGACACTGTACTTCAAGCAAAATGAATGCAACATCCCCTCGAACAGTCAAGTAGTGCCATATAAACCAATCATAATAGAAAGGAACATAACAGAGGTAGTATATTTGAATAATACTACCATAGAAAAAGAAAAAGAAATTTGTTCCGTAGTGCTAGAATACAGGAACTGGTCGAAACCGCAGTGTCAAATTACAGGATTTGCTCCTTTCTCCAAGGACAACTCAATCCGACTCTCCGCTGGTGGGGACATTTGGGTAACAAGGGAACCTTATGTGTCATGCGACCCCAGCAAATGTTATCAGTTTGCACTTGGGCAGGGGACCACGCTGAACAACAAACACTCAAACGGCACAATACATGATAGGATCTCTCATCGAACTCTTTTAATGAATGAATTGGGTGTTCCGTTTCATTTGGGAACCAAACAAGTGTGCATAGCATGGTCCAGTTCAAGTTGTCACGATGGGAAAGCATGGTTACATGTTTGTGTCACTGGGGATGATAGAAATGCGACTGCTAGTTTCGTTTATAATGGAATGCTTGTTGACAGTATTGGTTCATGGTCTCAAAATATCCTCAGAACTCAAGAATCAGAATGCGTTTGCATCAATGGAACTTGTACAGTAGTAATGACTGATGGAAGTGCATCAGGAAGGGCTGATACTAGAATACTATTCATCAGAGAGGGGAAAATTGTCCATATTAGCCCATTGTCAGGGAGTGCTCAACATATAGAGGAATGTTCCTGTTATCCTCGATATCCAAATGTTAGATGTGTTTGCAGAGATAATTGGAAGGGCTCTAATAGGCCCGTTATAGATATAAATATGGCAGATTATAGCATCGATTCCAGTTATGTGTGTTCAGGACTTGTTGGCGATACACCAAGGAATGATGATAGCTCTAGCAGCAGTAACTGCAGGGATCCTAATAATGAGAGAGGGAATCCAGGAGTGAAAGGGTGGGCCTTTGATAATGAGAATGACGTTTGGATGGGGAGAACAATCAGCAAAGATTTGCGCTCAGGTTATGAGACTTTCAAGGTCATTGGTGGCTGGACCACTGCTAATTCCAAGTCACAGGTCAATAGACAAGTCATAGTTGACAATAATAACTGGTCTGGTTATTCTGGTATTTTCTCCGTTGAAGGCAAAAGCTGTGTTAATAGGTGTTTTTATGTGGAGTTGATAAGAGGAGGGCCACAAGAGACTAGAGTATGGTGGACTTCAAATAGCATTGTCGTATTTTGTGGTACTTCTGGTACCTATGGAACAGGCTCATGGCCTGATGGGGCGAATATCAACTTCATGCCTATATAA
>Circo
ATGGCTCAAGCTCAGGTTGACCATCGCGGCCGAGATAGCCGGCGAGGTAACCCGGTTCGCCGATGGTGCTTCACCATCAATAATCCTACTCCGGAGGAGGAGGATGCCGTGAAGAACCTTGCGCCGGACGCTAAGTACTTAATCTGTGGCCGGGAGGTTGGGGAGAACGGGACCCCGCACCTCCAGGGCTTTGTCAACCTGAATCGAACCACTCGTATGGGCGCTCTTAAGGCACGGTTGGGTGGTCGCGGACATTTTGAGCCTGCTCGGGGGGATGACTGCTCAAACCGGGACTATTGCTCTAAGGGGGGCGATCTGTTGATTGAGTCCGGGGAACCTAGTAGGCAAGGAAAACGAAATGACTTACATGATGCTGTTGTGAAACTGAAAGAGACGAGGAGCCTTGCCGCTGTCGCGTCTGCGTTTCCGGAGACCTACGTCAAATACTCGCGAGGCTTGCGAGAGCTGCTCCTTATATCTCCGGAGATGACCACGCCCCGGACGTGGAAGACGGAAGTGGAGGTTCTGTGCGGCCCCCCTGGATGCGGCAAGAGCCGGTACTGCATGGAGACAGCACCAGCGGCGTATTGGAAGCCCAGAGGAAAATGGTGGGATGGCTACGATGGGCACCAGGACGTCATTCTGGATGACTTCTATGGATGGCTGCCCTTTGATGACATGTTGAGACTCTGTGATCGGTACCCTCTCAGAGTTGAGACCAAAGGTGGTACCATGAATTTTTTGGCTCGTCGGATTTTTATTACTTCTAATAGATTGCCTCATGAATGGTATAGTGATGAGATTGGTAACAAGGATGCCCTCTATCGGCGGCTCACTCTGATTAAAGTGTGGGATGGGGGTAATTTCATACCTGTACCTAATTTTATGTTCCCCCACCTGTATAACTACTGAAAGATAAAGGCCTCTCGCTCCGCCCGAAGCACGGCGGGGGCTGGGGGCCCCGCCGTGCGAGGGGAGGCGGTGCGTTGACCGAAGCGCGGCCGGGGGCCGCGCGAGGGCGTTTACCTGTTCACCCCCCTTCGAGGCTGTTTATTAAGGTTACACCCCCTCGAATAAACACACGTGACACTGAATGGCGTTTGACTGTTTATTTATCACAACTGTCTACCAGTCTCATAATCAAATTCTTTGAATGCAATATAGGCAGATATGTCATATTGCACTTGTGGGATTTGGGATGTAGAAGTGTCTGGTGTTGTCGGCCTCATATCTTTCATTTGTCTGAGAGATATACTGAGGCCGTTCCATACCATGTTAGCCCCTTGAATGACAGATACCCATGGTGTTCCTCTGGTCAGCCATGGGGCTGTTGCCGAAGGACTAGTAATGTCCTGAGTGAACATTGGTTTTGGAGTCAGACCCCTTTTAAAACCGGTCGCCATGTTGAATGATCTTGATGAAGATCTGTCTTGTAGCGGGTCATATATGAATGGAGCCTTGTTAGGATCTTTTGGTGGCTCCAATCTTCCTGGGACAGTCCCGGGGTCTAAATGTGATCTTGTAGCATTCCCTCTTCCTTGATCTTCACCGTCAAGATCAAGTGCTGTTCTTCCAAGAACGTTTTCCATGAGTGTTTTGGGCCAGTTAATCCATCTTGCCCTTATGTATACTTTTTTGAATTTGTAGAATCTAAATGGTGGGAGATGCTGGAAATCTCCTGTTCCATGCGATGCTTGTAGGAAGTCTGTTAATTTAAATGACAGATGGTCAAAGTTCCATAGCAACGGTGTCTCTGTCTGAGGATCATTGGTTGGTTTAACTGGTGCTGTCGGCCAATCAGCTGTGAGTGTTCTGCGCAGTCGCAGATGAAACAGTTTGAATCTGTTTTGGCGCCTTCTCCTGTAACGGTTCAATGGGCGTGTCCTGTAGTTCCGGCGACTTGCCCGGGCATGTCTTCGCACGCGCATGCGCCGTCTGTATGTTCTCCGTCTGAGCCTGCGCGGATGAACGGGATGTGGTTAGTGACGTAAGCGTATCGAGGTGCCGGGCATAGTATTACCCGGCACCTCGTCACAGACACAGCACACCGCCTCTGCTCCGAC
>Ehrlichia_groEL 
TGGGCTGGTAATGAAATTGAATTTAATGATAAAAAGTACATAGTTATGAAAGAAAGTGATATAATTGCGAAAGAAGCATAACAAATATATCAATTTGGAATCATGCTATATATTTTTAGTAGCCTAATTGTAAGTAGTTTTAGTTAATTTTTTATTAAACGGAGATTAAATGACATGGCAAATGTAGTTGTAACGGGTGAACAGCTTGATAAAGCTATTAGGGAAGTTGTTCATATTTTAGAAGATGCTGTAGGATGTACAGCTGGACCTAAAGGGCTTACTGTAGCTATTAGTAAACCTTATGGTGCTCCAGAAATTACAAAAGATGGATATAAAGTTATTAAAAGTATAAAGCCAGAAGATCCATTGGCTCTTGCTATTGCTAATATAATTGCTCAGAGTGCTTCTCAGTGTAACGATAAAGTTGGTGATGGAACAACTACATGTTCTATTTTAACTGCGAAAGTTATAGAAGAAGTTTCTAAAGCTAAAGCTGCTGGAGCAGATATTGTATGCATTAAAGATGGTGTACTTAAAGCTAAAGAGGCTGTTCTAGATGCATTAATGTCTATGAAGCGTGAGGTATTATCTGAGGAAGAAATTGCTCAAGTTGCTACTATTTCCGCTAATGGTGATAAGAACATAGGTGTTAAAATTGCACAATGTGTTCAGGAAGTTGGTAAAGATGGTGTTATTACAGTTGAAGAGAGTAAAGGATTTAAAGAATTAGATGTTGAAAAAACTGATGGTATGCAGTTTGACCGTGGATACCTTTCTCCTTATTTTGTAACTAACCCGGAAAAGATGTTAGTGGAATTTGAAAATCCTTATATTTTACTAACAGAGAAAAAGCTTAATATAATACAGCCTATACTGCCAATTTTAGAAAATGTTGCTAGATCTGGAAGACCTCTTTTAATTATTGCAGAAGATGTAGAAGGTGAAGCGCTTAGCACTCTTGTTTTAAATAAATTACGTGGTGGATTACATGTAGCAGCAGTTAAAGCTCCAGGATTTGGTGATAGAAGAAAAGATATGTTAGGTGATATTGCTATCTTAACAGGTGCTAAACATGTAATAAGTGATGACCTTGCAATAAAGATGGAAGATTTAACTTTAGCTGAATTGGGTACTGCTAAGAATATACGTATTACAAAAGATACTACTACTATTATTGGTAGTGTAGATAATAGTTTTGATAATGTACAAAGTAGGATTAATCAAATTAAAGTGCAAATTGAGTCTTCTACTTCAGATTATGATAAAGAAAAGTTAAGAGAACGTTTAGCTAAACTTTCTGGTGGTGTTGCTGTATTGAAAGTAGGTGGTTCTAGTGAAGTTGAGGTTAAAGAACGTAAAGATCGTGTTGAAGACGCTTTACATGCAACTAGAGCTGCTGTTGAAGAAGGTATCGTCCCCGGCGG
>RMSF 
TTCTTGCTATTGCAAAAAGTACCGTGAACATTTGCGACGGTATACCCATAGCTTTATAGATAATACCCGAATAAAAATCAACATTTGGATATAATTTTCTCTCAATAAAATATTCATCTTTAAGAGCGATAGCTTCAAGTTCTATTGCTATTTGTAATAGCGGATTGTTGTCTAGCTGCCCGAGTTCCTTTAATACTTCTTTGCACGTTTCTTTAAGTACTACGGCACGCGGGTCATAGTTTTTATATACACGATGACCAAAACCCATTAATCTAAATGGATCATTTTTATCCTTAGCTTTAGCTATATATTTAGGAATATACTCAGAACTACCGATTTCTTTAAGCATATTTATTACCGCTTCATTAGCCCCGCCGTGAGCAGGTCCCCAAAGTGAGGCAATACCCGTGCTAATACAAGCAAAAGGGTTAGCTCCGGATGAGCCGGCAATTCGGACTGTTGAAGTAGAANN
>Lawsonia_ABC 
TTATTCAGGGGGAAGTCCAAACCATTTTTTATAAAGTTCTGTATAGATCCCATTTCTCTTAAGTTCATTAAGCGCAGTATTTACTTTTTGAACTAACTCCTCTGAATTTTTTCGAAAAGCAATTCCATATGGTTGTCCTTTATATTTAGGACCAACTAGTTTAACTTTTCCTTTTCCTGCTGAAGAGGCAAAATACTGTAATACTGGAGCATCAAAAACAACAGCATCAACGCCACCAGTCATAAGATCAAAAAACATTCCATCATTAGTAGGGAAAAGCTTTAATGACCTTTGCTTACCAAAGCTCTTCATAAAATCTACAGAAGAAGTTCCTGTTTTTACACCAACAGTTTTCCCAACAAGATCTTCCAACTTTGAAATTGACTCTTCTCCTGCACGAACAAGAATCATTAATCCTGATTCATAGTAAGGCTGAGAAAATAATATAACTTTAGCTCGTTCAGGAGTAATTGTCATTCCTGAGATTGCAATGTCAATACTACCAGTTTGTAATCCAGGAATAATGCCATTAAAATCCATAGGTTGAAAAGTATAGGGTATATTAGCAATCTCTGCGATATGCTCCCATAGTTCAATATCGAATCCTACAAAATTACCCTCTTTATCTTTAAACTCAAAAGGCATTAAATTTGTATCATGGGCAACGACTAACCCTTTTGCATTAGCAAAAAAACCAAAAGTATTAGTAAAAAATAGTCCTAAAATAAAAACAAATATTTTATATTTCAT
>Anaplasma_phago 
CCTACGGGAGGCAGCAGTGGGGAATATTGGACAATGGGCGCAAGCCTGATCCAGCTATGCCGCGTGAGTGAGGAAGGCCTTAGGGTTGTAAAACTCTTTCAGTAGGGAAGATAATGACGGTACCTACAGAAGAAGTCCCGGCAAACTCCGTGCCAGCAGCCGCGGTAATACGGAGGGGGCAAGCGTTGTTCGGAATTATTGGGCGTAAAGGGCATGTAGGCGGTTCGGTAAGTTAAAGGTGAAATGCCAGGGCTTAACCCTGGAGCTGCTTTTAATACTGCCAGACTAGAGTCCGGGAGAGGATAGCGGAATTCCTAGTGTAGAGGTGAAATTCGTAGATATTAGGAGGAACACCAGTGGCGAAGGCGGCTATCTGGTCCGGTACTGACGCTGAGGTGCGAAAGCGTGGGGAGCAAACAGGATTAGATACCCTGGTAGTCCACGCTGTAAACGATGAGTGCTGAATGTGGGGATTTTTTATCTCTGTGTTGTAGCTAACGCGTTAAGCACTCCGCCTGGGGACTACGGTCGCAAGACTAAAACTCAAAGGAATTGACGGGGACCCGCACAAGCGGTGGAGCATGTGGTTTAATTCGATGCAACGCGAAAAACCTTACCACTCCTTGACATGGAGATTAGATCCTTCTTAACGGAAGGGCGCAGTTCGGCTGGATCTCGCACAGGTGCTGCATGGCTGTCGTCAGCTCGTGTCGTGAGATGTTGGGTTAAGTCCCGCAACGAGCGTAACCCTCATCCTTAGTTGCCAGCGGGTTAAGCCGGGCACTTTAAGGAAACTGCCAGTGGTAAACTGGAGGAAGGTGGGGATGATGTCAAGTCAGCACGGCCCTTATGGGGTGGGCTACACACGTGCTACAATGGTGACTACAATAGGTTGCAATGTCGCAAGGCTGAGCTAATCCGTAAAAGTCATCTCAGTTCGGATTGTCCTCTGCAACTCGAGGGCATGAAGTCGGAATCGCTAGTAATCGTGGATCAGCATGCCACGGTGAATACGTTCTCGGGTCTTGTACACACTGCCCGTCACGCCATGG
>Anaplasma_platys 
ACCGGAGGCAGCAGTGGGGAATATTGGACAATGGGCGCAAGCCTGATCCAGCTATGCCGCGTGAGTGAGGAAGGCCTTAGGGTTGTAAAACTCTTTCAGTGGGGAAGATAATGACGGTACCCACAGAAGAAGTCCCGGCAAACTCCGTGCCAGCAGCCGCGGTAATACGGAGGGGGCAAGCGTTGTTCGGAATTATTGGGCGTAAAGGGCATGTAGGCGGTTCGGTAAGTTAAAGGTGAAATGCCAGGGCTTAACCCTGGAGCTGCTTTTAATACTGCCAGACTCGAGTCCGGGAGAGGATAGCGGAATTCCTAGTGTAGAGGTGAAATTCGTAGATATTAGGAGGAACACCAGTGGCGAAGGCGGCTATCTGGTCCGGTACTGACGCTGAGGTGCGAAAGCGTGGGGAGCAAACAGGATTAGATACCCTGGTAGTCCACGCTGTAAACGATGAGTGCTGAATGTGGGGACGTTTTGTCTCTGTGTTGTAGCTAACGCGTTAAGCACTCCGCCTGGGGACTACGGTCGCAAGACTAAAACTCAAAGGAATTGACGGGGACCCGCACAAGCGGTGGAGCATGTGGTTTAATTCGATGCAACGCGAAGAACCTTACCACTTCTTGACATGGAGATTAGATCCT
>Ehrlichia_canis 
AATCCATCATTTCTCATTACAGTGTGAAAAATTTACCTGTTCAATACGTTAATACTTTAGAAGAGTATCCAAGAGTTACATCTGCAATTGCTACACTTGATATTGGCTACCTCGGTGGTGAAATTGGCATAAGATTTATATTTTAACTACAAACAAATACGGAAATTTTATGAATAATAAACTCAAATTTACTATAATAAACACAGTATTAGTATGCTTATTGTCATTACCTAATATATCTTCCTCAAAGGCCATAAACAATAACGCTAAAAAGTACTACGGATTATATATCAGTGGACAATATAAACCCAGTGTTTCTGTTTTCAGTAATTTTTCAGTTAAAGAAACCAATGTCATAACTAAAAACCTTATAGCTTTAAAAAAAGATGTTGACTCTATTGAAACCAAGACTGATGCCAGTGTAGGTATTAGTAACCCATCAAATTTTACTATCCCCTATACAGCTGTATTTCAAGATAATTCTGTCAATTTCAATGGAACTATTGGTTACACCTTTGCTGAAGGTACAAGAGTTGAAATAGAAGGTTCTTATGAGGAATTTGATGTTAAAAACCCTGGAGGCTATACACTAAGTGATGCCTATCGCTATTTTGCATTAGCACGTGAAATGAAAGGTAATAGTTTTACACCTAAAGAAAAAGTTTCTAATAGTATTTTTCACACTGTAATGAGAAATGATGGATTATCTATAATATCTGTTATAGTAAATGTTTGCTACGATTTCTCTTTGAACAATTTGTCAATATCGCCTTACATATGTGGAGGAGCAGGGGTAGATGCTATAGAATTCTTCGATGTATTACACATTAAGTTTGCATATCAAAGCAAGCTAGGTATTGCTTATTCTCTACCATCTAACATTAGTCTCTTTGCTAGTTTATATTACCATAAAGTAATGGGCAATCAATTTAAAAATTTAAATGTCCAACATGTTGCTGAACTTGCAAGTATACCTAAAATTACATCCGCAGTTGCTACACTTAATATTGGTTATTTTGGAGGTGAAATTGGTGCAAGATTGACATTTTAATTATTTAAATCATTGAATAATGAGAAACTTTTTGTTAGTTTCTCACTTATTTAATGCGCTATTAAACACAAAGATGTAAATTTTTATACTTCTTAAGTTTCTCAGTTTAAAATAAAAAGATTTGCACCACATTATAAATATTTTAAATAAAATACCTAAGATATTATAGAAAAAAACTTTAGTTAAATTACCATGCAATATCTATTAAGATATGTTATAATATAATAAGTGAACATACTAAGTATGTTTATAACATTCATACTGTCAAACTAATTACCTAAAATTAATGTAATAAAAGCCTAAATACAGCTTCCATATGCCTAAAATAGGCGTTGTAGTAAAACTATAGTAAGTAAGTCTAGTAATGTTTTTATTAACTAACTGATAAAGTTAATTACGGTTTCTATTAAAGTTTTTATTTTAATTGTTTTAAATATCAATTACTTTTATTGTAAACTTGAAAGAAATTTTATATTCTAGACTTGCTTTTATTTACTTCTTTTATTATTCTTAAACTTTTATTATCTTTTATAAAAGGTTTATTAACATGAATTATAAGAAAATTCTAGTAAGAAGCGCGTTAATCTCATTAATGTCAATCTTACCATATCAGTCTTTTGCAGATCCTGTAGGTTCAAGAACTAATGATAACAAAGAAGGCTTCTACATTAGTGCAAAGTACAATCCAAGTATATCACACTTTAGAAAATTCTCTGCTGAAGAAACTCCTATTAATGGAACAAATTCTCTCACTAAAAAAGTTTTCGGACTAAAGAAAGATGGTGATATAACAAAAAAAGACGATTTTACAAGAGTAGCTCCAGGCATTGATTTTCAAAATAACTTAATATCAGGATTTTCAGGAAGTATTGGTTACTCTATGGACGGACCAAGAATAGAACTTGAAGCTGCATATCAACAATTTAATCCAAAAAACACCGATAACAATGATACTGATAATGGTGAATACTATAAACATTTTGCATTATCTCGTAAAGATGCAATGGAAGATCAGCAATATGTAGTACTTAAAAATGACGGCATAACTTTTATGTCATTGATGGTTAATACTTGCTATGACATTACAGCTGAAGGAGTATCTTTCGTACCATATGCATGTGCAGGTATAGGAGCAGATCTTATCACTATTTTTAAAGACCTCAATCTAAAATTTGCTTACCAAGGAAAAATAGGTATTAGTTACCCTATCACACCAGAAGTCTCTGCATTTATTGGTGGATACTACCATGGCGTTATTGGTAATAAATTTGAGAAGATACCTGTAATAACTCCTGTAGTATTAAATGATGCTCCTCAAACCACATCTGCTTCAGTAACTCTTGACGTTGGATACTTTGGCGGAGAAATTGGAATGAGGTTCACCTTCTAACTTATTTCTTGTTACACCTAATAAGTAGTAACAAAGAAAATTTTAGCAATTCATATCATAGGGAAAATGTGAAGTTATTTCAAGTTTTCCCTTATGTCTTTATGTATATTGTTGCACTATAAATATTCTTCTTTAACTATGCTGTAAAAGTACACTTGCAGTATACATAAGTGATTAAAGCTATCTTTTTTTTCTGTGCAAATAATAAAATATATTAAAATTCTCTTAAGAAAATCATCAGTATTTTATATAAAAAGCCATATTCTAACTTGTACTCATTTCATACTTTTACTATTTTTGATTTACTATTATTATTCTAGGAATAATATGAACTGTAAAAAAATTCTTATAACAACTACATTGGTATCACTAACAATTCTTTTACCTGGCATATCTTTCTCCAAACCAATACATGAAAACAATACTACAGGAAACTTTTACATTATTGGAAAATATGTACCAAGTATTTCACATTTTGGGAACTTTTCAGCTAAAGAAGAAAAAAACACAACAACTGGAATTTTTGGATTAAAAGAATCATGGACTGGTGGTATCATCCTTGATAAAGAACATGCAGCTTTTAATATCCCAAATTATTCATTTAAATATGAAAATAATCCATTTTTAGGATTTGCAGGGGTAATTGGCTATTCAATAGGTAGTCCAAGAATAGAATTTGAAGTATCATACGAGACATTCGATGTACAAAATCCAGGAGATAAGTTTAACAATGATGCACATAAGTATTGTGCTTTATCCAATGATTCCAGTAAAACAATGAAAAGTGGTAAATTCGTTTTTCTCAAAAATGAAGGATTAAGTGACATATCACTCATGTTAAATGTATGTTATGATATAATAAACAAAAGAATGCCTTTTTCACCTTACATATGTGCAGGCATTGGTACTGACTTAATATTCATGTTTGACGCTATAAACCATAAAGCTGCTTATCAAGGAAAATTAGGTTTTAATTATCCAATAAGCCCAGAAGCTAACATTTCTATGGGTGTGCACTTTCACAAAGTAACAAACAACGAGTTTAGAGTTCCTGTTCTATTAACTGCTGGAGGACTCGCTCCAGATAATCTATTTGCAATAGTAAAGTTGAGTATATGTCATTTTGGGTTAGAATTTGGGTACAGGGTCAGTTTTTAATTCTATTACCACACATATCAAAATCTAATTCATTTTCATTGCTGTTATAAACAAAATAGTCAGCAGGAGGTTTTTAATGAATTTATCTTGTAATGTATTAAATTTCTATTACAAAAACTGCTAACATTTTGCATTAAAAAATGTCGTTTAATTTGTTTTAGACTGTATTTTTACTATCGTTAATTTACTTTCACTGTTTCTGGTGTAAATATGAAATATAAAAAAACTTTTACAGTAACTGCATTAGTATTATTAACTTCCTTTACACATTTTATACCTTTTTATAGTCCAGCACGTGCCAGTACAATTCACAACTTCTACATTAGTGGAAAATATATGCCAACAGCGTCACATTTTGGAATTTTTTCAGCTAAAGAAGAACAAAGTTTTACTAAGGTATTAGTTGGGTTAGATCAACGATTATCACATAATATTATAAACAATAATGATACAGCAAAGAGTCTTAAGGTTCAAAATTATTCATTTAAATACAAAAATAACCCATTTCTAGGATTTGCAGGAGCTATTGGTTATTCAATAGGCAATTCAAGAATAGAACTAGAAGTATCACATGAAATATTTGATACTAAAAACCCAGGAAACAATTATTTAAATGACTCTCACAAATATTGCGCTTTATCTCATGGAAGTCACATATGCAGTGATGGAAATAGCGGAGATTGGTACACTGCAAAAACTGATAAGTTTGTACTTCTGAAAAATGAAGGTTTACTTGACGTCTCATTTATGTTAAACGCATGTTATGACATAACAACTGAAAAAATGCCTTTTTCACCTTATATATGTGCAGGTATTGGTACTGATCTCATATCTATGTTTGAGACAACACAAAACAAAATATCTTATCAAGGAAAGTTAGGTTTAAACTATACTATAAACTCAAGAGTTTCTGTTTTTGCAGGTGGGCACTTTCATAAGGTAATAGGTAATGAATTTAAAGGTATTCCTACTCTATTACCTGATGGATCAAACATTAAAGTACAACAGTCTGCAACAGTAACATTAGATGTGTGCCATTTCGGGTTAGAGATTGGAAGTAGATTTTTCTTTTAATACTTCTATTGTACATGTTAAAAATAGTACTAGTTTGCTTCTGTGGTTTATAAACGCAAGAGAGAAATAGTTAGTAATAAATTAGAAAGTTAAATATTAGAAAAGTCATATGTTTTTCATTGTCATTGATACTCAACTAAAAGTAGTATAAATGTTACTTATTAATAATTTTACGTAGTATATTAAATTTCCCTTACAAAAGCCACTAGTATTTTATACTAAAAGCTATACTTTGGCTTGTATTTAATTTGTATTTTTACTACTGTTAATTTACTTTCACTGTTTCTGGTGTAAATATGAATTGTAAAAAAGTTTTCACAATAAGTGCATTGATATCATCCATATACTTCCTACCTAATGTCTCATACTCTAACCCAGTATATGGTAACAGTATGTATGGTAATTTTTACATATCAGGAAAGTACATGCCAAGTGTTCCTCATTTTGGAATTTTTTCAGCTGAAGAAGAGAAAAAAAAGACAACTGTAGTATATGGCTTAAAAGAAAACTGGGCAGGAGATGCAATATCTAGTCAAAGTCCAGATGATAATTTTACCATTCGAAATTACTCATTCAAGTATGCAAGCAACAAGTTTTTAGGGTTTGCAGTAGCTATTGGTTACTCGATAGGCAGTCCAAGAATAGAAGTTGAGATGTCTTATGAAGCATTTGATGTGAAAAATCCAGGTGATAATTACAAAAACGGTGCTTACAGGTATTGTGCTTTATCTCATCAAGATGATGCGGATGATGACATGACTAGTGCAACTGACAAATTTGTATATTTAATTAATGAAGGATTACTTAACATATCATTTATGACAAACATATGTTATGAAACAGCAAGCAAAAATATACCTCTCTCTCCTTACATATGTGCAGGTATTGGTACTGATTTAATTCACATGTTTGAAACTACACATCCTAAAATTTCTTATCAAGGAAAGCTAGGGTTGGCCTACTTCGTAAGTGCAGAGTCTTCGGTTTCTTTTGGTATATATTTTCATAAAATTATAAATAATAAGTTTAAAAATGTTCCAGCCATGGTACCTATTAACTCAGACGAGATAGTAGGACCACAGTTTGCAACAGTAACATTAAATGTATGCTACTTTGGATTAGAACTTGGATGTAGGTTCAACTTCTAATTTCGTGGTACACATATCACGAAGCTAAAATTGTTTTTTTATCTCTGCTGTATACAAGAGAAAAAATAGTAGTGAAAATTACCTAACAATATGACAGTACAAGTTTACCAAGCTTATTCTCACAAAACTTCTTGTGTCTTTTATCTCTTTACAATGAAATGTACACTTAGCTTCACTACTGTAGAGTGTGTTTATCAATGCTTTGTTTATTAATACTCTACATAATATGTTAAATTTTTCTTACAAAACTCACTAGTAATTTATACTAGAATATATATTCTGACTTGTATTTGCTTTATACTTCCACTATTGTTAATTTATTTTCACTATTTTAGGTGTAATATGAATTGCAAAAAAATTCTTATAACAACTGCATTAATGTCATTAATGTACTATGCTCCAAGCATATCTTTTTCTGATACTATACAAGACGATAACACTGGTAGCTTCTACATCAGTGGAAAATATGTACCAAGTGTTTCACATTTTGGTGTTTTCTCAGCTAAAGAAGAAAGAAACTCAACTGTTGGAGTTTTTGGATTAAAACATGATTGGAATGGAGGTACAATATCTAACTCTTCTCCAGAAAATATATTCACAGTTCAAAATTATTCGTTTAAATACGAAAACAACCCATTCTTAGGGTTTGCAGGAGCTATTGGTTATTCAATGGGTGGCCCAAGAATAGAACTTGAAGTTCTGTACGAGACATTCGATGTGAAAAATCAGAACAATAATTATAAGAACGGCGCACACAGATACTGTGCTTTATCTCATCATAGTTCAGCAACAAGCATGTCCTCCGCAAGTAACAAATTTGTTTTCTTAAAAAATGAAGGGTTAATTGACTTATCATTTATGATAAATGCATGCTATGACATAATAATTGAAGGAATGCCTTTTTCACCTTATATTTGTGCAGGTGTTGGTACTGATGTTGTTTCCATGTTTGAAGCTGTAAATCCTAAAATTTCTTACCAAGGAAAACTAGGATTAGGTTATAGTATAAGTTCAGAAGCCTCTGTTTTTATCGGTGGACACTTTCACAGAGTCATAGGTAATGAATTTAGGGACATCCCTGCTATGGTTCCTAGTGGATCAAATCTTCCAGAAAACCAATTTGCAATAGTAACACTAAATGTGTGTCACTTTGGTTTAGAACTTGGAGGAAGATTTAACTTCTGATTTTATTGTTGCCACACATTAAAAATGATCTAAACTTGTTTTTATTATTGCTACATACAAAAAAAAGAAAAATAGTGGCAAAAGAATGTAGCAATAAGAGGGGGGGGGGGGGACTAAATTTACCTTCTATTCTTCTAATATTCTTTACTATATTCAAGTAGCACAACTCAATGCTTCCAGGAAAATATGTTTCTAATATTTTATTTATTACCAATCTTATATAATATATTAAATTTCTCTTACAAAAACCTCTAATGTTTTATACTTAATATATATATTCTGGCTTGTATTTACTTTGCACTTCCACTATTGTTAATTTATTTTCACTATTTTAGGTGTAATATGAATTGCAAAAAAATTCTTATAACAACTGCATTAATATCATTAATGTACTCTATTCCAAGCATATCTTTTTCTGATACTATACAAGATGGTAACATGGGTGGTAACTTCTATATTAGTGGAAAGTATGTACCAAGTGTCTCACATTTTGGTAGCTTCTCAGCTAAAGAAGAAAGCAAATCAACTGTTGGAGTTTTTGGATTAAAACATGATTGGGATGGAAGTCCAATACTTAAGAATAAACACGCTGACTTTGCTGTTCCAAACTATTCGTTCAGATACGAGAACAATCCATTTCTAGGGTTTGCAGGAGCTATCGGTTACTCAATGGGTGGCCCAAGAATAGAATTCGAAATATCTTATGAAGCATTCGACGTAAAAAGTCCTAATATCAATTATCAAAATGACGCGCACAGGTACTGCGCTCTATCTCATCACACATCGGCAGCCATGGAAGCTGATAAATTTGTCTTCTTAAAAAACGAAGGGTTAATTGACATATCACTTGCAATAAATGCATGTTATGATATAATAAATGACAAAGTACCTGTTTCTCCTTATATATGCGCAGGTATTGGTACTGATTTGATTTCTATGTTTGAAGCTACAAGTCCTAAAATTTCCTACCAAGGAAAACTGGGCATTAGTTACTCTATTAATCCGGAAACCTCTGTTTTCATCGGTGGGCATTTCCACAGGATCATAGGTAATGAGTTTAGAGATATTCCTGCAATAGTACCTAGTAACTCAACTACAATAAGTGGACCACAATTTGCAACAGTAACACTAAATGTGTGTCACTTTGGTTTAGAACTTGGAGGAAGATTTAACTTCTAATTTTATTGTTGCCACATATTAAAAATGATCTAAACTTGTTTTTATTATTGCTACATACAAAAAAAGAAAAATAGTGGCAAAAGAATGTAGCAATAAGAGGGGGGGGGGGGGACCAAATTTATCTTCTATGCTTCCCAAGTTTTTTCTCGCTATTTATGACTAAACAACAGAAGGTAATATCCTCACGGAAAACTTATCTTCAAATATTTTATTTATTACCAATCTTATATAATATATTAAATTTCTCTTACAAAAATCACTAGTATTTTATACCAAAATATATATTCTGACTTGCTTTTCTTCTGCACTTCTACTATTTTTAATTTATTTGTCACTATTAGGTTATAATAATATGAATTGCAAAAGGTTTTTCATAGCAAGTGCATTGATATCACTAATGTCTTTCTTACCTAGCGTATCTTTTTCTGAATCAATACATGAAGATAATATAAATGGTAACTTTTACATTAGTGCAAAGTATATGCCAAGTGCCTCACACTTTGGCGTATTTTCAGTTAAAGAAGAGAAAAACACAACAACTGGAGTTTTCGGATTAAAACAAGATTGGGACGGAGCAACAATAAAGGATGCAAGCAGCAGCCACACAATAGACCCAAGTACAATATTCTCCATTTCAAATTATTCATTTAAATATGAAAACAATCCATTTTTAGGGTTTGCAGGAGCTATTGGCTACTCAATGGGTGGTCCAAGGGTAGAGTTTGAAGTGTCTTACGAAATATTTGATGTAAAAAACCAAGGTAACAGTTACAAGAACGATGCTCACAAATATTGCGCTTTATCAAGACACACCGGAGGTATGCCACAAGCCGGTCATCAAAATAAATTTGTCTTCCTAAAAAATGAAGGATTACTTGACATATCACTTATGATAAACGCATGTTATGATATAACAATCGACAGCATGCCATTTTCTCCATATATATGTGCAGGTATTGGTAGTGACTTAGTTTCGATGTTTGAAACTACAAATCCTAAAATTTCTTATCAAGGAAAATTAGGTGTAAGTTACTCCATAAGCCCAGAAGCATCTGTTTTTGTTGGAGGACACTTTCACAGAGTTATAGGTAATGAATTTAAAGACATTCCTGCAATAACTCCTGCTGGAGCAACAGAAATTAAAGGCACACAGTTTACAACAGTAACATTAAACATATGCCACTTCGGACTAGAGCTTGGAGGCAGGTTTACTTTTTAATTTAGCTTATAACTTTCACAGTAATCCAGTGTAACACTAAAAGCTAAGTTATATCAATGGTAAAGTAGCTAACAATTATATTATTTTGAAACCAGTTATATATTACACACATTGTAATTGTTAGCTAATTGTTGAGCTTATTAGCAATCATACATCCAAAGATAATTTACATGTAGTTATCAATCTCATATCTTATTATGAATCACCTTCTACACAGATTAGCAGAAATATATAAACATTAAAGTTACATTCTTATTCTAAAGTCAAAGAAGTCACCAACTTAACAGAACAAAACTTAGTCAATTAAATTAAGATACCATGACAGCAGTACTAACACACAGAAAGCTTTAGGATTTTTATATAGCAAAACCCACAACAACACTCATTTTACATAAATGCAAAACTATAAAGTCTTCAACTCTACACTTTTACTCATACATACAAGTAATTAAAGTCACTTATTACAGTTCTAAGACTCATTTTAAAGACATATAACAGCATAATCGTAATACACAAAACACACACTTATAGATTATATATAATCAAATAACATTTAGATTGAAGTATAATACAATCAACACTAAATTTGAAAAAAATCCGCCAGTTAACTTCTCAACACAATAACTCTATAGCGCAAATCTAAATCCAATCTCCCAACCAAAATAATCAGTATTTAAAGTAGCAGAAGCTGAAGTAGTTCTAGGAACGTCAGATAATGCAGTAGGATGGTAAGCTATTTCTACTCTCTCATGCCTATCACCTACAACCTTATGGTAATAACCCCCACCAAACAACATAGTATTAACATTTAGAGGGTAGTTGACACCAAACTTAACTTGATAAGAAAACTTAGGCAATGATATACCTAAAAACTTTATATAATCTGCACCAACACCAGCACACATATAAGGTGCTAAAGGAATACTACCACTAGCAATATCATAACAAACATTTACATTAAGAGACTTGTCAACAACGCCGTTATTCTCTAGTACTATAAACTTATTATCACTATTTGTAGCATTTCGAGACAAAGCAAAAAATTTGTAGCTTTGGCTATTCTCAGGGTACCATTGTCTTTCAGGTTCAAAATTCTCATAAGAACCTTCAAATTCTACCCTAAAGTCATTAACATAATATCCAATGATACCACTAAACCCTGCAAAACTGCTTGCATAAGTAGGGTCATATGATCGTGTAAAATTGCTGTGAGTATTTATCTCAGACTTATCAAGACCTAACGCAAAAATCTTTTTTGTAATACCAGGAATTGTTTCTTCAGCTGAAAAATTACTAAAATTGGGAATACCAACTTTATACTGACTACCTATATAAAGTCCTCTCCTCCCTTCAGAAAAATTTGCATCAGAAAAAGCACCATCAGATAAGAAAAAAACAAATGTACTCAGCGTAACACCTACAACAAATCTTTTGTAATTCATCTTAATAACCATTAATAACAAGGTAAACCATGATAATTTACTACAACAAGCTATGCCAAGTCAAGTAATTGTAAATAATTCTATCTGTTATCAATGAACACATCCAAAGCACATAAAAACACTTATTAACAATTAGCAAAGTATATAAATCTCACTTTTTATTACAACAACAAAAAAATAATAAAACCATATTAACTAATCTACTATACAAATACCTTAACACTAACCTCAATACCAAAATATTCCAATATTAAGTTTGACTACTGCTGAAGTACTAACAAAAATGAATATCATTACAGTACCACTACACAATACCTATTCATTACCAATTATCCTACGGTAATATCCATGAGATATTAATCAACCAACCCATAATCCTACTAAAGAAATGCTTCAATACTATTGAGTAAAAAACTTTAACAATGTCTTCTCAGACACCTATATCAAAGAAAAAGGAATAACGCATAGTACCATATTTTACAA
>Bartonella_henselae 
AGATGGATGGTTCCAAGCCTTCTGGCGATCTAGACAAAACAAGTCCACCGTGGGCTTTGAAAAACGCTTTCCTTGATAAAATTTAAGCGTTTTATAAGAGGATGCCGGGGAAGGTTTTCCGGTTTATCCCGGAGGGCTTGTAGCTCAGTTGGTTAGAGCGCGCGCTTGATAAGCGTGAGGTCGGAGGTTCAAGTCCTCCCAGGCCCACCAGTTTATCCATTACTTTCATAAGTGCTTTTAAAAAATAAGTACTTCTAAAAAGATTGCTTCTAAAAAGCTTATCAAAATTGGCAGGCTTATTGCTTTTGTGTGAGTAATCCAAAGTTAAAGCAAATTAATGGCAAAAAAACAGTTCAAATGCTAAATACTAAGGAGTCAAAATTCCTTGCAAAGTGATTTTTACAGCGTCCATTTGGTTGATATAAATTCCAAATGCTCATAGACGTCAATGCCTATATGAAACTATCGGTTCAATCATATCGCTTTGAGTTATATAGATTTTGTAATCCCTCTTTTGATCGTTTTAAACGCTTTATTCTGATTTAGGGGCCGTAGCTCAGCTGGGAGAGCACCTGCTTGCAAGCAGGGGGTCGTCGCTCGATACATCCGCCCCTT
>Bartonella_vinsonii 
ATCCCAAGCCTTCTGGCGATCTCTTAAAAACAAACCCTCATTCTTTAAAAAAAGAGGGCTTTTTAAGAAAACACCCTTTAAGAAAAAGTTTTTTATAAAATTAAAGAAAAACTTTCTTGTAAGAGTGTATTTTTTATCTAAGAGTTTTCCGGGGAAGGTTTTCCGGTTTATCCCGGAGGGCTTGTAGCTCAGTTGGTTAGAGCGCGCGCTTGATAAGCGTGAGGTCGGAGGTTCAAGTCCTCCCAGGCCCACCAATTTAGAATTACCAATTGGAATTGCTTAACCCACTGTTGAGAAACTCCCTCCTTTATGAGAGAAATCTCTAAAAACAAGAGAAAGCTCTTGAGAGCCTCAAATGATAGATTTCAAATTCTCAATAAGATTTAAACCCATCAGATCTAAATCAATAAGGTTTAAAAGTGTTGGTAAAATGTTCATAATATATTTTATAAAAATATTGAGAGTTATGGAGATATTAAGAGATTTTTCGGACACTATTGATAAATCTTGGCAAGAAAATTGATAAAAATCGGGAAATTGATAAAAATCGGTTTAGGGGTTAGCGCTTTCGTTTAGGGGCCGTAGCTCAGCTGGGAGAGCACCTGCTTTGCAAGCAGGG
>CDV_Type 
AGAGTGCAAAATAGTAAGAATCCAAGCAGTCTTGCAACCATCAGTTCCAAAAGATTTCAGAATTTATAATGATGTTATCATCAGCGATGATCAGGGTCTTTTCAAAATTCTCTAAATCATTAGTTCATGAACTAAAACTCAAATGCCTTGGTGGCATTGTCCAGGATCCCTTAATCCCCTCAAACAAGGATTGAGGCTACAAGTATCAACTGTCTCGATGTTGCTCCTGCATTTTAAGCGTGTTCTATAGGTTTCTAAACTGCTCGTTCGTGCCTACTATTCTGGTGACTCTGCAATATGAAGACAGCTGAATCAAACCAATTCATGCCTAAGAGTAGGTTGATCATTATCGGACCAAGAAATGCATGGATGCTTGGGGTTTTGAACTTCGCCTCTAGGAATCTCACTTTAACAATTATACCTCCACGCACTTGCCCGATCTCAAGCTATCACTAGTAGTCCTGTTTCACGAAATTATGACTGTCTATCTTTCTATCACCAATCGTTAATAATTAATCAAAACTTAGGGTCCAGGACGTAGCAAGCCAACAGGCCAACCAAGTCCACCGAACCGAGGCCGGGCAGGAACCCCCACGAACAGACAAGCCCTATGCACAACAAAATCCCCAAAAGATCCAAAACCCAAACACACACCCAACAAGACCTCCCCCCACAACACAGCACCAAATCCGCCGAGACCAAGACCTCCCAAGCACGACACAGCATAACATCGGCTCAGCGATCCACGCACCATGGTCCTCGAACATCAGACAGGCCCGTCCACTACATCATGAACAGGACCAGGTCTTGCAAGCAAGCCAGCTACAGATCGGATAACATCCCGGCTCACGGAGACCACGAGGGTATTATCCATCACACACCAGAGAGTGTCTCCCAAGGAGCGAGATCCCGGTTCAAAAGGCGGCAATCCAATGCAACCAACTCAGGCTCTCAGTGCACCTGGTTAGTCCTGTGGTGCATCGGAATAGCCAGTCTCTTTC
>CDV_N 
ATGGCTAGCCTTCTCAAGAGCCTCACATTGTGCAAGAGGACTCGGGACCAACCCCCACTTGCCTCGGGGTCCGGAGGACCAATAATAGGGATAAAGCATGTCATTATAGTCCTAATCCCGGGCGATTCAAGCATTGTTACAAGGTCTCGACTATTGGACAGACTTGTTAGATTGGTCGGTGATCCGGAAATCAACGGACCTAAATTAACTGGGATTTTAATCAGTATCCTCTCCTTGTTCGTGGAATCCCCTGGACAGTTGATCCAGAGGATCATAGACGACCCTGATGTAAGCATCAAGTTAGTAGAGGTAATCCCAAGCATCAACTCTGTTTGTGGTCTTACATTTGCATCCAGAGGAGCAAGTTTGGATTCTGAGGCAGATGAGTTCTTCAAAATTGTAGACGAAGGGTCGAAAGCTCAAGGACCATTAGGCTGGTTGGAGAATAAGGATATTGTAGACATAGAAGTTGATGATGCTGAGCAATTCAATATATTGCTAGCTTCCATCTTGGCCCAAATTTGGATCCTGCTCGCTAAGGCAGTGACTGCTCCTGATACTGCAGCCGACTCGGAGATGAGGATATGGATTAAGTATACGCAACAGAGACGTGTGGTCGGGGAATTTAGAATGAACAAAATCTGGCTTGATATTGTTAGAAACAGGATTGCTGAGGACTTATCTTTGAGGCGATTCATGGTGGCACTCATCTTGGAGATCAAACGATCCCCAGGGAACAAGCCTAGAATTGCTGAAATGATTTGTGATATAGATAACTACATTGTGGAAGCTGGATTAGCTAGTTTCATCTTAACTATCAAATTTGGCATTGAAACTATGTATCCGGCTCTTGGGTTGCATGAGTTTTCCGGAGAATTAACAACTATTGAATCCCTTATGATGCTATATCAACAGATGGGTGAAACAGCACCGTACATGGTTATTCTGGAAAAGTCTGTTCAAAACAAATTTAGTGCAGGATCCTACCCATTGCTCTGGAGTTATGCTATGGGAGTTGGTGTTGAACTTGAAAACTCCATGGGAGGGTTAAATTTCGGTAGATCCTACTTTGATCCGGCGTATTTCAGGCTCGGGCAAGAAATGGTGAGAAGATCTGCCGGCAAAGTAAGCTCGGCACTTGCCGCCGAGCTTGGCATCACCAAGGAAGAGGCTCAGCTAGTGTCAGAAATAGCATCCAAGACAACGGAGGACCGGACGATTCGCGCTGCTGGTCCCAAGCAATTTCAAATCACTTTTCTGCACTCAGAAAGATCCGAAGTCGCTAATCAACAACCCCCAACCATCAACAAGAGGTCCGAAAACCAAGGAGGAGACAAATACCCCATCCACTTCAATGATGAACGGTTTCCAGGGTACACCCCAGATGTCAACAGGTCCGAATGGAGTGAGTCACGCTATGATACCCAGACTATTCAAGATGATGGAAACGACGATGACCGGAAATCGATGGAAGCAATCGCCAAGATGAGAATGCTTACTAAGATGCTCAGTCAACCTGGAACCAGTGAAGAGAGTTCTCCTGTCTATAATGATAGAGAGCTACTCAATTAA
>Ureaplasma
GAGTTTGATCCTGGCTCAGGATTAACGCTGGCGGCATGCCTAATACATGCAAATCGAACGAAGCCTTTTTGGCTTAGTGGTGAACGGGTGAGTAACACGTATCCAATCTACCCTTAAGTTTGGGATAACTAGTCGAAAGATTAGCTAATACCGGATAATAACATTTACTTGCATGAGTGAATGTAGAAAGTTGCGTTTGCAACGCTTTTGGATGAGGGTGCGACGTATCAGATAGTTGGTGAGGTAACGGCTCACCAAGTCATTGACGCGTAGCTGTACTGAGAGGTAGAACAGCCACAATGGGACTGAGACACGGCCCATACTCCTACGGGAGGCAGCAGTAGGGAATTTTTCACAATGGGCGAAAGCCTTATGAAGCAATGCCGCGTGAACGATGAAGGTCTATAAGATTGTAAAGTTCTTTTATTTGGGAAGAACCACTAAAATAGGAAATGATTTTAGTTTGACTGTACCATTTGAATAAGTATCGGCTAACTATGTGCCAGCAGCCGCGGTAATACATAGGATGCAAGCGTTATCCGGATTTACTGGGCGTAAAACGAGCGCAGGCGGATTTGTAAGTTTGGTATGAAATCTAGATGCTTAACGTCTAGCTGTATCAAAAACTACGAATCTAGAGTGTAGCAGAGAGTTGGGGAACTCCATGTGGAGCGGTAAAATGCGTAGATATATGGAAGAACACCGGTGGCGAAGGCGCCAACTTGGACTATTCCCTGACGCTTAGGCTCGAAAGTGTGGGGAGCAAATAGGATTAGATACCCTAGTAGTCCACACCGTAAACGATCATCATTAAATGTCGGCTCGCTTATGAGTCGGTGTTGTAGCTAACGCATTAAATGATGTGCCTGGGTAGTACATTCGCAAGAATGAAACTCAAACGGAATTGACGGGGACCCGCACAAGTGGTGGAGCATGTTGCTTAATTTGACAATACACGTAGAACCTTACCTAGGTTTGACATCTATTGCAATGCTATAGAAATATAGCGGAGGTTAACAATATGACAGGTGGTGCATGGTTGTCGTCAGCTCGTGTCGTGAGATGTTGGGTTAAGTCCCGCAACGAGCGCAACCCCTTTCGCTAGTTAATTTATCTATCGATACTGCTACCGCAAGGTAGAGGAAGGTGGGGATGACGTCAAATCATCATGCCCCTTATATCTAGGGCTGCAAACGTGCTACAATGGTTAATACAAACAGTTGCAATACCGTAAGGTGGAGCGAATCTGATAAAGTTAGTCTCAGTTCGGATAGAGGGCTGCAATTCGCCCTCTTGAAGTTGGAATCACTAGTAATCGCGAATCAGACATGTCGCGGGGATTACGTCCTCGGGTCTGGTACACACCGCCCGCCAAACTATGGGAGCCGGTAATATCTGAAACCGTACTGTTAACCTTTGGGGGGGAATACGTCTAGGGTAGGATTGGGGACTGGAGTAAAGTCGTAACAAGGTATCCC
>Serratia
AGAGTTTGATCATGGCTCAGATTGAACGCTGGCGGCAGGCTTAACACATGCAAGTCGAGCGGTAGCACAAGGGAGCTTGCTCCCTGGGTGACGAGCGGCGGACGGGTGAGTAATGTCTGGGAAACTGCCTGATGGAGGGGGATAACTACTGGAAACGGTAGCTAATACCGCATAACGTCGCAAGACCAAAGAGGGGGACCTTCGGGCCTCTTGCCATCAGATGTGCCCAGATGGGATTAGCTAGTAGGTGGGGTAATGGCTCACCTAGGCGACGATCCCTAGCTGGTCTGAGAGGATGACCAGCCACACTGGAACTGAGACACGGTCCAGACTCCTACGGGAGGCAGCAGTGGGGAATATTGCACAATGGGCGCAAGCCTGATGCAGCCATGCCGCGTGTGTGAAGAAGGCCTTCGGGTTGTAAAGCACTTTCAGCGAGGAGGAAGGTGGTGAGCTTAATACGTTCATCAATTGACGTTACTCGCAGAAGAAGCACCGGCTAACTCCGTGCCAGCAGCCGCGGTAATACGGAGGGTGCAAGCGTTAATCGGAATTACTGGGCGTAAAGCGCACGCAGGCGGTTTGTTAAGTCAGATGTGAAATCCCCGGGCTCAACCTGGGAACTGCATTTGAAACTGGCAAGCTAGAGTCTCGTAGAGGGGGGTAGAATTCCAGGTGTAGCGGTGAAATGCGTAGAGATCTGGAGGAATACCGGTGGCGAAGGCGGCCCCCTGGACGAAGACTGACGCTCAGGTGCGAAAGCGTGGGGAGCAAACAGGATTAGATACCCTGGTAGTCCACGCTGTAAACGATGTCGATTTGGAGGTTGTGCCCTTGAGGCGTGGCTTCCGGAGCTAACGCGTTAAATCGACCGCCTGGGGAGTACGGCCGCAAGGTTAAAACTCAAATGAATTGACGGGGGCCCGCACAAGCGGTGGAGCATGTGGTTTAATTCGATGCAACGCGAAGAACCTTACCTACTCTTGACATCCAGAGAACTTTCCAGAGATGGATTGGTGCCTTCGGGAACTCTGAGACAGGTGCTGCATGGCTGTCGTCAGCTCGTGTTGTGAAATGTTGGGTTAAGTCCCGCAACGAGCGCAACCCTTATCCTTTGTTGCCAGCGGTTCGGCCGGGAACTCAAAGGAGACTGCCAGTGATAAACTGGAGGAAGGTGGGGATGACGTCAAGTCATCATGGCCCTTACGAGTAGGGCTACACACGTGCTACAATGGCGTATACAAAGAGAAGCGACCTCGCGAGAGCAAGCGGACCTCATAAAGTACGTCGTAGTCCGGATTGGAGTCTGCAACTCGACTCCATGAAGTCGGAATCGCTAGTAATCGTAGATCAGAATGCTACGGTGAATACGTTCCCGGGCCTTGTACACACCGCCCGTCACACCATGGGAGTGGGTTGCAAAAGAAGTAGGTAGCTTAACCTTCGGGAGGGCGCTTACCACTTTGTGATTCATGACTGGGGTGAAGTCGTAACAAGGTAACCGTAGGGGAACCTGCGGTTGGATCACCT
>Nocardia 
ACCAACGATGGTGTGTCCATCGCCAAGGAGATCGAGCTGGAGGACCCCTACGAGAAGATCGGCGCCGAGCTGGTCAAGGAGGTCGCCAAGAAGACCGACGACGTCGCGGGTGACGGCACCACCACCGCCACCGTGCTCGCCCAGGCGCTGGTGCGCGAGGGCCTGCGCAACGTCGCGGCCGGCGCCAACCCGCTGGGCCTGAAGCGCGGCATCGAGAAGGCCGTCGAGGCCGTCACCAACCGTCTGCTCGAGTCGGCCAAGGAGGTCGAGACCAAGGAGCAGATCGCCGCTACCGCCGCCATCTCGGCGGGCGACCAGTCCATCGGTGAGCTGATCGCCGAGGCCATGGACAAGGTCGGCAAGGAAGGCGTCATCACCGTCGAGGAGAGCAACACCTTCGGTCTCCAGCTGGAGCTGACCGAGGGTATGCGGTTCGACAAG
>Mycobacteria
GAGGACCCGTACGAGAAGATCGGCGCTGAGCTCGTCAAAGAGGTCGCCAAGAAGACTGACGACGTCGCGGGCGACGGCACCACCACCGCCACCGTTCTGGCCCAGGCCCTGGTTCGCGAAGGTCTGCGCAACGTCGCTGCCGGCGCCAACCCGCTCGGCCTGAAGCGCGGCATCGAGAAGGCCGTGGAAAAGGTCACCGAGACCCTCCTGAAGTCCGCCAAGGAGGTGGAGACCAAGGAGCAGATCGCTGCCACCGCCGGTATCTCCGCCGGTGACCAGTCCATCGGTGACCTGATCGCCGAGGCCATGGACAAGGTCGGCAACGAGGGTGTCATCACCGTCGAGGAGAGCAACACCTTCGGCCTGCAGCTGGAGCTCACCGAGGGTATGCGCTTCGACAAGGGCTACATCTCGGGTTACTTCGTGACCGACGCCGAGCGTCAGGAAGCCGTCCTGGAGGATCCCTACATCCTGCTGGTCAGCTCCAAGGTCTCGACCGTCAAGGACCTGCTGCCGCTGCTGGAGAAGGTCATCCAGTCCGGCAAGCCGCTGCTGATCATCGCCGAGGACGTCGAGGGCGAGGCCCTGTCGACCCTGGTGGTC
>Parvo
ATGTCTGGCAACCAGTATACTGAGGAAGTTATGGAGGGAGTAAATTGGTTAAAGAAACATGCAGAAAATGAAGCATTTTCATTTGTTTTTAAATGTGACAACGTCCAACTAAATGGAAAGGATGTTCGCTGGAACAACTATACCAAACCAATTCAAAATGAAGAGCTAACATCTTTAATTAGAGGAGCACAAACAGCAATGGATCAAACCGAAGAAGAAGAAATGGACTGGGAATCGGAAGTTGATAGTCTCGCCAAAAAGCAAGTACAAACTTTTGATGCATTAATTAAAAAATGTCTTTTTGAAGTCTTTGTTTCTAAAAATATAGAACCAAATGAATGCGTTTGGTTTATTCAACATGAATGGGGAAAAGATCAAGGCTGGCATTGTCATGTTTTACTTCATAGTAAGAACTTACAACAAGCAACTGGTAAATGGCTACGCAGACAAATGAATATGTATTGGAGTAGATGGTTGGTGACTCTTTGTTCGGTAAACTTAACACCAACTGAAAAAATTAAGCTCAGAGAAATTGCAGAAGATAGTGAATGGGTGACTATATTAACATACAGACATAAGCAAACAAAAAAAGACTATGTTAAAATGGTTCATTTTGGAAATATGATAGCATATTACTTTTTAACAAAGAAAAAAATTGTCCACATGACAAAAGAAAGTGGCTATTTTTTAAGTACTGATTCTGGTTGGAAATTTAACTTTATGAAGTATCAAGACAGACAAATTGTCAGCACACTTTACACTGAACAAATGAAACCAGAAACCGTTGAAACCACAGTGACGACAGCACAGGAAACAAAGCGCGGGAGAATTCAAACTAAAAAGGAAGTGTCAATCAAATGTACTTTGCGGGACTTGGTTAGTAAAAGAGTAACATCACCTGAAGACTGGATGATGTTACAACCAGATAGTTATATTGAAATGATGGCACAACCAGGAGGTGAAAATCTTTTAAAAAATACACTTGAAATTTGTACTTTGACTTTAGCAAGAACAAAAACAGCATTTGAATTAATACTTGAAAAAGCAGATAATACTAAACTAACTAACTTTGATCTTGCAAATTCTAGAACATGTCAAATTTTTAGAATGCACGGATGGAATTGGATTAAAGTTTGTCACGCTATAGCATGTGTTTTAAATAGACAAGGTGGCAAAAGAAATACAGTTCTTTTTCATGGACCAGCAAGTACAGGAAAATCTATCATTGCTCAAGCCATAGCACAAGCTGTGGGTAATGTTGGTTGTTATAATGCAGCAAATGTAAATTTTCCATTTAATGACTGTACCAATAAAAATTTAATTTGGATTGAAGAAGCTGGTAACTTTGGTCAACAAGTTAATCAATTTAAAGCAATCTGTTCTGGACAAACAATTAGAATTGATCAAAAAGGTAAAGGAAGTAAGCAAATTGAACCAACTCCAGTAATTATGACAACTAATGAAAATATAACAATTGTGAGAATTGGATGTGAAGAAAGACCTGAACATACACAACCAATAAGAGACAGAATGTTGAACATCAAGTTAGTATGTAAGCTTCCAGGAGACTTTGGTTTGGTTGATAAAGAAGAATGGCCTTTAATATGTGCATGGTTAGTTAAACATGGTTATGAATCAACCATGGCTAACTATACACATCATTGGGGAAAAGTACCAGAATGGGATGAAAACTGGGCGGAGCCTAAAATACAAAAAGGTATAAATTCACCAGGTTGCAAAGACTTAGAGACGCAAGCGGCAAGCAATCCTCAGAGTCAAGACCAAGTTCTAACTCCTCTGACTCCGGACGTAGTGGACCTTGCACTGGAACCGTGGAGTACTCCAGATACGCCTATTGCAGAAACTGCAAATCAACAATCAAACCAACTTGGCGTTACTCACAAAGACGTGCAAGCGAGTCCAACGTGGTCCGAAATAGAGGCAGACCTGAGAGCCATCTTTACTTCTGAACAATTGGAAGAAGATTTTCGAGACGACTTGGATTAAGGTACGATGGCACCTCCGGCAAAGAGAGCCAGGAGAGGTAAGGGTGTGTTAATAAGGTGGGGGGAGGGGAAAGATTTGATAACTTAACTAAGTATGTGTTTTTTTATAGGACTTGTGCCTCCAGGTTATAAATATCTTGGGCCTGGGAACAGTCTTGACCAAGGAGAACCAACTAACCCTTCTGACGCCGCTGCAAAAGAACACGACGAAGCTTACGCTGCTTATCTTCGCTCTGGTAAAAACCCATACTTATATTTCTCGCCAGCAGATCAACGCTTTATAGATCAAACTAAGGACGCTAAAGATTGGGGGGGGAAAATAGGACATTATTTTTTTAGAGCTAAAAAGGCAATTGCTCCAGTATTAACTGATACACCAGATCATCCATCAACATCAAGACCAACAAAACCAACTAAAAGAAGTAGACCACCACCTCATATTTTCATCAATCTTGCAAAAAAAAAAAAAGCCGGTGCAGGACAAGTAAAAAGAGACAATCTTGCACCAATGAGTGATGGAGCAGTTCAACCAGACGGTGGTCAGCCTGCTGTCAGAAATGAAAGAGCTACAGGATCTGGGAACGGGTCTGGAGGCGGGGGTGGTGGTGGTTCTGGGGGTGTGGGGATTTCTACGGGTACTTTCAATAATCAGACGGAATTTAAATTTTTGGAAAACGGATGGGTGGAAATCACAGCAAACTCAAGCAGACTTGTACATTTAAATATGCCAGAAAGTGAAAATTATAGAAGAGTGGTTGTAAATAATTTGGATAAAACTGCAGTTAACGGAAACATGGCTTTAGATGATACCCATGCACAAATTGTAACACCTTGGTCATTGGTTGATGCAAATGCTTGGGGAGTTTGGTTTAATCCAGGAGATTGGCAACTAATTGTTAACACTATGAGTGAGTTGCATTTAGTTAGTTTTGAACAAGAAATTTTTAATGTTGTTTTAAAGACTGTTTCAGAATCTGCTACTCAGCCACCAACTAAAGTTTATAATAATGATTTAACTGCATCATTGATGGTTGCATTAGATAGTAATAATACTATGCCATTTACTCCAGCAGCTATGAGATCTGAGACATTGGGTTTTTATCCATGGAAACCAACCATACCAACTCCATGGAGATATTATTTTCAATGGGATAGAACATTAATACCATCTCATACTGGAACTAGTGGCACACCAACAAATATATACCATGGTACAGATCCAGATGATGTTCAATTTTACACTATTGAAAATTCTGTGCCAGTACACTTACTAAGAACAGGTGATGAATTTGCTACAGGAACATTTTATTTTGATTGTAAACCATGTAGACTAACACACACATGGCAAACAAATAGAGCATTGGGCTTACCACCATTTCTAAATTCTTTGCCTCAAGCTGAAGGAGGTACTAACTTTGGTTATATAGGAGTTCAACAAGATAAAAGACGTGGTGTAACTCAAATGGGAAATACAAACATTATTACTGAAGCTACTATTATGAGACCAGCTGAGGTTGGTTATAGTGCACCATATTATTCTTTTGAGGCGTCTACACAAGGGCCATTTAAAACACCTATTGCAGCAGGACGGGGGGGAGCGCAAACAGATGAAAATCAAGCAGCAGATGGTGATCCAAGATATGCATTTGGTAGACAACATGGTCAAAAAACTACCACAACAGGAGAAACACCTGAGAGATTTACATATATAGCACATCAAGATACAGGAAGATATCCAGAAGGAGATTGGATTCAAAATATTAACTTTAACCTTCCTGTAACAAATGATAATGTATTGCTACCAACAGATCCAATTGGAGGTAAAGCAGGAATTAACTATACTAATATATTTAATACTTATGGTCCTTTAACTGCATTAAATAATGTACCACCAGTTTATCCAAATGGTCAAATTTGGGATAAAGAATTTGATACTGACTTAAAACCAAGACTTCATGTAAATGCACCATTTGTTTGTCAAAATAATTGTCCTGGTCAATTATTTGTAAAAGTTGCGCCTAATTTAACAAATGAATATGATCCTGATGCATCTGCTAATATGTCAAGAATTGTAACTTACTCAGATTTTTGGTGGAAAGGTAAATTAGTATTTAAAGCTAAACTAAGAGCCTCTCATACTTGGAATCCAATTCAACAAATGAGTATTAATGTAGATAACCAATTTAACTATGTACCAAGTAATATTGGAGGTATGAAAATTGTATATGAAAAATCTCAACTAGCACCTAGAAAATTATACTAA
>Cytauxzoon_felis 
CCTGGTTGATCCTGCCAGTAGTCATATGCTTGTCTTAAAGATTAAGCCATGCATGTCTAAGTATAAGCTTTTATATGGTGAAACTGCGAATGGCTCATTAAAACAGTTATAATTTATTTGATATTCGTTTCTACATGGATAACCGTGCTAATTGTAGGGCTAATACATGTTCGAGACCTATTTTTAATAGGTGGCGTTTATTAGACCTTAAACCATCCCGCTTCGGCGGTATATCGGTGATTCATAATAAATATGCGAATCGCATTGCTTTATGCTGGCGATGTATCATTCAAGTTTCTGACCTATCAGCTTTGGACGGTAGGGTATTGGCCTACCGGGGCAGCGACGGGTAACGGGGAATTAGGGTTCGATTCCGGAGAGGGAGCCTGAGAAATGGCTACCACATCTAAGGAAGGCAGCAGGCGCGTAAATTACCCAATCCTAACACAGGGAGGTAGTGACAAGAAATAACAATACGAGGCTTAAAGTCTTGTAATTGGAATGACGGAAATTTAAGCTCTTTCCGGAGTATCAATTGGAGGGCAAGTCTGGTGCCAGCAGCCGCGGTAATTCCAGCTCCAATAGCGTATATTAAACTTGTTGCAGTTAAAAAGCTCGTAGTTGAATTTCTGCTGCATCATTTATATTCCTTAATCGGTTTATTTATGTTGTGGCTTTTTCTGGTGATTATATTTCGGTATGATTATCCAGATTGTTACTTTGAGAAAATTAGAGTGCTTAAAGCAGGCTTTTGCCTTGAATACTTTAGCATGGAATAACTAAGTAGGACTTTGGTTCTATTTTGTTGGTTTAAGAGCCAAAGTAATGATTAATAGGAACAGTTGGGGGCATTCGTATTTAACTGTCAGAGGTGAAATTCTTAGATTTGTTAAAGACGAACTACTGCGAAAGCATTTGCCAAGGATGTTTTCATTAATCAAGAACGAAAGTTAGGGGATCGAAGACGATCAGATACCGTCGTAGTCCTAACCATAAACTATGCCGACTAGAGATTGGAGGTCGTCAGTTTGAACGACTCCTTCAGCACCTTGAGAGAAATCAAAGTCTTTGGGTTCTGGGGGGAGTATGGTCGCAAGGCTGAAACTTAAAGGAATTGACGGAAGGGCACCACCAGGCGTGGAGCCTGCGGCTTAATTTGACTCAACACGGGAAAACTTACCAGGTCCAGACAGAGGAAGGATTGACAGATTGATAGCTCTTTCTTGATTCTTTGGGTGGTGGTGCATGGCCGTTCTTAGTTGGTGGAGTGATTTGTCTGGTTAATTCCGTTAACGAACGAGACCTTAACCTGCTAAATAGGATCTGAGAATAAACTTTATGTTGTCTCAGCATCGCTTCTTAGAGGGACTTTGCGGTTATAAATCGCAAGGAAGTTTAAGGCAATAACAGGTCTGTGATGCCCTTAGATGTCCTGGGCTGCACGCGCGCTACACTGATGCATTCATCGAGTATATCCTTGGCCGAGAGGCTTGGGTAATCTTTAGTATGCATCGTGATGGGGATTGATTATTGCAATTATTAATCATGAACGAGGAATGCCTAGTAGACGCGAGTCATCAGCTCGTGTCGATTACGTCCCTGCCCTTTGTACACACCGCCCGTCGCTCCTACCGATCGAGTGATCCGGTGAATTATTCGGACTGTGGTGAATCTAATTCGTTAGATACGCCATGGAAAGTTTTGTGAACCTTATCACTTAAAGGAAGGAGAAGTCG
>Strep_canis
TATGGTGTGGTTGATCACCACCGTGTGGCTAATTTTGAAACTGCAAATCCTTTATACATGCGTGTGGAACCAGTAGGATCAGCCTCATCTATTGTTTACCGTATGTTTAAAGAAAATGGTATTGCCGTGCCAAAAGCGATTGCTGGAATGCTCTTGTCTGGTTTAATTTCAGATACCTTGTTATTGAAATCTCCAACAACTCATGTGTCTGACCATCGTGTCGCTGAAGAATTGGCAGAGCTAGCAGAAGTCAACTTGGAAACTTACGGCATGTCTCTTCTAAAAGCGGGTACAAATCTTGCAAGCAAGTCAGAAGCAGAATTGATTGATATTGATGCTAAAACCTTTGAATTAAACGGCAATGCTGTGCGTGTGGCACAAGTTAATACTGTTGACATTGCAGAAGTGTTGGAGCGTCAAGAAGCCATTGAAGCAGCTATTAAAGAGGCCATGGTTGCAGCAGGTTATTCAGACTTTGTCTTGATGATTACGGATATTGTTAACTCAAACTCTGAAATCTTAGCCATCGGAACAAATATGGATAAGGTTGAA
>C_Myco_haemominutum
AACACATATTTAACTTACCTGCACGAGGAAAATAGCAACTCGAAAGAGTTATTAATACTCCATAGGTTTGAGACCCAAATTAAAGGGAGCGTTCTGGGAAACTAGAGCTTCGCGAGCAGAGAGGAGTATGTCCTATTAGGTTGTTGGTGGGGTAATTGCCTACCAAGCCGATGATGGGTAGCTGGACTGAGAGGTCGACCAGCCGCAATGGGATTGAAATACGGCCCATATTCCTACGGGAAGCAGCAGTGAGGAATTTTTCACAATGGACGAAAGTCTGATGGAGCAATACCATGTGAACGATGAAGGTCTTCTGATTGTAAAGTTCTTTTATTTAGGAAAAAAAGCTTGATAGGAAATGATTAAGCCTTGATTGTACTAAATGAATAAGTGACAGCTAACTATGTGCCAGCAGCTGCGGTAAAACATAGGTCACGAGCATTATCCGGATTTATTGGGCGTAAAGGAAGCGTAGGCGGACAAATTGATCTATTGTTAAAGGCACTTGCTCAACGAGTTGTTTGTGATAGATATCGTTTGTCTAGAATTAGTTAGGAGATACTGGAATTCAATGTGTAGCGGTGGAATGCGTAGATATATTGAGGAACACCGGAGGCTAAGGCGAGTATCTAGGACATAATTGACGCTGAGGCTTGAAAGCGTGGGGAGCAAATGGGATTAGATACCCCAGTAGTCCACGCCGTAAACGATGGGTATTAGGTATTTGGTCTAGGACTGAGTGCTGTAGCTAACGCGTTAAATACCCCGCCTGGGTAGTATATATGCAAATATGAAACTCAAAGAAATTGACGGGGACCTGAACAAGTGGTGGAGCATGTTGCTTAATTCGATAATACACGAAAAACCTTACCGAGGCTTGTAATCTTTTGCGAAGCTATAGAAATATAGTGGAGGTTATCAGAATGACAGGTGGTGCATGGCTGTCGTCAGCTCGTGTCTTGAGATGTTTGGTTAAGTCCCGTAACGAGCGCAACCCTTCTCTTTAGTTAAATAGTTCTAAAGTGACTGAATCGTAAGATATAGGAAGGCTGGGGCCAAGTCAAGTCATCATGCCCCTTATGCCTCGGGCTGCAAACGTGCTACAATGGTAGGCATAATGTGTCGCAATCTAGAAATAGGGAGCTAATCACCGAAAACCTATCTCAGTCCGGATAAAAGGCTGCAATTCGCCTATTTGAAGTTGGAATCACTAGTAATCCTGTGTCAGCTATATCAGGGTGAATGCGTTCCCAGGTCTTGTACACACCGCCCGTCAAACTATGGGAGAAAGTACTAGTTGAAACCGTATTAAATTA
>M_haemofelis 
CCAAGGTTAGTGGCAAACGGGTGAGTAATACATATCTAACATGCCCCTCTGTGGGGGATAGCCGCTTGAAAAAGCGATTAATACCCCATAGGAAGCTTTATCCATGATTTAGCTTTTAAAGCCTTCGGGCGCTGAGGGATTGGGATATGCTCTATTAGCTAGTTGGCGGGATAAAAGCCCACCAAGGCAATGATAGATAGCTGGTCTTAGAGGATGAACAGCCACAATGGGATTGAGATACGGCCCATATTCCTACGGGAAGCAGCAGTAGGGAATCTTCCACAATGGACGAAAGTCTGATGGAGCAATACCATGTGAACGATGAAGGCCTTTTTGGTTGTAAAGTTCTTTTACGAGGGATAATTATGATAGTACTTCGTGAATAAGTGACAGCAAACTATGTGCCAGCAGCTGCGGTAATACATAGGTCGCAAGCATTATTCGGATTTATTGGGCGTAAAGCAAGCGCAGGCGGATGTGTAAGTTCTGTGTTAAATGCAGCTACTCAATAGTTGTATGCACCGAATACTACATGTCTAGATTGTGGTAGGGAGTTTCGGAATTAAGCATGGAGCGGTGGAATGTGTAGATATGCTTAAGAACACCAGAGGCGAAGGCGGAAACTTAGGCCATAAATGACGCTTAGGCTTGAAAGTGTGGGGAGCAAATGGGATTAGATACCCCAGTAGTCCACACCGTAAACGATGGGTATTAGATATTAGGGCTTTAGCTTTAGTGTTGTAGCTTACGCGTTAAATACCCCGCCTGGGTAGTACATATGCAAATATGAAACTCAAAGGAATTGACGGGGACCTGAACAAGTGGTGGAGCATGTTGCTTAATTCGATAATACACGAAAAACCTTACCAAGGTTTGACATCCCTCGCAAAGCTATAGAAATATAGTAGAGGTTATCGAGGTGACAGGTGGTGCATGGCTGTCGTCAGCTCGTGTCTTGAGATGTTTGGTTAAGTCCCGCAACGAGCGCAACCCCACTCTTTAGTTACTTGTCTAAAGAGACTGCACAGTAATGTAGAGGAAGGATGGGATCACGTCAAGTCATCATGCCCCTTATGCCTTGGGCTGCAAACGTGCTACAATGGCGAACACAATGTGTTGCAAACCAGCGATGGTAAGCTAATCACCAAATTTCGTCTCAGTTCGGATAGGAGG
>C_M_turicensis
GAACTGTCCAAAAGGCAGTTAGCGGCGAACGGGTGAGTAATACATATTTAACATGCCCTCCGGAAGGAAATAGCCGTTCGAAAGAACGATTAATGTCCTATAGTATCCTCCATCAGACAGAAGGGGGATTTAAAGGTGAAAACCGCCGGAGGATTGGAATATGTCCTATTAGCTAGTTGGCGGGATAAAAGCCCACCAAGGCGATGATAGGTAGCTGGTCTAAGAGGATGAACAGCCACAATGGGATTGAGATACGGCCCATATTCCTACGGGAAGCAGCAGTAGGGAATCCTCCACAATGGGCGAAAGCCTGATGGAGCAATGCCATGTGAACGATGAAGGCCAGACAGGTCGTAAAGTTCTTTTAGAGGGGAAAAATTTGATGGTACCCTCTGAATAAGTGACAGCAAACTATGTGCCAGCAGCTGCGGTAATACATAGGTCGCGAGCGTTATTCGGATTTATTGGGCGTAAAGCAAGCGCAGGCGGATGAATAAGTTCTGCATTAAAAGCAGCTGCTTAACAGTTGTTTGTGCCGAATACTATTCATCTAGAATGTGGTAGGAAGTTTTGGAATTAAATATGGAGCGGTGGAATGTGTAGATATATTTAAGAACACCAGAGGCGAAGGCGAAAACTTAGGCCATTATTGACGCTTAGGCTTGAAAGTGTGGGTAGCAAATGGGATTAGATACCCCAGTAGTCCGCACCGTAAACGATGGGTATTAGATGTCGGGATTTGTGTTTCGGCGTTGTAGCTTACGTGTTAAATACCCCGCCTGGGTAGTACATATGCAAATATGAAACTCAAAGGAATTGACGGGGACCTGAACAAGTGGTGGAACATGTTGCTTAATTCGATAATACACGAAAAACCTTACCAAGGTTTGACATCCTTTGCAAAGCCATAGAAATATGGTGGAGGTTATCAGAGTGACAGGTGGTGCATGGTTGTCGTCAGCTCGTGTCATGAGATGTTTGGTTAAGTCCCGCAACGAGCGCAACCCTACTCTTTAGTTGATTGTCTAAAGAGACTGAACAGTAATGTATAGGAAGGATGGGATCACGTCAAATCATCATGCCCCTTATGCCTTGGGCCGCAAACGTGTTACAATGGTGAGTACAATGTGTCGCGAACCAGCGATGGTAAGCTAATCACCAAAACTCATCTCAGTCCGGATAAAAGGCTGCAATTCGCCTTTTTGAAGTTGGAATCACTAGTAATCCCGTGTCAGCTATATCGGGGTGAATACGTTCCCAGGTCTTGTACACACCGCCCGTCAAACTATGAGAGGAAGGGGCATTTGAAAACACATTCAATTGTGTCAAGAATGAAACTTCT
>FIV_WG 
TGGGATGAGTATTGGGACCCTGAAGAAATAGAGAAGATGTTAATGGACTAAGAGCCTTGCAATATTAAGTGATAATGGAAACTGCTGATTATGACTCAGCGCTAGCAGCTGCTTAACCGCAAAACCACATCCTATGTAAAGCTTGCCGATGACGTAGATTTTGTTCCATTGTAAGACTATATAATCAGTGCTTTGGAAAGCTTCGAGGAGTCTCTCAGTTGAGGACTTTCGAGTTCTCCCTTGAGGCTCCCACAGATACAATAAATAATTGAGTTTTGAGATTGAACCCTGTCGTGTATCTGTGTAATCTTTTCTAACCTGTGAAGCTTCGGAGTCCGGGCCGAAGACTTCGCAGTTGGCGCCCGAACAGGGACTTGATTTGAGCAGGCTAGGAAAGTGAAACCAGAGCAGTTTGAAAACTGTCAAGCAGAACTCCTGCCGACCTCTAAAAGGGGAGCAGTAGCAGACGCTGCTGACAGCTAGTATCTCTGGTGGAGCGGACCTGGTAGTCAAGTCATCATCTCTGTTTAAGCCTCTTCAAATTTAACTTTGAAGCAGTGACTCCTCGCGGACCTTCAAGCCAGGAGATTCGTCGGGGGACAGCCAACAAGGTAGAAAGGTTCTACAGCAACATGGGAAATGGACAGGGGCGAGATTGGAAAGTGGCCATAAAGAGATGTAGTAATGTTGCTGTAGGGGTAGGGGGAAAGAGTAAAAAATTTGGAGAAGGGAATTTTAGATGGGCCATAAGAATGGCTAACGTAACTACAGGACGAGAACCTGGTGATATACCAGAGACTCTAGATCAATTAAGATTGATCATTTGCGACATGCAAGAAAGAAGGGAGAAGTTTGGATCTAGTAAAGAAATTGATATGGCAATAGTCACCTTAAAAGTATTTGCTGTAGTAGGAATTTTAAATATGACTGTATCAACTGCTGCTGCAGCTGAAAATATGTATACTCAAATGGGATTAGACACCAGACCATCTACTAGAGAAGCAGGAGGAAAGGAAGAAGGACCTCCACAGGCATATCCTATCCAAATAGTAAATGGAGCACCACAATACGTAGCCCTTGACCCAAAAATGGTATCTATCTTTATGGAAAAGGCAAGAGAAGGGTTAGGAGGTGAAGAAGTTCAATTATGGTTTACAGCTTTTTCGGCCAATTTGACACCAACAGATATGGCTACATTAATAATGGCAGCGCCAGGTTGTGCTGCAGATAAAGAAATATTAGATGAAAATTTAAAACAGTTGACAGCAGAATATGATAGAACTCACCCTCCTGATGGTCCTAGACCATTGCCATACTTCACTGCAGCCGAGATAATGGGGATAGGGCTGACTCAGGAACAACAGGCAGAACCTAGATTTGCGCCAGCTAGGATGCAGTGTAGAGCTTGGTATCTTGAAGCATTGGGAAAGTTGGCGGCTATAAAAGCTAAATCTCCTCGAGCAGTGCAGTTAAGACAAGGACCTAAAGAAGATTATGCATCCTTTATAGACAGATTGTTTGCTCAGATAGATCAAGAGCAAAACACAGCTGAAGTCAAAACATATCTAAAGCAATCATTGAGTCTAGCTAATGCTAATTCAGAGTGTAAGAAAGCAATGAGTCATCTAAAACCAGAAAGTACATTAGAAGAGAAATTGAGGGCCTGTCAGGAAGTTGGATCACCGGCATACAAAATGCAATTATTAGCGGAGGCTCTCACAAAGGTTCAAACAGTTCAGGCAAAAGGACCAGGGCCAGTATGTTTCAATTGTAAGAGACCAGGACATCTGGCAAGACAATGTAGAGAGGTAAAGAAATGTAACAAATGTGGAAAGCCTGGTCACTTGGCTGCTAACTGCTGGCAGGGAGGAAAAAAGAACCAGGGAAACTGGAAGAAGGGGCGAGCTGCAGCCCCGGTAAATCAAGTGCAGCAAGCAACAATGCCATCTGCTCCTCCAATGGAAGAGACATTGTTAGATTTATAAATTATAATAAAGTGGGTACCACTACAACATTAGACAGAAGACCTGAAATACTAATATTTGTAAATGGGTACCCTATAAAATTTTTATTAGATACTGGGGCAGATATAACAATTTTAAATAGGAGAGATTTTCAAGTAAAGAATTCTATAGAAAATGGGAAACAGAATATGATTGGAGTAGGTGGAGGAAAAAGAGGAACAAATTATTGTAATGTACATCTGGAAATCAGAGATGAAAATTATAAAACACAATGTATATTTGGCAATGTTTGTGTTTTAGAAGATAATTCACTAATTCAACCATTGTTGGGTAGAGATAACATGGTTAAATTTAATATTAGATTAGTAATGGCTCAGATCTCAGATAAAATTCCCATAGTGAAAGTAAAAATGAAAGATCCTAATAGAGGACCACAAATAAAACAGTGGCCACTGTCAAATGAAAAAATTGAAGCTTTAACAGAAATAGTAGAAAGATTAGAGAAAGAAGGAAAAGTAAAAAGAGCTGATCCAAATAACCCTTGGAATACACCAGTATTTGTTATTAAGAAGAAAAGTGGGAAATGGAGAATGCTTATAGACTTTAGAGAGCTAAACAAATTAACTGAAAAGGGAGCAGAAGTCCAGCTGGGACTACCTCACCCTGCTGGATTACAGTTAAAGAAACAAGTAACTGTATTAGACATAGGGGATGCCTACTTTACCATTCCCCTCGATCCAGATTATGCTCCTTACACAGCATTTACTTTGCCTAGAAAAAATAATGCAGGGCCAGGAAGGAGATATGTGTGGTGCAGTCTACCACAGGGATGGGTATTAAGCCCACTAATATATCAAAGTACACTGGATAATATAATACAACCTTTTATTAGACAAAATCCTCAATTAGACATTTACCAATATATGGATGATATATATATAGGATCTAATTTAAGTAAAAAGGAACATAAAGAAAAGGTAGAAGAATTAAGAAAGTTATTATTATGGTGGGGATTTGAAACCCCAGAAGATAAATTACAGGAAGAACCCCCATATAAATGGATGGGTTATGAATTACATCCATTAACATGGACAATACAACAGAAACAATTAGAAATTCCAGAGAGACCTACTTTAAATGAATTACAAAAATTGGCAGGGAAGATTAATTGGGCAGGTCAGATCATTCCAGATTTATCTATAAAAGCATTAACTAGAATGATGAGAGGTGATCAGAATTTAAATTCAATAAGAGAATGGACTGGTGAGGCCAAGATGGAAGTACAAAAAGCCAAAGAGGCAATTGAAAAACAGGCACAATTAGGATACTATGATCCTAATAAGGAAGTGTATGCAAAATTGAGTATAGTAGGGCCACACCAGATCTGTTATCAGGTGTATCATAAAAACCCAGAACAAATTTTATGGTATGGGAAAATGAGTAGGCAGAAGAAAAAGGCTGAAAATACTTGCGACATAGCTTTAAGAGCATGTTACAAGATAAGAGAAGAATCTATTGTAAGGATAGGAAAGGAACCAATATATGAAATACCATCAAGTAGAGAAGCTTGGGAGTCAAATTTGATTAATTCACCATATCTAAAAGCTCCGCCACCTGAAGTAGAGTTTATCCACTCTGCCTTAAATCTAAAGAGAGCACTAAGTATGGTACAGGATAAACCCATCTTAGGAGCAGAAACATGGTATATAGATGGAGGGAGAAAGCGGGGAAAGGCAGCAAAAGCAGCTTACTGGACAAATACAGGGAAATGGCAGGTAATGGAAATAGAAGGAAGCAATCAAAAGGCAGAAGTTCAAGCATTATTATTAGCATTAAAAGCTGGACCAGAAGAGATGAATATAATAACAGATTCTCAATATATAGTAAATATTATTAGTCAACAACCTGATATGATGGAAGGAGTTTGGCAAGAAGTATTAGAAGAACTGGAAAAGAAAGTAGCAATATTTATAGATTGGGTTCCAGGACATAAAGGCATTCCAGGAAATGAAGAAGTAGATAAGCTCTGCCAAACAATGATGATTGTAGAAGGAGATGGAATATTAGAAAAAAGAGCAGAGGATGCAGGGTATGACTTGTTAGCTGCAAAAGAAGTACATTTACTGCCAGGAGAAGTAAAAGTAATTCCAACAGGAGTAAGATTAATGTTACCTACAGGACATTGGGGATTGATACTTGGAAAAAGTTCAATGAGCAGCAAAGGATTAGATGTGCTAGGAGGAGTGATAGATGAAGGATATAGAGGAGAAATTGGGGTAATAATGATTAACTTGTCAAGAAAATCAATAACTTTACAAGAGAAACAAAAGGTAGCACAATTAATAATACTACCATGTAAACATGAAAATTTAGAACAAGGAGAAATAATAATGAATTCAGAGAGAGGAGAAAAGGGATATGGATCAACAGGAGTATTTTCCTCCTGGGTTGAAAGAATTGAAGAAGCAGAAATAAATCATGAAAAATTTCATTCAGATTCACAGTACTTGAGGACTGAATTTAAGTTACCCAGAATGGTGGCTGAAGAAATAAAAAGAAAATGCCCTCTATGTAGAATTAGAGGAGAACAGGTGGGAGGACAATTAAAAATTGGACCAGGAATTTGGCAAGTGGATTGCACACATTTCAATAATAAAATAATTCTTGTGGCAATTCATGTCGAATCAGGATTCCTTTGGGCACAAATAATACCACAAGAAACAGCTGACTGCACAGTCAAAGCAATAATGCAACTCCTAAGTGCTCATAATGTTACAGAACTGCAAACAGACAATGGGCCAAATTTTAGAAATCAAAAAATGGAAGGTTTACTCAATTACATGGGAATAAAACATAAATTTGGAATACCAGGCAACCCTCAATCTCAAGCTTTGGTTGAAAATGCCAATAATACTTTAAAGTGTTGGATTCAGAAGTTTTTGCCTGAAACAACATCTTTAGACAATGCTTTGGCTCTCGCTCTGCATTGCCTTAATTTTAAACAAAGGGGTAGAATAGGGGGAATGGCCCCATATGAATTATTAACACAACAAGAATCATTAAGAATACAGGATTATTTTTCTCAAATTCCAAGCAAATTGCAAAGTCAGTGGATTTACTATAAAGATCAAAAAGACAAAAATTGGAAAGGACCAATGAGAGTAGAGTATTGGGGACAAGGATCAGTGTTATTAAAGGATGAAGAGAGGGGATATTTTCTTGTACCTAGGAGGCACATACGGAGAGTCCCAGAACCCTGCACTCTTCCTGAAGGGGATGAGTGAAGAAGATTGGCAGGTAAGTAAAGGACTCTTTGCAGTTCTCCAAGGAGGAGTACACAGTGCTATGTTATATATATCTGAATTACCTGAAATGGAAAAAGAACAGTACAAAAAAGAATTTAAAAAGCGCCTGTTAGACAAGGAAACAGGATTTATACGTAGATTAAGAAAGGCTGAAGGAATAAAATGGAGTTTTCATACTAGAGATTATTATATGGGCTATGTAAAAGAACTAGTAGCAGGATCTAGCACACCAGACAGCCTAAGACTGTATATTTATATAAGCAACCCGTTATGGCATGGGAAATATCGCCCAGGGTTAAAAAATTTTAACAAGGAATGGCCTTTTGTAAATATGTGGATAAAAACAGGGTTCATGTGGGATGATATTGAAAAACAAAAGATTTGCGTAGGAGGAGAAATATCACCAGGATGGGGACCTGGAATGGTTGGCATAGCAATAAAAGCCTTTAGTTGTGGGGAGAGAAAAATCGAGGCAACTCCTGTTATGATTATAAGAGAAGAGATAGATCCCAAAAAATGGTGTGGAGATTGTTGGAATTTAATGTGTCTTAGAAACTCACCTCCAGGAACGTTGCAAAGACTTGCTATGTTGGCATGTGGACGGAAAGCTAAATGTTGGAGAGGATGCTGTAATCAACGTTTTGTGTCTCCTTACAGGACACCAGCTGATTTGGAGGTCATCCAATATAAACCTGGCTGGAACTTGCTATGGTTAGGAGAGCTATGAATGGAAGAGATAATTCCATTATTTAATAAGGCTACAGACAAATTAGGACAAGAAGCAGCTATTAGATTATTTGTGCTAGCACACCAAATAGAGAGAGATAAATTCATTAGACTTTTGCATTTATTGATTTGGAGAGACAGATTTAAAGTACCAAATCCCAGAGGTTGCCTATGTTGGTGGTGTTGCAAGCTCTATTATTGGCAATTGCAATCTACCTTATCCATAAGTTCTGCTTAGAGATATTTGTTATAATTTTTCATCTACATCAATAAATATGGCAGAAGGATTTTGTCAAAATAGACAATGGATAGGTCCAGAAGAGGCAGAGGAATTACTGGATTTTGATATAGCTACACAAGTCAGTGAAGAAGGACCACTTAATCCAGGAATAAACCCCTTTAGACAACCAGGATTAACAGATGGAGAAAAGGAAGAATATTGTAAAATACTCCAACCTAGGCTACAAGCCCTAAGAGAAGAATACAAAGAAGGAAGCCTAAATAGTGAATGTGCAGGTAAGTATAGAAGGGTAAGATATTTAAGATACTCTGATTTACAAGTATTTAGTATATTATATCTATTTACAGGATATATAGTTTATTTTCTTAGAAGAGGGGGATTAGGAAAACAGAGACAAGACATAGATATAGAAAGTAAGGGAACTGGGGAAAAATTTAGTAAAAATGAAAAGGGACAAACAGTAAATATAAGGAATTGTAAAATACTTACCATAGCAATATGTAGTTTATATATCTTCTTATTTATAGGAATAGGGATATATGCAGGACAAGGTAAGGCACAAGTAATATGGAGACTCCCACCCTTAGTAGTCCCAGTAGAGGACTCTGAAATAATCTTTTGGGACTGTTGGGCGCCAGAAGAGCCAGCCTGTCAAGATTTTTTAGGAGCTATGATGCATTTAAAAGCAAGTACTAACATAAGCATACAAGAAGGACCTACACTAGGAAAATGGGCAAAAGAGATATGGGCAACACTATTTAAGAAAGCTACAAGACAATGTAGAAGGGGAAAAGTTTGGAGAAAATGGAATGAAACTATAACAGGGCCAAAAGGATGTGCAAATAACACTTGTTACAATGTTACAGTAATTATACCTGATTATCAGTGTTATCTAGATAGAGTAGATACCTGGCTACAAGGGAAAGTCAATATTTCTTTATGTTTGACAGGAGGAAAAATGCTATATAACAAAGAAACAAAACAGTTGAGTTATTGCACCGATCCATTACAAATCCCATTGATTAATTATACTTTTGGACCTAATCAGACTTGTATGTGGAATACATCATTAATCAAAAATCCTGATATACCAAAATGTGGGTGGTGGAATCAGGCGGCTTATTATAATAGTTGTAGATGGGAAAAAGCTGATGTACAATTTCAATGTCAAAGAACACAAAGTCAACCGGGAACTTGGCTTAGGAAAATATCGTCATGGAAGCAAAAGAATAGATGGGAATGGAGGCCAGACTTTGAGAGTGAAAGGGTAAAAATATCATTACAATGTAACAGTACAAAAAACTTAACTTTTGCAATGAGAAGCTCATCTGATTATAGTGATGTTGTAGGAGCATGGATAGAATTTGGATGTCATAGAAACAAATCACGAACACATGCAGCTGCAAGATTTAGAATAAGATGTAAATGGAATGTTGGCTCTAATACTTCTCTAATTGATACATGTGGAAAAGACCAAAATGTTACAGGAGCCAATCCTGTAGATTGTACTATGACAGCAAAGACTCTGTACAATTGCTCATTACAAGAGGGATTTACTATGAAAATAGAAGATCTTATAATGCATTTTAACATGACAAAGGCTGTAGAAATGTATGAAATTGCTGGAAATTGGTCATGTAAATCTGATTTGCCAACAGATTGGGGTTACATGAAATGTAATTGTACTAGTAGGAATGAAACGGATAAGATGAAATGTCCTGCAAAAGATGGGATATTAAGAAATTGGTATAATCCAGTAGCAGGATTAAGACAAGCTTTAGATAAATATCAAGTGGTAAAACAGCCAGATTATATAGTGGTACCAGAAGAAGTTTTAAACTATCAATCAAGACAAAAAAGAGCAGCTATCCATATTATGTTAGCCCTTGCTACAGTATTATCCATTGCAGGAGCAGGAACAGGCGCCACTGCCATTGGAATGGTAACCCAATATCATCAAGTCCTAGCTACTCATCAAGAAGCTTTAGATAAAATAACTGAGGCACTAAAAATAAATAATTTAAGATTGGTAACATTAGAACATCAAGTGTTAGTTATAGGATTAAAAGTAGAAGCTATAGAAAAATTCTTATACACTGCTTTTGCTATGCAAGAATTAGGATGTAACCAGAACCAATTCTTTTGTAAAATTCCTGGTGAATTATGGATGAGATATAATTTAACCTTAAATCAAACAATTTGGAATCATGGAAATGTTACTTTGCAAGATTGGTATCGTCAAACTAAACAGTTACAACAAAAATTCTATGAAATAATCATGGACATAGAACAAAATAACGTACAAGGGACGAGGGGGATACAACAATTACAATCTTGGGAATATTGGACGGGATGGATGGGAAAAATTCCTCAATATTTAAAAGGACTTTTGGGAGGAGTTTTGGGGATTGGATTAGGAATATTATTGTTAATATTATGCTTACCTACATTGCTTGATTGCATGAGAAATTGTATCAATAAAGTAATGGGATATACAGTAATTGTGATGCCTGAAATAGATGATGAGGAATTGTCACAAAATATGGAATTGAGGAGAAATGGTAGGCAATGTGGCATGTCTGAAAAAGAAGAGGAATGATGAAGTACCTCAGAACTGCGTATCGCAGGAGAGGTGCTGAGCTGATTTCTTCCCTTTGAGGAAGAGATGTCATATGAATCCATTTCAAATCAAATAGTTAATAAACTCTGTATTATAAGGGAAAAGAAAGAGACAACGAAGAAGAAGGAAAAAGAAGGCCTTCAAGCGCATGATGACAGACCTAGAAGATCGCTTTAAGAAATTGTTTGGGAGTCCTCTGACAGATGAAGCAGCAGATGCAAAAGATGAGCCTCCTAAAAAAGAAAAAAGGGTGGACTGGGAAGATTATTGGGACCCTGATGAAATAGAAAAGATGTTAATGGACTAAGAGCCTTGCAATATTAAGTGATAATGGAAACTGCTGATTATGACTCAGCGCTAGCAGCTGCTTAACCGCAAAACCACATCCTATGTAAAGCTTGCCGATGACGTAGATTTTGTTCCATTGTAAGACTATATAATCAGTGCTTTGGAAAGCTTCGAGGAGTCTCTCAGTTGAGGACTTTCGAGTTCTCCCTTGAGGCTCCCACAGATACAATAAATAATTGAGTTTTGAGATTGAACCCTGTCGTGTATCTGTGTAATCTTTTCTAACCTGTGAAGCTTCGGAGTCCGGGCCGAAGACTTCGCA
>FeLV_WG 
TGAAAGACCCCCTACCCCAAAATTTAGCCAGCTACTGCAGTGGTGTCATTTCACAAGGCATGGAAAATTACTCAAGTATGTTCCCATGAGATATAAGGAAGTTAGAGGCTAAAACAGGATATCTGTGGTTAAGCACCTGGGCCCCGGCTTGAGGCCAAGAACAGTTAAACCCCGGATATAGCTGAAACAGCAGAAGTTTCAAGGCCGCTGCCAGCAGTCTCCAGGCTCCCCAGTTGACCAGAGTTCGACCTTCCGCCTCATTTAAACTAACCAATCCCCACGCCTCTCGCTTCTGTGCGCGCGCTTTCTGCTATAAAACGAGCCATCAGCCCCCAACGGGCGCGCAAGTCTTTGCTGAGACTTGACCGCCCCGGGTACCCGTGTACGAATAAACCTCTTGCTGATTGCATCTGACTCGTGGTCTCGGTGTTCCGTGGGCACGGGGTCTCATCGCCGAGGAAGACCTAGTTCGGGGGTCTTTCATTTGGGGGCTCGTCCGGGATAGAGACCCCCAACCCCCGGGACCACCGACCCACCATCAGGAGGTAAGCTGGCCGGCGACCATACCTGTTGTCCTTGTATAAGTGTCTCTGTCAATTGATCTGATTTTGGCGGTGGGATCGAAGGAGCTGACGAGCTCGTACTTCGCCCCCGCAACCCTGGAAGACGTTCCACGGGTGTCTGATGTCTGGAGCCTCTAGTGGGACAGCCATTGGGGCTCATCTGTTTGGGGTCTCACCTGAATACAGGGTGTTGATCGGAGACGAGGGAGCCGGACCCTCAAGGTCTCTTTCTGAGGTTTCATTTTCGGTTTGGTACCAAAGCCGCGCGGCACGTCTTGTCATTTTTTGTCTGGTTGCGTCTTTTCTTGTCCCTTGTCTAACCTTTTTAATTGCAGAAACCGTCATGGGCCAAACTATAACTACCCCCTTAAGCCTCACCCTTGATCACTGGTCTGAAGTCCGGGCACGAGCCCATAATCAAGGTGTCGAGGTCCGGAAAAAGAAATGGATTACCTTATGTGAGGCCGAATGGGTGATGATGAATGTGGGCTGGCCCCGAGAAGGAACTTTTTCTCTTGATAGCATTTCCCAGGTTGAAAAAAAGATCTTCGCCCCGGGACCATATGGACACCCCGACCAAGTTCCTTACATTACTACATGGAGATCCTTAGCCACAGACCCCCCTTCGTGGGTTCGTCCGTTCCTACCCCCTCCTAAACCTCCCACACCCCTCCCTCAACCTCTTTCGCCGCAGCCCTCCGCCCCTCTTACCTCTTCCCTCTACCCCGTTCTCCCCAAGCCAGACCCCCCCAAACCGCCTGTGTTACCGCCTGATCCTTCCTCCCCTTTAATTGATCTCTTAACAGAAGAGCCACCTCCCTATCCGGGGGGTCACGGGCCACCGCCATCAGGTCCTAGGACCCCAACCGCTTCCCCGATTGCAAGCCGGCTAAGGGAACGACGAGAAAACCCTGCTGAAGAATCGCAAGCCCTCCCCTTGAGGGAAGGCCCCAACAACCGACCCCAGTATTGGCCATTCTCAGCTTCAGACTTGTATAACTGGAAGTCGCATAACCCCCCTTTCTCCCAAGATCCAGTGGCCCTAACTAACCTAATTGAGTCCATTTTAGTGACGCATCAACCAACCTGGGACGACTGCCAGCAGCTCTTGCAGGCACTCCTGACAGGCGAAGAAAGGCAAAGGGTCCTTCTTGAGGCCCGAAAGCAGGTTCCAGGCGAGGACGGACGGCCAACCCAACTACCCAATGTCATTGACGAGACTTTCCCCTTGACCCGTCCCAACTGGGATTTTGCTACGCCGGCAGGTAGGGAGCACCTACGCCTTTATCGCCAGTTGCTATTAGCGGGTCTCCGCGGGGCTGCAAGACGCCCCACTAATTTGGCACAGGTAAAGCAGGTTGTACAAGGGAAAGAGGAAACGCCAGCAGCATTTTTAGAAAGATTAAAAGAGGCTTATAGAATGTACACTCCCTATGACCCTGAGGACCCAGGGCAAGCGGCTAGTGTTATCCTATCCTTCATATACCAGTCTAGCCCAGATATAAGAAATAAGTTACAAAGGCTAGAAGGCCTACAAGGGTTCACCCTATCTGATCTGCTAAAAGAGGCAGAAAAGATATACAACAAAAGGGAGACCCCAGAGGAAAGGGAAGAAAGATTATGGCAGCGACAGGAAGAAAGAGATAAAAAGCGCCACAAGGAGATGACTAAAGTTCTGGCCACAGTAGTTGCTCAGAATAGAGATAAAGATAGAGAAGAAAGTAAACTGGGGGATCAAAGGAAAATACCTCTGGGGAAAGACCAGTGTGCCTATTGCAAGGAAAAGGGGCATTGGGTTCGCGATTGCCCCAAACGACCCAGGAAGAAACCCGCCAACTCCACTCTCCTCAACTTAGGAGATTAGGAGAGTCAGGGCCAGGACCCCCCCCCTGAGCCCAGGATAACCTTAAAAATAGGGGGGCAACCGGTGACTTTTCTGGTGGACACGGGAGCCCAGCACTCAGTACTGACTCGACCAGATGGACCTCTCAGTGACCGCACAGCCCTGGTGCAAGGAGCCACGGGAAGCAAAAACTACCGGTGGACCACCGACAGGAGGGTACAACTGGCAACCGGTAAGGTGACTCATTCTTTTTTATATGTACCTGAATGTCCCTACCCGTTATTAGGGAGAGACCTATTAACTAAACTTAAGGCCCAAATCCATTTTACCGGAGAAGGGGCTAATGTTGTTGGGCCCAGGGGTTTACCCCTACAAGTCCTTACTTTACAATTAGAAGAGGAGTATCGGCTATTTGAGCCAGAAAGTACACAAAAACAGGAGATGGACACTTGGCTTAAAAACTTTCCCCAGGCGTGGGCAGAAACAGGAGGTATGGGAATGGCTCATTGTCAAGCCCCCGTTCTCATTCAACTTAAGGCTACTGCCACTCCAATCTCCATCCGACAGTATCCTATGCCCCATGAAGCGTACCAGGGAATTAAGCCTCATATAAGAAGAATGCTAGATCAAGGCATCCTCAAGCCCTGCCAGTCCCCATGGAATACACCCTTATTACCTGTTAAGAAGCCAGGGACCGAGGATTACAGACCAGTGCAGGACTTAAGAGAAGTAAACAAAAGAGTAGAAGACATCCATCCTACTGTGCCAAATCCATATAACCTCCTTAGCACCCTCCCGCCGTCTCACCCTTGGTACACTGTCCTAGATTTAAAGGACGCTTTTTTCTGCCTGCGACTACACTCTGAGAGTCAGTTACTTTTTGCATTTGAATGGAGAGATCCAGAAATAGGACTGTCAGGGCAACTAACCTGGACACGCCTTCCTCAGGGGTTCAAGAATAGCCCCACCCTATTTGATGAGGCCCTGCACTCAGACCTGGCCGATTTCAGGGTAAGGTACCCGGCTCTAGTCCTCCTACAATATGTAGATGACCTCTTGCTGGCTGCGGCAACCAGGACTGAATGCCTGGAAGGGACTAAGGCACTCCTTGAGACTTTGGGCAATAAGGGGTACCGAGCCTCTGCAAAGAAGGCCCAAATTTGCCTGCAAGAAGTCACATACCTGGGGTACTCTTTAAAAGATGGCCAAAGGTGGCTTACCAAAGCTCGGAAAGAAGCCATCCTATCCATCCCTGTGCCTAAAAACCCACGACAAGTGAGAGAGTTCCTTGGAACTGCAGGTTACTGCCGGCTGTGGATTCCCGGTTTTGCCGAGCTCGCAGCCCCGCTATACCCTCTCACTCGACCAGGAACTCTGTTCCAGTGGGGAACAGAGCAACAATTGGCCTTCGAGAACATTAAAAAAGCCCTCTTGAGCTCCCCTGCCCTGGGGTTGCCAGATATCACCAAGCCCTTTGAATTATTTATTGATGAGAGCTCAGGATTCGCGAAGGGGGTGTTAGTCCAAAAACTGGGACCCTGGAAAAGACCAGTTGCCTACCTATCAAAAAAACTGGATACAGTGGCATCTGGATGGCCCCCTTGTTTACGCATGGTTGCAGCCATCGCCATCCTAGTCAAGGATGCAGGGAAGCTAACCCTAGGACAGCCGCTAACTATCCTGACCTCTCACCCAGTTGAGGCACTCGTCCGACAGCCTCCAAATAAATGGCTCTCTAATGCTAGAATGACTCATTACCAAGCTATGCTCCTCGATGCAGAGCGAGTCCATTTCGGGCCAACAGTCTCCCTTAACCCTGCTACCTTGCTCCCCCTCCCCAGTGGGGGAAACCACCACAACTGTCTCCAGATTTTAGCCGAGACCCATGGCACCAGACCCGACTTAACTGACCAGCCGTTGCCGGATGCAGACCTGACCTGGTACACGGATGGTAGCAGCTTCATCCGTAACGGCGAGAGAAAGGCTGGAGCCGCAGTAACAACCGAATCTGAGGTAATCTGGGCTGCTTCCCTCCCACCCGGAACGTCAGCCCAGCGAGCCGAACTGATTGCCCTGACCCAGGCACTAAAGATGGCAAAAGGTAAGAAGCTAACTGTCTATACGGACAGCCGATATGCCTTTGCTACAGCTCATGTACACGGGGAAATCTACAGGCGGCGGGGCCTACTAACTTCAGAAGGAAAAGAAATTAAAAATAAAAATGAAATCCTCGCCCTACTAGAGGCGTTATTCTTACCCAAAAGACTGAGTATCATCCATTGCCCGGGACACCAAAAAGGTGATAGTCCCCAGGCGAAAGGAAACAGATTAGCTGATGATACAGCAAAGAAAGCCGCCACAGAGACTCATTCATCACTAACCGTCTTACCCACTGAACTTATAGAGGGTCCCAAAAGGCCTCCATGGGAATATGATGACAGTGATTTAGACCTTGTGCAAAAACTCGAAGCTCATTATGAGCCAAAAAGAGGTACCTGGGAGTACCAAGGGAAAACTATAATGCCTGAAAAATACGCAAAGGAGTTGATTAGCCATCTGCATAAGTTAACACACCTCAGTGCTAGGAAAATGAAAACTTTATTAGAAAGAGAAGAAACTGGGTTTTACCTCCCTAACAGAGACTTACACCTCCGGCAAGTAACAGAGAGCTGCCGGGCATGTGCTCAAATCAACGCAGGAAAGATAAAGTTTGGACCTGATGTAAGGGCCCGAGGCCGCCGGCCCGGAACACATTGGGAAGTAGACTTCACTGAAATCAAGCCAGGAATGTATGGATATAAATACCTCTTGGTGTTCATAGACACCTTCTCTGGCTGGGCCGAAGCTTACCCCGCCAAACATGAAACAGCAAAAGTTGTCGCCAAGAAACTCTTAGAAGAAATTTTTCCCCGCTACGGGATCCCCCAGGTATTGGGTTCAGATAATGGACCCGCCTTTATCTCCCAGGTAAGTCAGTCTGTGGCCACCCTACTGGGGATTAATTGGAAGTTACATTGTGCATACCGACCCCAAAGTTCAGGTCAGGTAGAAAGAATGAATAGATCAATTAAGGAGACTTTAACTAAATTAACGCTAGAAACTGGCTCTAAGGATTGGGTGCTCCTCCTGCCCCTGGTTTTATACCGGGTACGTAACACGCCGGGTCCCCACGGGTTAACTCCTTTTGAAATCCTGTACGGGGCACCCCCACCTATGGCTCACTTCTTTGATGCTGATATCTCTAGCTTCGCTACCTCCCCCACTATGCAGGCACATTTACGCGCCCTGCAGCTGGTCCAAGAAGAGATCCGGAGACCTCTAGCGGCGGCCTACCAAGAAAAGCTCGAAACCCCGGTTGTGCCTCACCCCTTCAAACCAGGAGACTCCGTCTGGGTTCGGAGACATCAAACCAAGAACCTCGAGCCACGGTGGAAAGGACCACATATCGTCCTCCTGACCACCCCCACAGCCTTAAAGGTAGACGGAGTTGCTGCCTGGATTCACGCCTCTCACGTGAAAGCTGCAGGACCAACCACCAATCAAGACCTCTCGGACAGCCCCAGCTCAGACGATCCATCAAGATGGAAAGTCCAACGCACCCAAAACCCTCTAAAGATAAGACTCTCTCGTGGAACTTAGCGTTTCTGGTGGGGATCTTATTTACAATAGACATAGGAATGGCCAATCCTAGTCCACACCAAATATATAATGTAACTTGGGTAATAACCAATGTACAAACTAACACCCAAGCTAACGCCACCTCTATGTTAGGAACCTTAACCGATGCCTACCCTACCCTACATGTTGACTTATGTGACCTAGTGGGAGACACCTGGGAACCTATAGTCCTAAACCCAACCAATGTAAAACACGGGGCACGTTACTCCTCCTCAAAATATGGATGTAAAACTACAGATAGAAAAAAACAGCAACAGACATACCCCTTTTACGTCTGCCCCGGACATGCCCCCTCGTTGGGGCCAAAGGGAACACATTGTGGAGGGGCACAAGATGGGTTTTGTGCCGCATGGGGATGTGAGACCACCGGAGAAGCTTGGTGGAAGCCCACCTCCTCATGGGACTATATCACAGTAAAAAGAGGGAGTAGTCAGGACAATAGCTGTGAGGGAAAATGCAACCCCCTGGTTTTGCAGTTCACCCAGAAGGGAAGACAAGCCTCTTGGGACGGACCTAAGATGTGGGGATTGCGACTATACCGTACAGGATATGACCCTATCGCTTTATTCACGGTGTCCCGGCAGGTATCAACCATTACGCCGCCTCAGGCAATGGGACCAAACCTAGTCTTACCTGATCAAAAACCCCCATCCCGACAATCTCAAACAGGGTCCAAAGTGGCGACCCAGAGGCCCCAAACGAATGAAAGCGCCCCAAGGTCTGTTGCCCCCACCACCATGGGTCCCAAACGGATTGGGACCGGAGATAGGTTAATAAATTTAGTACAAGGGACATACCTAGCCTTAAATGCCACCGACCCCAACAAAACTAAAGACTGTTGGCTCTGCCTGGTTTCTCGACCACCCTATTACGAAGGGATTGCAATCTTAGGTAACTACAGCAACCAAACAAACCCCCCCCCATCCTGCCTATCTACTCCGCAACACAAACTAACTATATCTGAAGTATCAGGGCAAGGAATGTGCATAGGGACTGTTCCTAAAACCCACCAGGCTTTGTGCAATAAGACACAACAGGGACATACAGGGGCGCACTATCTAGCCGCCCCCAACGGCACCTATTGGGCCTGTAACACTGGACTCACCCCATGCATTTCCATGGCGGTGCTCAATTGGACCTCTGATTTTTGTGTCTTAATCGAATTATGGCCCAGAGTGACTTACCATCAACCCGAATATGTGTACACACATTTTGCCAAAGCTGTCAGGTTCCGAAGAGAACCAATATCACTAACGGTTGCCCTTATGTTGGGAGGACTTACTGTAGGGGGCATAGCCGCGGGGGTCGGAACAGGGACTAAAGCCCTCCTTGAAACAGCCCAGTTCAGACAACTACAAATGGCCATGCACACAGACATCCAGGCCCTAGAAGAATCAATTAGTGCCTTAGAAAAGTCCCTGACCTCCCTTTCTGAAGTAGTCTTACAAAACAGACGGGGCCTAGATATTCTATTCTTACAAGAGGGAGGGCTCTGTGCCGCATTGAAAGAAGAATGTTGCTTCTATGCGGATCACACCGGACTCGTCCGAGACAATATGGCCAAATTAAGAGAAAGACTAAAACAGCGGCAACAACTGTTTGACTCCCAACAGGGATGGTTTGAAGGATGGTTCAACAAGTCCCCCTGGTTTACAACCCTAATTTCCTCCATTATGGGCCCCTTACTAATCCTACTCCTAATTCTCCTCTTCGGCCCATGCATCCTTAACCGATTAGTACAATTCGTAAAAGACAGAATATCTGTGGTACAGGCTTTAATTTTAACCCAACAGTACCAACAGATAAAGCAATACGATCCGGACCGACCATGATTTCCAATTAAATGTATGATTCCATTTAGTCCCCAGAAAAAGGGGGGAATGAAAGACCCCCTACCCCAAAATTTAGCCAGCTACTGCAGTGGTGTCATTTCACAAGGCATGGAAAATTACTCAAGTATGTTCCCATGAGATATAAGGAAGTTAGAGGCTAAAACAGGATATCTGTGGTTAAGCACCTGGGCCCCGGCTTGAGGCCAAGAACAGTTAAACCCCGGATATAGCTGAAACAGCAGAAGTTTCAAGGCCGCTGCCAGCAGTCTCCAGGCTCCCCAGTTGACCAGAGTTCGACCTTCCGCCTCATTTAAACTAACCAATCCCCACGCCTCTCGCTTCTGTGCGCGCGCTTTCTGCTATAAAACGAGCCATCAGCCCCCAACGGGCGCGCAAGTCTTTGCTGAGACTTGACCGCCCCGGGTACCCGTGTACGAATAAACCTCTTGCTGATTGCATCTGACTCGTGGTCTCGGTGTTCCGTGGGCACGGGGTCTCATCGCCGAGGAAGACCTAGTTCGGGGGTCTTTCA
>Calici
GTAAAAGAAATTTGAGACAATGTCTCAAACTCTGAGCTTCGTGCTTAAAACTCACAACGTCCGTAAGGACTTTGTGCACTCCGTCAAGTTAACACTTGCTCGGAGGCGCGATCTTCAGTATTTCTATAACAAGCTCTCTCGCACCATGCGTGCGGAGGCTTGTCCTTCTTGTGCTAGTTATGACGTCTGTCCTAACTGCACATCTACCGACATCCCCGATGATGGATCGTCAATTAAATCGATTCCATCGTGGGAGGATGTTACAAGAACTTCTACTTACTCTCTCTTGCTTTCTGAGGACACTTCTGACGAATTGTGCCCTGATGACCTGGTCAACGTTGCTGCTCACATTCGCAAGGCGCTATCCGCTCAGTCCCACCCGGCAAATATCGACATGTGCAAAGAACAGCTCACGTCGTTGCTGGTAATGGCTGAAGCTATGCTGCCACAGCGATCCCGGTCAGCGCTGCCACTTCATCAGCAACACAAGGCGGCTCGATTGGAATGGAGGGAGAAATTCTTCTCTAAACCTTTGGATTTTCTTTTGGAAAGGATTGGTGTGTCAAAGGATATACTTCAAACAACCGCAATTTGGAAAATCATCCTAGAGAAAGCATGCTATTGCAAGTCATATGGTGAGCAATGGTTTGACGCGGCAAAACAAAAGTTGAGGGAAATAAAAAGTTTTGAAGGCAACACACTTAAACCTCTAATTGGAGCTTTCATCGATGGTTTGCGATTGTTGACTGTCGACAACCCCAACCCCATAGGCTTCCTTCCCAAGCTAATTGGCTTAATAAAACCCCTAAACTTGGCCATGATCATTGATAACCATGAGAATACTATTTCTGGTTGGATTGTAACACTCACAGCAATTATGGAATTGTATAACATCACTGAATGTACAATTGATGTGGTGACTTCACTAATCACAACCTTTTATGATAAGATTGGCAAAGCAACCAAATTCTACAGCCAAGTTAAGGCGCTGTTCACTGGGATTAGAACAGAGGATGTGGCAAACTCGTTCTGGTACATGGCAGCAGCGGTTTTATGTTACCTGATTACAGGGTTGATCCCGAACAACGGTAGGTTTTCAAAGATAAAGGCCTGCTTGTCTGGAGCTACAACCCTCGTGTCAGGGATCATGGCTACCCAAAAACTTGCAGCAATGTTTGCAACATGGAACTCTGAGTCCATTGTCAATGAGCTATCTGCAAGAACTGTTGCATTATCAGAGTTGAATAACCCCACAACCACATCTGACACTGATTCAGTAGAGCGGTTGCTGGAATTGGCTAAGATCTTACATGAAGAAATTAAGGTTCACACCCTGAATCCAATCATGCAATCATACAACCCAATCCTTAGGAATTTAATGTCTACACTAGATGGGGTTATTACATCTTGCAACAAAAGGAAGGCAATTGCGCGGAAAAGGCAGGTCCCAGTTTGCTACATTCTCACTGGACCCCCTGGTTGTGGGAAGACAACAGCTGCTCAAGCGCTAGCAAAGAAATTATCAGATCAAGAACCATCCGTAATTAATCTTGATGTTGACCATCATGACACGTACACTGGCAATGAAGTGTGTATCATTGATGAATTTGACTCGTCTGACAAAGTGGACTACGCAAATTTTGTAATTGGGATGGTCAATTCGGCCCCAATGGTTTTAAATTGTGATATGTTGGAAAATAAAGGAAAATTGTTCACATCAAAGTATATCATAATGACCTCAAATTCTGAAACTCCTGTCAAGCCAAGTAGCAAGCGTGCAGGTGCCTTTTACCGGAGGGTTACTATCATCGACGTTACTAACCCCCTGGTGGAGTCCCACAAACGCGCTCGCCCTGGTACATCTGTCCCCCGTAGCTGCTATAAGAAAAACTTTTCTCATCTTTCTTTGGCTAGGCGTGGAGCCGAATGCTGGTGCAAGGAGTATGTTCTGGACCCCAAAGGTCTCCAACATCAATCAATAAAGGCTCCTCCCCCTACTTTCTTAAACATTGACTCTTTAGCTCAAACAATGAAGCAAGACTTTGCACTAAAGAACATGTCATTTGAGGCAGAGGAAGGCTGCAATGATCACCGATATGGTTTTGTGTGTCAACAGGACGAGGTTGAGACTGTTCGCAGATTGCTCAATGCTGTTAGAGCTAGGCTCAATGCAACATTTACTGTTTGTGTCGGACCTGAGGCTTCTAACTCCATTGGCTGCACTGCTCATGTGCTCACCCCTGAGGAGCCATTCAACGGGAAGAAGTTCGTGGTCTCACGATGTAGCGAGGCGTCACTTGCTGCATTAGAAGGAAACTGCGTTCAATCTGCATTGGGGATATGCATGTCTAATAAGGACCTCACCCATCTATGCCACTTCATTAGAGGGAAGATCGTCAATGATAGTGTTAGGCTCGATGAACTACCCGCCAATCAACATGTGGTAACCGTTAATTCGGTGTTTGACTTGGCCTGGGCTCTTCGCCGACACCTTACACTAGCAGGGCAGTATCAAGCCGTCAGGGCCGCATATGACGTGCTTACTGCCCCTGACAAGGTTCCTGCTATGCTGAGGCACTGGATGGATGATACCTCCTTTTCAGATGAGCATGTCGTCACCCAGTTTATAACACCCGGTGGAGTGGTGATCCTTGAGTCGTGTGGTGGTGCACGCATCTGGGCTCTGGGCCACAATGTGATCAGAGCTGGAGGTGTCACTGCCACACCAGTTGGTGGAAGTGTTAGATTGATGGGTCTCTCTGCCCAAACAATGCCATGGTCTGAAATCTTCCGTGAGCTCTTTTCACTTCTGGGAAGAATTTGGTCTAGTGTCAAAGTTTCAACTCTCGTGCTTACCGCTCTTGGTATGTACGCATCAAGGTTTAGGCCAAAATCTGAGGCTAAAGGAAAGACAAAATCAAAGGTTGGGCCTTATAGAGGTCGCGGCGTCGCACTCACTGATGATGAGTATGATGAGTGGAGAGAACACAATGCCACCAGAAAGTTGGATCTCTCTGTTGAAGACTTCTTAATGTTGCGCCATCGCGCAGCGTTGGGAGCAGATGATGCTGATGCCGTCAAGTTTAGATCATGGTGGAATTCAAGATCCCGATTGGCTGATGACTACGAGGACGTCACCGTGATTGGCAAAGGTGGCGTCAAACATGAGAAAATTAGAACAAACACACTCAAGGCAGTCGATCGTGGCTATGATGTTAGTTTTGCTGAGGAATCTGGCCCTGGTACTAAATTTCACAAGAACGCAATTGGATCAGTCACTGATGTGTGTGGGGAACACAAGGGATACTGCATCCATATGGGTCACGGCGTATACGCTTCGGTGGCACATGTGGTGAAGGGTGACTCATTTTTCTTGGGTGAAAGAATCTTTGACCTCAAAACCAATGGAGAATTCTGTTGTTTCCGTAGCACAAAGATCTTACCTAGTGCTGCTCCTTTCTTTTCTGGGAAGCCTACTCGAGACCCTTGGGGATCACCCGTGGCAACCGAGTGGAAGCCGAAAGCCTACACCACTACCTCTGGGAAAATTGTGGGATGCTTCGCAACAACCTCCACTGAAACTCATCCTGGTGATTGTGGTCTACCATACATTGATGATAATGGGAGAGTCACTGGCTTGCACACTGGATCCGGGGGGCCAAAAACTCCAAGCGCAAAGCTTATTGTACCATATGTCCACATCGACATGCGCACAAAATCGGTCACGGCCCAGAAGTATGACCCAACAAAGCCTGACATTAGTTACAAGGGGCTGATTTGTAAGCAATTGGATGAAATTAGGATCATACCAAAAGGAACCCGTCTCCATGTTTCGCCAGCACATACTGAGGATTACGAGGAGTGCTCCCACCAACCTGCTTCGTTAGGAAGTGGTGATCCTCGATGCCCAAAATCACTCACAGCAATTGTTGTTGATTCGCTAAAACCATATTGTGAGAAAATTGATGGACCCCCCCACGACGTGCTTCATCGTGTGCAAAAGATGCTGATTGATCACCTCTCTGGATTCGTTCCCATGAATATATCCTCTGAAACCTCCATGATTTCTGCCTTTCACAAGCTTAATCATGATACATCATGTGGACCCTACTTGGGTGGGCGAAAGAAGGATCACATGGTCAATGGTGAGCCAGACAAGCCGCTATTGGACCTGTTGTCCTCAAAATGGAAGTTGGCAACTCAAGGCATCGCCCTGCCACACGAGTACACAATTGGCCTGAAGGACGAGTTGCGGCCCGTGGAAAAGGTTTATGAAGGAAAAAGGCGTATGATCTGGGGCTGTGATGTTGGGGTTGCAACCGTTTGTGCAGCTGCGTTCAAAGGCGTCAGTGATGCAATTACAGCGAACCACCAGTATGGACCTGTCCAGGTGGGGATCAACATGGATGGCCCTAGTGTTGAGGCACTGTACCAGCGAATTAAAGCTGCTGCAAAGGTTTTTGCCGTTGACTACTCAAAATGGGATTCAACTCAATCGCCACGGGTCAGTGCCGCATCAATTGACATACTGCGGTACTTCTCTGATCGATCACCAATCGTTGATTCGGCTGCCAACACCTTAAAAAGTCCACCCGTAGCCATCTTCAATGGTGTTGCTGTTAAGGTTTCTTCAGGATTGCCATCTGGAATGCCCCTAACATCTGTTATTAACTCTCTCAATCACTGCTTGTACGTTGGATGTGCTATACTACAATCTCTGGAAGCTAGGAATATCCCTGTCACTTGGAATCTCTTCTCATCTTTCGATATGCTAACCTATGGTGATGATGGTGTGTATATGCTCCCAACGATGTTTGCCAGTGTCAGTGATCAGATATTTGGGAACCTTTCTGCATATGGTCTGAAACCCACTCGTGTTGATAAGTCTGTTGGAGCAATCGAACCTATTGACCCTGAATCTGTTGTATTCTTGAAAAGAACAATCACCAGAACCCCACATGGGATTAGGGGGTTGTTAGACCGCAGTTCAATAACTAGACAGTTCTACTACATCAAGGGAGAAAACTCAGATGATTGGAAAACTCCTCCAAAAACAATTGATCAAGCCTCACGTGGGCAGCAGCTTTGGAATGCTTGCTTGTACGCCAGTCAACATGGCGTTGAATTTTACAACAGGGTATATAAGTTGGCTGAGAAGGCTGTTGAGTACGAGGGTTTGCATCTTGAAGTCCCAAATTACAATTTGGCATTGGAACAATACAACAACCAGTTCAGCGGTGTGGAGGCGCGGTCCGATCAGATCAGTTTGAGTGATGTAACCGCCCTACACTGTGATGTGTTCGAAGTTTGAGCATGTGCTCAACCTGCGCTAACGTGCTTAAATACTACGATTGGGACCCCCACATTAGGTTAGTGATTGACCCCAATAGGTTTCTTTCTGTTAGTTTCTGTGATAAGCCACTTCTTTGTTGCTACCCAGACCTACTCCCAGAATTTGGAACCGTGTGGGATTGCAACCAATCTCCACTGGAAATTTACCTTGAATCTATACTTGGTGACGACGAGTGGTCATCGACGTTCGAAGCCATTGACCCAGTCGTTCCACCAATGCACTGGGACGAGGCTGGGAAGATTTTCCAGCCCCATCCTGGGGTCCTCATGCATCACCTTATCAACCAGGTTGCAAAAGCTTGGGACCCTAATCTGCCTCTATTTCGACTTGAGGCTGATGATGGGTCTATCACGTCACCTGAGCAGGGAACCATGGTTGGTGGTGTGATTGCAGAGCCTAGTGCCCAAATGTCAACTGCAGCTGATATGGCCACAGGAAAGAGTGTCGACTCTGAATGGGAGGCATTCTTCTCATTCCATACCAGTGTCAATTGGAGTACATCTGAAACACAAGGCAAGATTCTTTTCAAGCAATCTTTAGGACCACTACTAAACCCATACCTTGAGCACCTAGCAAAACTCTATGTTGCTTGGTCGGGATCTGTTGATGTTAGATTTTCTATTTCTGGATCTGGTGTCTTTGGAGGTAAGTTGGCTGCCATTGTTGTGCCTCCAGGGGTCAACCCTGTACAAAGCACATCAATGCTCCAATACCCCCACGTTCTCTTTGATGCTCGTCAAGTGGAACCTGTTATCTTCTCAATTCCTGATCTAAGGAGCACTCTGTACCACCTTATGTCTGACACTGATACCACATCCCTCGTAATCATGGTGTACAATGATCTTATCAATCCGTATGCTAGTGATTCTAATTCTTCTGGATGTATTGTCACTGTTGAAACTAAGCCTGGACCAGATTTCAAGTTCCATCTACTAAAACCCCCCGGTTCCATGCTAACTCACGGCTCCGTGCCGTCTGATTTGATCCCAAAGTCCTCTTCCCTCTGGATTGGCAATCGGCACTGGACCGATATAACTGACTTTGTAATTCGGCCATTTGTATTCCAAGCCAACCGTCACTTCGACTTTAATCAGGAGACGGCTGGTTGGAGCACGCCAAGATTCCGACCAATCACAATAACAATTAGTGAGAAGGATGGATCCAAATTGGGAATTGGGGTTGCAATGGACTCTATCGTTCCTGGAATACCGGATGGATGGCCAGATACTACCATACCTGAGAAGTTAGTCCCTGCTGGCGACTATGCAATCGCCAATGGGACTGGAAATGACATTACTACAGCCAAAGATTATGATTCGGCCACTGTAATTCAAAACAATACCAACTTCAAAGGTATGTATATCTGTGGATCTTTACAGAGAGCCTGGGGTGATAAGAAAATATCAAACACCGCATTTATTACTACTGCAACCAGGAGTGACAACACAATTACACCATCCAATGTGATAGACCCCACCAAGATTGCTGTGTACCAGGACACCCATGTGGGCGCGGAAGTGCAAACATCTGACGACACTTTGGCCATCCTTGGTTACACAGGAATTGGAGAGGAAGCGATTGGAGCTGACAGGGACAGGGTCGTGCGCATCAGTGTACTGCCAGAAACTGGGGCTCGCGGTGGCAACCATCCCATCTTTTACAAGAACTCTATTAAACTAGGTTATGTGATTAGATCTATAGATGTGTTCAACTCTCAAATCCTGCACACATCTCGACAACTATCCCTCAATAACTATCTTCTCCCACCTGATTCTTTCGCTGTGTACCGGATAACTGATTCTAATGGTTCATGGTTTGACATAGGAATTGATAGTGATGGCTTCTCTTTTGTCGGTGCCTCCAACGTTGGTAAATTGGAGTTTCCTCTTACTGCCTCCTACATGGGAATTCAATTGGCAAAGATTCGGCTTGCCTCAAACATTAGGAGTTCAATGACTAAATTATGAATTCAATTCTAGGCTTAATTGATACTGTTACAAATACAATTGGCAAAGCACAACAAATAGAATTGGACAAAGCTGCACTGGGTCAGCAACGGGACTTGGCGCTTAGGCGCATGAATTTAGATCAACAAGCCCTGAACAACCAAGTGGAGCAATTTAACAAAATTCTTGAGCAGAGGGTACAAGGCCCTATCCAATCTGTGCGCTTGGCGCGCGCGGCAGGATTCAGGGTTGACCCTTACTCATACACAAATCAAAATTTTTATGACGATCAATTGAATGCAATTAGACTATCATATAGAAATCTGTTTAAAAATTGATCATGTATCCCTTTGGGCAGCCGCTCTAGCGCCTAACCCCAGGG
>FHV_gD 
GAGCTCCCGGAGGAGGATATACATAACTACTCAGATTGTCGTGCGACTAATATGTTTGTTCCGAGAGAGCCCCTCAGTCAAGTTCTTGGTTCTCAAAGTCTACTGGTTGGTAGTTTAGGTTTCCAGATAATTACTCAACCCTGGCAACTGAAGCAGAATGAAAGTTATGATGGACTAAGAAATGCCTCTCTTGAACCCCGACACCTTGACTCCAGTAACGATCGTGATCTACTAGATGAAACTGAAATGATTGGATCGATTATTACGACTCCACCACCAACCCATCCAAAAGGTGTCAATGGGGGTTTCCTCCAAGATCTACCAATTATCGAGCCTACGACCGAACCATGCTTAGTACATACAAAGATCATTGGGATCGGAACAGTAGTCGTTGTATTTTTGTTATTTATTCTCATATCCCTATGTGTTTATACTTGCGTTCTACGATCCCGCATCGGTATGGTAGATCGCGCCTATGTGAAACAAGTACGATTTAATTCCAATCCATCATATCAACAGTTGACAAGATACCCCCAACCATAATAAACTGATTAAATTTAATTAAAGTCTCATATGTGGGGCTGTGGGGACGAGGGGTGTGGGGACGAGGGGCTGTGGGGACGAGGGGCTGTGGGACGAGGGGCTGTGGGGACGAGGGGCTGTGGGGACGAGGGGCTGTGGGGACGATTACAACCGATAAATGTCGTATATGAAATGTGGTGTTAACATAACACGGATTTTTTAAGCACACCACATGACACACCCCCACGATAACGGTTTAAATCACCAGCTATGTGAACTGCCCTCCATTCTACTCAAATGAGTGGTGGTGTGTGGCATATTAGAACCATTTCGTCTAATGATGACACGTCTACATTTTTGGTGGTGTGGAATCTTTGCGGTCCTGAAATATCTGGTATGTACTTCAAGCCTTACGACCACGCCAAAAACAACTACGGTTTATGTGAAGGGATTTAATATACCTCCACTACGCTACAATTATACTCAAGCCAGAATCGTGCCAAAAATTCCCCAGGCGATGGATCCGAAGATAACAGCTGAAGTACGTTATGTAACATCAATGGATTCATGTGGGATGGTGGCATTGATATCAGAGCCGGATATAGACGCTACTATTCGAACCATACAACTATCTCAAAAAAAAACATATAACGCGACTATAAGTTGGTTTAAGGTAACCCAGGGTTGTGAATACCCTATGTTTCTTATGGATATGAGACTTTGTGATCCTAAACGGGAATTTGGAATATGTGCTTTACGGTCGCCTTCATATTGGTTGGAACCTTTAACAAAGTATATGTTCCTAACAGACGATGAACTGGGTTTGATTATGATGGCCCCGGCCCAATTTAATCAAGGACAATATCGAAGAGTTATAACCATCGATGGTTCCATGTTTTATACAGATTTTATGGTACAACTATCTCCAACGCCATGTTGGTTCGCAAAACCCGATAGATACGAAGAGATTCTACATGAATGGTGTCGAAATGTTAAAACTATTGGCCTTGATGGAGCTCGTGATTACCACTATTATTGGGTACCCTATAACCCACAACCTCACCATAAAGCCGTACTCTTATATTGGTATCGGACTCATGGCCGAGAACCCCCAGTAAGATTCCAAGAGGCCATTCGATATGATCGTCCCGCCATACCGTCTGGGAGTGAGGATTCGAAACGGTCCAACGACTCTAGAGGAGAATCGAGTGGACCCAATTGGATAGACATTGAAAATTACACTCCTAAAAATAATGTGCCTATTATAATATCTGACGATGACGTTCCTACAGCCCCTCCCAAGGGCATGAATAATCAGTCAGTAGTGATACCCGCAATCGTACTAAGTTGTCTTATAATAGCACTGATTCTAGGAGTGATATATTATATTTTGAGGGTAAAGAGGTCTCGATCAACTGCATATCAACAACTTCCTATAATACATACAACTCACCATCCTTAAGTCCACATTCCAATCGAGTTGGTAGGGAAGATATGAAGTGGGCGGTACCAACCATCATAAAATAGGTTGGAGTCTGGACCAACGTTCACTCTTTTGAGTGTAAAGGACCACAGCATAATACTTAATATGTCGTCGATAGCCTTCATCTATATATTGATGGCGATTGGAACAGTTTATGGGATTGTGTATCGTGGAGATCATGTAAGTCTTCATGTTGATACAAGCTCCGGCTTTGTAATATATCCAACACTGGAGAATTTTACGATCTACGGCCATCTAATCTTTCTCGACGACCAACCATTACCAGTAAACAATTATAATGGAACCCTCGAG
>FCoV_7b 
ATGATTGTTGTAATCCTTGTGTGTATCTTTTTGGCTAATGGAATTAAAGCTACTGCTGTGCAAAATGACCTTCATGAACATCCCGTTCTTACCTGGGATTTATTACAGCATTTCATAGGACATACCCTCTACATTACAACACACCAGGTCTTAGCACTACCGCTTGGATCTCGTGTTGAGTGTGAGGGTATCGAAGGTTTCAATTGCACATGGCCTGGCTTTCAAGATCCTGCACATGATCATATTGATTTCTACTTTGATCTTTCTAATCCTTTCTATTCATTTGTAGATAATTTTTATATTGTAAGTGAGGGAAATCAAAGAATCAATCTCAGATTGGTTGGTGCTGTGCCAAAACAAAAGAGATTAAATGTTGGTTGTCATACATCATTTGCTGTTGATCTTCCATTTGGGATTCAGATATACCATGACAGGGATTTTCAACACCCTGTTGATGGCAGACATCTAGATTGTACTCACAGAGTGTACTTTGTGAAGTACTGTCCACATAACCTGCATGGTTATTGCTTTAATGAGAGGCTGAAAGTTTATGACTTGAAGCAATTCAGAAGCAAGAAGGTCTTCGACAAAATCAACCAACATCATAAAACTGAGTTATAA
>Helicobacter
TGCAAGTCGAACGATGAAGCTTCTAGCTTGCTAGAATGCTGATTAGTGGCGCACGGGTGAGTAACGCATAGGTCATGTGCCTCTTAGTTTGGGATAGCCATTGGAAACGATGATTAATACCAGATACTCCCTACGGGGGAAAGATTTATCGCTAAGAGATCAGCCTATGTCCTATCAGCTTGTTGGTAAGGTAATGGCTTACCAAGGCTATGACGGGTATCCGGCCTGAGAGGGTGAACGGACACACTGGAACTGAGACACGGTCCAGACTCCTACGGGAGGCAGCAGTAGGGAATATTGCTCAATGGGGGAAACCCTGAAGCAGCAACGCCGCGTGGAGGATGAAGGTTTTAGGATTGTAAACTCCTTTTGTTAGAGAAGATAATGACGGTATCTAACGAATAAGCACCGGCTAACTCCGTGCCAGCAGCCGCGGTAATACGGAGGGTGCAAGCGTTACTCGGAATCACTGGGCGTAAAGAGCGCGTAGGCGGGATAGTCAGTCAGGTGTGAAATCCTATGGCTTAACCATAGAACTGCATTTGAAACTACTATTCTAGAGTGTGGGAGAGGTAGGTGGAATTCTTGGTGTAGGGGTAAAATCCGTAGAGATCAAGAGGAATACTCATTGCGAAGGCGACCTGCTGGAACATTACTGACGCTGATTGTGCGAAAGCGTGGGGAGCAAACAGGATTAGATACCCTGGTAGTCCACGCCCTAAACGATGGATGCTAGTTGTTGGAGGGCT
>Helicobacter_felis 
AATGTGATGGACGGCGTAGCAAGCATGATTCATGAAGTGGGGATTGAAGCTAACTTCCCCGATGGAACCAAGCTTGTAACTATCCACACTCCGGTAGAGGATAATGGCAAATTAGCCCCCGGCGAGGTCTTCTTAAAAAATGAGGACATTACTATTAACGCCGGCAAAGAAGCCATTAGCTTGAAAGTGAAAAATAAAGGCGATCGTCCTGTGCAGGTGGGATCACATTTCCACTTCTTCGAAGTGAATAAGCTCTTGGACTTCGATCGCGCAAAAGCTTTTGGCAAACGCCTAGACATTGCATCTGGAACAGCGGTGCGCTTTGAACCCGGGGAGGAAAAAAGTGTGGAACTCATTGACATCGGCGGGAATAAGCGCATCTATGGCTTTAATTCTTTGGTGGATCGCCAAGCCGATGCCGATGGTAAAAAACTCGGCTTAAAACGCGCTAAAGAAAAAGGTTTTGGGTCTGTAAACTGCGGTTGTGAAGCGACTAAAGATAAACAATAAGGAAAAACCATGAAAAAGATTTCACGAAAAGAATATGTTTCTATGTATGGTCCCACTACCGGGGATCGTGTTAGACTCGGCGACACTGATTTGATCTTAGAAGTGGAGCATGATTGCACCACTTATGGTGAAGAGATCAAATTTGGGGGCGGTAAAACTATCCGTGATGGGATGAGTCAAACCAATAGCCCTAGCTCTTATGAATTAGATTTGGTGCTCACTAACGCCCTCATTGTGGACTATACGGGCATTTACAAAGCCGACATTGGGATTAAAGACGGCAAGATTGCAGGCATTGGCAAGGCAGGCAATAAGGACATGCAAGATGGCGTAGATAATAATCTTTGCGTAGGTCCTGCTACAGAGGCTTTGGCAGCTGAGGGCTTGATTGTAACCGCTGGTGGCATCGATACGCATATTCACTTTATCTCTCCCCAACAAATCCCTACTGCTTTTGCCAGCGGGGTTACAACCATGATTGGAGGAGGCACAGGACCTGCGGATGGCACGAATGCGACCACCATCACTCCCGGACGCGCTAATCTAAAAAGTATGTTGCGTGCAGCCGAAGAATACGCCATGAATCTAGGCTTTTTGGCTAAGGGGAATGTGTCTTACGAACCCTCTTTACGCGATCAGATTGAAGCAGGGGCGATTGGTTTTAAAATCCACGAAGACTGGGGAAGCACACCTGCAGCTATTCACCACTGCCTCAATGTCGCCGATGAATACGATGTGCAAGTGGCTATCCACACCGATACCCTTAACGAGGCGGGCTGTGTAGAAGACACCCTAGAGGCGATTGCCGGGCGCACCATCCATACCTTCCACACTGAAGGGGCTGGGGGTGGACACGCTCCAGATGTTATCAAAATGGCAGGGGAATTTAACATTCTACCCGCCTCTACTAACCCGACCATTCCTTTCACCAAAAACACTGAAGCCGAGCACATGGACATGTTAATGGTGTGCCACCACTTGGATAAAAGTATCAAGGAAGATGTGCAGTTTGCCGATTCGAGGATTCGCCCCCAAACTATCGCGGCTGAAGACCAACTCCATGACATGGGGATCTTTTCTATCACCAGCTCCGACTCTCAGGCTATGGGACGCGTAGGCGAGGTGATCACACGCACTTGGCAGACAGCAGACAAAAACAAA
>Sporothrix
CGCCACCCCGTTCGACGCTTGTCTTGAGCTTCGGCACTATCCCGCTCCCGCTGCAACGGCGTTTTGCTAACCACTTTTTTGTTCGGGCTGAATAGGACAAGGACGGCGATGGTTAGTCAAGCTTCTCAATGTGCTTTTTCGAATGCGTTCGGCTGGCCGCCGTTTCGTACCGTCCGCAAACCCGTGTCCTTCAGTCGAACTGACGCTGTTTTTTCCCTCTTCCTAGGCCAGATCACCACCAAGGAGCTCGGCACCGTCATGCGCTCGCTCGGCCAGAATCCCTCCGAGTCTGAGCTGCAGGACATGATCAACGAGGTCGACGCTGACAACAACGGCACCATTGACTTCCCTGGTACGTTTGACCGTTGAATGTGGCATGGTGCGAGGATAAGAGATAAGGAGGAATGAAGAGATTCAAAACACGTGTTTCGGTGGCAATTCGCTGCACTATGACACGGTGATCTGGAGTCGACAATGGCTAACCGTCCACAGAGTTCTTGACCATGATGGCGCGCAAGATGAAGGACACCGACTCCGAGGAGGAGATCCGCGAGGCCTTCAAGGTCTTCGACCGCGATAACAACGGCTTCATCTCTGCTGCTGAGCTGCGCCACGTCATGACGTCGATTGGCGAGAAGCTGACGGACGAGGAGGTCGACGAGATGATCCGTGAGGCCGACCAGGACGGCGACGGCCGGATTGACTGTATGTATCATACTCCTCCCCACCACTGTCACCTTCCCCCAGACACACCGCTAACCACGCTCGCTCCCATAGACAACGAA
>E_coli_LT 
ATGAAAAATATAACTTTCATTTTTTTTATTTTATTAGCATCGCCATTATATGCAAATGGCGACAGATTATACCGTGCTGACTCTAGACCCCCAGATGAAATAAAACGTTCCGGAGGTCTTATGCCCAGAGGGCATAATGAGTACTTCGATAGAGGAACTCAAATGAATATTAATCTTTATGATCACGCGAGAGGAACACAAACCGGCTTTGTCAGATATGATGACGGATATGTTTCCACTTCTCTTAGTTTGAGAAGTGCTCACTTAGCAGGACAGTCTATATTATCAGGATATTCCACTTACTATATATATGTTATAGCGACAGCACCAAATATGTTTAATGTTAATGATGTATTAGGCGTATACAGCCCTCACCCATATGAACAGGAGGTTTCTGCGTTAGGTGGAATACCATATTCTCAGATATATGGATGGTATCGTGTTAATTTTGGTGTGATTGATGAACGATTACATCGTAACAGGGAATATAGAGACCGGTATTACAGAAATCTGAATATAGCTCCGGCAGAGGATGGTTACAGATTAGCAGGTTTCCCACCGGATCACCAAGCTTGGAGAGAAGAACCCTGGATTCATCATGCACCACAAGGTTGTGGAAATTCATCAAGAACAATCACAGGTGATACTTGTAATGAGGAGACCCAGAATCTGAGCACAATATATCTCAGGGAATATCAATCAAAAGTTAAGAGGCAGATATTTTCAGACTATCAGTCAGAGGTTGACATATATAACAGAATTCGGGATGAATTATGA
>E_coli_cnf_WG
GAATTCGGTAGTCATTAACTATGGCATTGATGTCCTTTATAACTGTCTTACAGGGCGTATAACACATCCCGCGACGGAAGCTTATCACAGAGGAAGAGGTAAGCTTCAGAATGGAAAGTATATGAGAAGACTGTGATTGTTTAAAAATACACAATCCGCTGTGAGGTGGAGTCAGGGGAGGTACTGGCCCGCAGAAGCGGAGAATGGTTGATGTATGAGGCGAGTGTGACATTTTTCATGAAAGTAAAACAGGTGATAACCTCCTTTGGTTAGGGGGATTCACAGGTATTATTACAGAACAATGTTGTTTCTGGCTTGTTCTTTTTTTGCAACTGGAATAGCCTCTTTTAATATGGGGCACCCCGAAATACTGTATTTCTCAGCCATCAGTACAGCACTTTCTCCGTTCTTTGCCTGGTGTTTGCGGTATCCTGATGAGGAGATTAATGAAGGTATATGGGGATATAATGCTGTTCTGTATGGCATAGCCTGTGGCATGCTTGTCCCTGTGTCAGTCTCCGGAATTGCTGTACTTATTGTCGGAACACTGGAGATGCTCCTTTTAATGGGGTTCAGATAATACTTAACCTGCTGGCCCGACCTGTCCTGGTGATGCCAGGTTTACCAGCTTTCTTTCAATGTGGAATATATTAATAGAAATCCAGTGGTTTTGCATACCGGGATGTTGTGTAGTGCAAAATTTATACTACAGGGATCGGAGTAGTGATGTTTAAGATTCATTAAATAGTTTCAAAGACGCTTTGTATACGACATGATTGCTAACCTCTCGCCCAGTGATTAGGTATTCTGATAAGGTGTAGTAAAATATTAATCTTCACAGAGGAGTTAAAAATATTATGGGTAACCAATGGCAACAAAAATATCTTCTTGAGTACAATGAGTTGGTATCAAATTTCCCTTCACCTGAAAGAGTTGTCAGCGATTACATTAAGAATTGTTTTAAAACTGACTTGCCGTGGTTTAGTCGGATTGATCCTGATAATGCTTATTTCATCTGCTTTTCTCAAAACCGGAGTAATAGCAGATCTTATACTGGATGGGATCATCTTGGGAAATATAAAACAGAAGTACTGACACTCACTCAAGCCGCTCTTATTAATATTGGTTATCGTTTTGATGTTTTTGATGATGCAAATTCACGCACAGGAATTTATAAAACAAAGAGTGCAGATGTGTTTAACGAAGAAAATGAAGAAAAAATGCTCCCGTCGGAATACCTGCATCTTTTACAAAAGTGTGATTTTGCAGGTGTTTATGGAAAAACTCTGTCAGATTACTGGTCGAAATACTATGATAAATTTAAGCTTTTACTAAAAAATTATTATATTTCTTCTGCTTTGTATCTTTATAAAAATGGAGAGCTTGATGAGCGTGAATATAATTTCTCCATGAACGCCTTAAATCGCAGTGATAATATATCACTATTATTCTTTGATATTTATGGATATTACGCATCTGATATTTTTGTAGCCAAAAATAATGATAAGGTAATGCTTTTCATTCCTGGTGCAAAAAAACCTTTTTTATTCAAGAAGAATATCGCTGATTTGCGGCTTACCCTTAAAGAACTTATTAAGGATAGTGACAACAAACAATTACTTTCCCAACATTTTTCATTATATAGTCGTCAAGATGGAGTTTCCTATGCAGGAGTAAATTCTGTTCTACATGCAATAGAAAATGATGGTAATTTTAATGAGTCTTACTTTCTGTATTCCAATAAGACACTTAGCAATAAAGATGTTTTTGATGCTATAGCTATTTCTGTTAAGAAACGCAGTTTCAGTGATGGTGATATCGTTATAAAATCAAACAGTGAAGCTCAACGAGACTATGCTCTGACTATACTCCAGACGATTTTATCAATGACCCCTATATTTGATATCGTAGTCCCGGAGGTATCTGTTCCGCTTGGACTGGGGATTATTACTTCCAGTATGGGGATCAGTTTTGATCAACTGATTAATGGTGATACTTATGAAGAACGTCGTTCTGCTATACCTGGTTTGGCGACAAATGCAGTATTGCTTGGTCTGTCTTTTGCAATTCCACTCTTGATTAGTAAGGCAGGAATAAACCAGGAGGTACTTAGCAGCGTTATAAATAATGAGGGCAGGACTCTGAATGAAACAAATATCGATATATTTTTGAAGGAATATGGAATTGCTGAAGATAGTATATCCTCAACTAATTTGTTAGACGTTAAGCTTAAAAGTTCCGGGCAGCATGTCAATATTGTAAAGCTTAGTGATGAAGATAATCAAATTGTCGCTGTAAAAGGGAGTTCTCTGAGCGGCATCTACTATGAAGTGGACATTGAAACAGGATATGAGATTTTATCCCGAAGAATTTATCGTACCGAATATAATAATGAAATTCTCTGGACTCGAGGTGGTGGTCTAAAAGGGGGGCAGCCATTTGATTTTGAAAGTCTCAATATTCCTGTATTTTTTAAAGATGAACCCTATTCTGCAGTGACCGGATCTCCGTTATCATTTATTAATGATGACAGCTCACTTTTATATCCTGATACAAACCCAAAATTACCGCAACCAACGTCAGAAATGGATATTGTTAATTATGTTAAGGGTTCTGGAAGCTTTGGGGATAGATTTGTAACTTTGATGAGAGGAGCTACTGAGGAAGAAGCATGGAATATTGCCTCTTATCATACGGCTGGGGGAAGTACAGAAGAATTACACGAAATTTTGTTAGGTCAGGGCCCACAGTCAAGCTTAGGTTTTACTGAATATACCTCAAATGTTAACAGTGCAGATGCAGCAAGCAGACGACACTTTCTGGTAGTTATAAAAGTGCACGTAAAATATATCACCAATAATAATGTTTCATATGTTAATCATTGGGCAATTCCTGATGAAGCCCCGGTTGAAGTACTGGCTGTGGTTGACAGGAGATTTAATTTTCCTGAGCCATCGACGCCTCCTGATATATCAACCATACGTAAATTGTTATCTCTACGATATTTTAAAGAAAGTATCGAAAGCACCTCCAAATCTAACTTTCAGAAATTAAGTCGCGGTAATATTGATGTGCTTAAAGGACGGGGAAGTATTTCATCGACACGTCAGCGTGCAATCTATCCGTATTTTGAAGCCGCTAATGCTGATGAGCAACAACCTCTCTTTTTCTACATCAAAAAAGATCGCTTTGATAACCATGGCTATGATCAGTATTTCTATGATAATACAGTGGGGCTAAATGGTATTCCAACATTGAACACCTATACTGGGGAAATTCCATCAGACTCATCTTCACTCGGCTCAACTTATTGGAAGAAGTATAATCTTACTAATGAAACAAGCATAATTCGTGTGTCAAATTCTGCTCGTGGGGCGAATGGTATTAAAATAGCACTTGAGGAAGTCCAGGAGGGTAAACCAGTAATCATTACAAGCGGAAATCTAAGTGGTTGTACGACAATTGTTGCCCGAAAAGAAGGATATATTTATAAGGTACATACTGGTACAACAAAATCTTTGGCTGGATTTACCAGTACTACCGGGGTGAAAAAAGCAGTTGAAGTACTTGAGCTACTTACAAAAGAACCAATACCTCGCGTGGAGGGAATAATGAGCAATGATTTCTTAGTCGATTATCTGTCGGAAAATTTTGAAGATTCATTAATAACTTACTCATCATCTGAAAAAAAACCAGATAGTCAAATCACTATTATTCGTGATAATGTTTCTGTTTTCCCTTACTTCCTTGATAATATACCTGAACATGGCTTTGGTACATCGGCGACTGTACTGGTGAGAGTGGACGGCAATGTTGTCGTAAGGTCTCTGTCTGAGAGTTATTCTCTGAATGCAGATGCCTCCGAAATATCGGTATTGAAGGTATTTTCAAAAAAATTTTGATTCGGGAAATTATTTATTGGCCATTGTTATAGTTACTCCCTTGTGCTGTTTTGTTAGCGCAAGAGAGTGTCAGTTCTGCATTTTGATATATTCAAGTCACCATCCTCCAAAGGCAAACAAATGAGAAAAGGTCATCAGGCACAAACATCCAGTGAAAAGCTCCCCAGTCTTCTCCTGCTGGCTTCTGCCCCCTACTTTGCCACAATACTCTGTGCCCCTGTCGGTCAGTATTCTCTACATCGGCAGGTCATGCGACTCATAAAATGGCAGTACACGATCATTCAGCAGGCCAGTCGCTGTAATCGCATTTTGGTGACATACAATTTGCAGTGAACGACCTCTGAGTATGTATCAACAAAGGTCTGGTGATAAATTAGGGGAGCCCGCAGAATT
>E_coli_hly
ATGACAGTAAATAAAATAAAGAACATTTTCAATAATGCGACATTGACTACAAAATCAGCATTTAATACAGCATCATCAAGCGTACGTTCCGCTGGAAAAAAACTCATATTATTAATACCTGATAATTATGAAGCTCAGGGCGTGGGTATTAATGAGTTGGTCAAAGCTGCTGATGAGCTTGGAATAGAAATACACCGTACTGAACGAGATGATACAGCGATTGCAAACCAGTTTTTTGGTGCAGCAGAAAAAGTTGTAGGATTAACTGAACGTGGTGTTGCAATATTCGCACCACAACTTGACAAACTTCTGCAGAAGTATCAGAAAGTTGGGAGTAAAATAGGAGGAACCGCTGAAAATGTAGGTAATAATCTGGGAAAAGCCGGAACAGTTCTCTCAGCACTACAGAATTTTACGGGGATTGCTTTATCAGGCATGGCTCTTGATGAATTGCTGAGAAAACAACGGGCAGGAGAGGATATAAGTCAGAATGATATTGCCAAAAGTAGTATTGAACTTATTAATCAGCTTGTAGATACAGTATCAAGTATAAACAGTACCGTTGATTCATTTTCTGAGCAGCTTAACCAGCTTGGCTCATTTTTATCCAGTAAACCTCGATTAAGTTCTGTTGGTGGGAAATTACAAAATTTACCAGACCTGGGCCCCCTGGGGGATGGGCTGGATGTTGTCTCCGGAATTCTTTCTGCTGTATCAGCAAGCTTTATTCTGGGAAACAGTGACGCACATACAGGAACAAAAGCTGCAGCGGGTATCGAACTGACAACTCAGGTTCTTGGAAATGTTGGTAAAGCTGTTTCGCAATATATTCTGGCTCAGAGAATGGCACAGGGGTTATCGACAACAGCTGCAAGTGCGGGTCTGATCACATCGGCTGTTATGCTGGCTATCAGTCCTCTTTCTTTCCTGGCTGCTGCAGATAAATTTGAGCGAGCTAAGCAGCTTGAATCATATTCTGAACGATTTAAAAAATTGAATTATGAAGGGGATGCTTTACTCGCAGCCTTTCATAAAGAAACCGGAGCTATAGATGCAGCCCTGACAACAATAAATACTGTCCTGAGTTCTGTATCTGCGGGAGTTAGTGCAGCCTCCAGTGCATCCCTCATAGGGGCCCCGATAAGCATGCTGGTGAGTGCATTAACCGGTACGATATCTGGCATTCTGGAAGCATCAAAACAGGCTATGTTTGAGCACGTTGCAGAGAAATTCGCTGCTCGGATCAATGAATGGGAAAAGGAGCATGGCAAAAATTATTTTGAGAATGGATATGACGCAAGACATGCTGCGTTTTTAGAAGACTCTCTGTCTTTGCTTGCTGATTTTTCTCGTCAGCATGCAGTAGAAAGAGCAGTCGCAATAACCCAGCAACATTGGGATGAGAAGATCGGTGAACTTGCAGGCATAACCCGTAATGCTGATCGCAGTCAGAGTGGTAAGGCATATATTAATTATCTGGAAAATGGAGGGCTTTTAGAGGCTCAACCGAAGGAGTTTACACAACAAGTGTTTGATCCTCAAAAAGGGACCATAGACCTTTCAACAGGTAATGTATCAAGTGTTTTGACATTTATAACACCAACATTTACCCCAGGAGAAGAAGTTAGAGAAAGAAAACAGAGTGGTAAATATGAATATATGACATCTCTTATTGTAAATGGTAAGGATACATGGTCTGTAAAAGGCATAAAAAATCATAAAGGTGTATATGATTATTCAAAATTGATTCAGTTTGTTGAAAAGAATAACAAACACTATCAGGCGAGAATAATTTCTGAGCTCGGAGATAAAGACGATGTGGTTTATTCTGGAGCAGGCTCATCAGAAGTATTTGCTGGTGAAGGTTATGATACCGTATCTTATAATAAGACGGATGTTGGTAAACTAACAATTGATGCAACAGGAGCATCAAAACCTGGTGAGTATATAGTTTCAAAAAATATGTATGGTGACGTGAAGGTATTGCAGGAAGTCGTTAAGGAACAGGAGGTGTCAGTAGGGAAGCGAACAGAGAAAATACAATATCGTGATTTTGAATTCAGAACCGGTGGAATTCCTTATGATGTAATAGATAATCTTCATTCTGTTGAAGAGCTCATTGGCGGAAAACATGATGATGAATTCAAAGGCGGTAAGTTTAATGATATATTCCATGGCGCAGATGGGAACGATTATATCGAAGGTAATTATGGTAATGATCGACTATACGGCGATGATGGGGATGATTATATATCCGGAGGACAGGGAGACGACCAGTTATTTGGTGGTAGTGGAAACGATAAATTGAGTGGAGGGGATGGTAATAATTATCTGACAGGAGGAAGCGGTAATGATGAGCTTCAGGCACACGGAGCTTATAATATTCTGTCAGGTGGTACTGGTGATGATAAACTTTATGGTGGTGGTGGTATTGATCTTCTGGATGGAGGGGAAGGTAATGACTATCTGAATGGTGGTTTTGGTAATGATATTTATGTTTATGGGCAAAACTATGGTCATCATACAATTGCAGATGAAGGAGGTAAAGGAGATCGTTTGCACTTATCTGATATTAGCTTTGATGATATCGCATTTAAGAGAGTTGGAAATGATCTTATCATGAATAAAGCCATTAATGGTGTACTTTCATTTAATGAGTCAAATGATGTCAATGGGATAACATTTAAAAACTGGTTTGCGAAAGATGCCTCAGGAGCAGATAATCATCTTGTTGAGGTTATAACAGATAAAGATGGTCGAGAGATAAAAGTTGATAAGATACCTCATAATAATAATGAACGGTCAGGTTATATAAAAGCCAGTAATATAGCATCTGAAAAAAACATGGTTAATATCACCAGTGTTGCCAATGATATTAATAAGATTATTTCTTCAGTTTCAGGGTTCGATTCAGGTGATGAACGATTAGCATCTTTATATAATTTATCCTTACATCAAAACAACACACACTCAACAACTTTAACGACAACTGTCTGA
>Rickettsia_spp
CTTCTATGTTACAAGCCTGTAACGGTCCGGGCGGTATGAATAAACAAGGTACAGGAACACTTCTTGGCGGTGCTGGTGGCGCATTACTTGGTTCTCAATTCGGTAAGGGCAAAGGACAGCTTGTTGGAGTAGGTGTAGGTGCATTACTTGGAGCAGTTCTTGGTGGACAAATCGGTGCAGGTATGGATGAGCAGGATAGAAGACTTGCAGAACTTGCCTCACAGAGAGCTTTAGAAACAGCTCCTAGCGGTAGTAACGTAGAATGGCGTAACCCGGATAACGGCAATTACGGTTACATAACACCTAATAAAACTTATAGAAATAGCACTGGTCAATATTGCCGTGAGTACACTCAAACAGTTGTAATAGGCGGAAAACAACAAAANGCATACGGTAATGCATGCCGCCAACCT
>FHV_gB 
AACGTCCACCCGGGGTGGGTGGACGGTGAGTAAATTTCAAAGATTTTACTATTTCGGTGATGATACGTCTGGCGTCACAACAACTCAGCGGTTGGCTTGGAAATATATCCGTGAGCTCATTCTAGCATCTGCCATATTTTCCTCCGTGTTTCACTGCGGTGAGGTGAAGTTGCTACGCTCTGATCGCACACGACCGGCTAATACAGGTACCCAGATCTGCCCACCCGGCATTTATCTAACATACGAAGAATCATGTCCACTCGTGGCGATCTTGGGAAGCGGCGACGAGGGAGTCGTTGGCAGGGACACAGTGGCTATTTTCGACAGAGATGTTTTTTCCCTTCTCTACTCGGTATTGCAGCGACTGGCTCCAGACATGGTAACGGATCGTCGGGATTAACCAGACTAGCTAGATATGTTTCATTTATCTGGATCGTACTATTCTTAGTCGGTCCCCGTCCAGTAGAGGGTCAATCTGGAAGCACATCGGAACAACCCCGGCGGACTGTAGCTACCCCTGAGGTAGGGGGTACACCACCAAAACCAACTACAGATCCCACCGATATGTCGGATATGAGGGAAGCTCTCCGTGCGTCCCAAATAGAGGCTAACGGACCATCGACTTTTTATATGTGTCCACCACCTTCAGGATCTACTGTCGTGCGTTTAGAGCCACCACGGGCCTGTCCAGATTATAAACTAGGGAAAAATTTTACCGAGGGTATAGCTGTAATATTTAAAGAAAATATAGCGCCATATAAATTCAAGGCAAATATATACTATAAAAACATTATTATGACAACGGTATGGTCTGGGAGTTCCTATGCCGTTACAACCAACCGATATACAGACAGGGTTCCCGTGAAAGTTCAAGAGATTACAGATCTCATAGATAGACGGGGTATGTGCCTCTCGAAAGCTGATTACGTTCGTAACAATTATCAATTTACGGCCTTTGATCGAGACGAGGATCCCAGAGAACTGCCTCTGAAACCCTCCAAGTTCAACACTCCAGAGTCCCGTGGATGGCACACCACCAATGAAACATACACAAAGATCGGTGCTGCTGGATTTCACCACTCTGGGACCTCTGTAAATTGCATCGTAGAGGAAGTGGATGCAAGATCTGTATATCCATATGACTCATTTGCTATCTCCACTGGTGACGTGATTCACATGTCTCCATTCTTTGGGCTGAGGGATGGAGCCCATGTAGAACATACTAGTTATTCTTCAGACAGATTTCAACAAATCGAGGGATACTATCCAATAGACTTGGATACGCGATTACAACTGGGGGCACCAGTTTCTCGCAATTTTTTGGAAACTCCGCATGTGACAGTGGCCTGGAACTGGACCCCAAAGTGTGGTCGGGTATGTACCTTAGCCAAATGGAGGGAAATAGATGAAATGCTACGCGATGAATATCAGGGCTCCTATAGATTTACAGTCAAGACCATATCCGCTACTTTCATCTCCAATACTTCACAATTTGAAATCAATCGTATCCGTTTGGGGGACTGTGCCACCAAGGAGGCAGCCGAAGCCATAGACCGGATTTATAAGAGTAAATATAGTAAAACTCATATTCAGACTGGAACCCTGGAGACCTACCTAGCCCGTGGCGGATTTCTAATAGCTTTCCGTCCCATGATCAGCAACGAACTAGCAAAGTTATATATCAATGAATTAGCACGTTCCAATCGCACGGTAGATCTCAGTGCACTCCTCAATCCATCTGGGGAAACAGTACAACGAACTAGAAGATCGGTCCCATCTAATCAACATCATAGGTCGCGGCGCAGCACAATAGAGGGGGGTATAGAAACCGTGAACAATGCATCACTCCTCAAGACCACCTCATCTGTGGAATTCGCAATGCTACAATTTGCCTATGACTACATACAAGCCCATGTAAATGAAATGTTGAGTCGGATAGCCACTGCCTGGTGTACACTTCAGAACCGCGAACATGTGCTGTGGACAGAGACCCTAAAACTCAATCCCGGTGGGGTGGTCTCGATGGCCCTAGAACGTCGTGTATCCGCGCGCCTACTTGGAGATGCCGTCGCCGTAACACAATGTGTTAACATTTCTAGCGGACATGTCTATATCCAAAATTCTATGCGGGTGACGGGTTCATCAACGACATGTTACAGCCGCCCTCTTGTTTCCTTCCGTGCCCTCAATGACTCCGAATACATAGAAGGACAACTAGGGGAAAACAATGACCTTCTCGTGGAACGAAAACTAATTGAGCCTTGCACTGTCAATAATAAGCGGTATTTTAAGTTTGGGGCAGATTATGTATATTTTGAGGATTATGCGTATGTCCGTAAAGTCCCGCTATCGGAGATAGAACTGATAAGTGCGTATGTGGATTTAAATCTTACTCTCCTAGAGGATCGTGAATTTCTCCCACTCGAAGTTTATACACGAGCTGAGCTGGAAGATACCGGCCTTTTGGACTACAGCGAGATTCAACGGCGCAACCAACTCCACGCCTTAAAATTTTATGATATAGACAGCATAGTCAGAGTGGATAATAATCTTGTCATCATGCGTGGTATGGCAAATTTTTTTCAGGGACTCGGGGATGTGGGGGCTGGTTTCGGCAAGGTGGTCTTAGGGGCTGCGAGTGCGGTAATCTCAACAGTATCAGGCGTATCATCATTTCTAAACAACCCATTTGGAGCATTGGCCGTGGGACTGTTAATATTAGCTGGCATCGTCGCAGCATTCCTGGCATATCGCTATATATCTAGATTACGTGCAAATCCAATGAAAGCCTTATATCCTGTGACGACTAGGAATTTGAAACAGACGGCTAAGAGCCCCGCCTCAACGGCTGGTGGGGATAGCGACCCGGGAGTCGATGACTTCGATGAGGAAAAGCTAATGCAGGCAAGGGAGATGATAAAATATATGTCCCTCGTATCGGCTATGGAGCAACAAGAACATAAGGCGATGAAAAAGAATAAGGGCCCAGCGATCCTAACGAGTCATCTCACTAACATGGCCCTCCGTCGCCGTGGACCTAAATACCAACGCCTCAATAATCTTGATAGCGGTGATGATACTGAAACAAATCTTGTCTAACCAACCAGACCATCTCTAAATTTTTATCCACAAAAAAAGTTAGAGATAATAAATTTTGAACTCAAAAATATCCTGTAATGTCATCATTCTCCGCCCATTCACGTCACGGTCTCTTTAAAAATAACCCGGTTTTGAGGGTTA
>CHV_gD 
ATGTTTCTACCTATTTTATTTCTTTTTTTATATGGTGTAAATGGATTTGTTTACAAAGGTACGTATATAAGTATGTTTTTAAATACTAGTTCTGGCTTTTCTATTTTTCCCGATGATAAATTTATTGTCAGTGGACGTTTATTATTTCTCGATGACCAACATCTGTCAGTAAATAATTATAGCGGAACTATTGAGTTTATTCATTTTAATAACTCTTGTTATACCGTTTATCAAACTATTGAATATTTTTCTTGTCCTCGCATTTTTAATAATGCTTTTAGATCTTGTTTAAAAAAGGTATCAAAACATCATGAAAGTCAACTTCGGATAAATTCATCTATAGAAAACGGTGTTTTGTTGGAAATTACAAATCCTAAACCAAATGATTCAGGTGTTTATTTTATACGAGTTCAATTGGAAAATAATAAAACAGATGTGTTTGGAATACCTGCATTTATTTATTCCTTTAATATGTCAAACGAAGTAAATAAATCAAACTTCGATGATGTTACTACATCTTTATATACCTCATCACACCCTTCTTCCCAAACTATTACACCTATCTATTTAAATGAAAAACACGAACCGATATGTCATACTGTAAAAAAGGATGAAAATGTGTATGAACTTTTACTAGGTTTGCATGGAAATATAACTGATGATATTTTTCTCGATGAGGATTCTGAATTGCTTAAAAGAGTAAATATACCTACAACGACAAATAATTATATATTTAAGCCTTACCTAGACCAACGTAATAGAAAATTTTTAATTATTGTAATTTCGATTTCGATAATTTTACTTATTCTTTTGGTATTAATTGGATCAATTATTAACAATATTATTCGTAGACACTTTTCTTCTTCTAGGCGTATTTATCGTCCTAAAGGTAACTCGGAATCTGAAAATATAGAACTGACATGTGGGGAAAACTCAGTAAACAAAAATAATCCATTACCAAAAAAACCTAACCGCCAAAAAAGATCTTCAACTATTCAAAGGGAGACATCTCTTGAAACTATTAAGGAAGAAGTATAA
>Chlam_felis_ompA
TTTGCCGCTGCGGGTTCCGCTCTCTCCTTACAAGCCTTGCCTGTAGGGAATCCAGCTGAACCAAGTTTATTAATCGATGGCACTATGTGGGAAGGTGCTTCAGGAGATCCTTGTGATCCTTGTGCTACTTGGTGTGATGCTATCAGCATCCGTGCAGGATTCTACGGAGATTATGTTTTCGATCGTATATTAAAAGTTGATGTTAATAAAACCATCAGCGGAATGGCTGCGGCTCCAACAGCAGCTTCTGGAACTGCAAGCAACACCACTGTCGCTGCCGACAGATCAAATTTTGCCTACGGCAAACATCTTCAAGATGCCGAATGGTGCACCAATGCTGCTTACTTAGCATTAAATATTTGGGATCGTTTTGATGTTTTCTGCACGCTAGGAGCGTCTAATGGTTACTTCAAAGCAAGTTCTGATGCATTTAACCTTGTCGGATTGATTGGTCTTGCAGGAACTGATTTCGCCAATCAGCGTCCAAACGTTGAAATTTCTCAAGGCATTGTAGAGCTATACACAGATACCGCATTTTCTTGGAGCGTTGGTGCTCGCGGAGCTTTGTGGGAATGTGGTTGTGCAACTTTGGGAGCTGAATTCCAATATGCTCAATCCAATCCTAAAATTGAAATGCTCAATGTAACCTCTAGCCCAGCACAATTCATGATACACAAGCCTAGAGGATACAAAGGGACTGCAGCAAACTTCCCCTTACCTATAGCAGCTGGCACAGCAACTGCAACAGATACTAAATCAGCTACTGTTAAGTACCATGAATGGCAAGTAGGATTGGCTCTTTCATACAGATTGAACATGCTTGTTCCATACATTGGGGTAAATTGGTCAAGAGCTACTTTCGATGCTGACACTATCCGCATTGCTCAACCTAAATTGGCCTCAGCAATCCTAAACTTAACAACCTGGAACCCAACTCTTTTAGGAGTGGCCACAACTTTAGACACCTCCAACAAATATGCTGACTTCATGCAAATCGTTTCTATGCAAATCAACAAGATGAAGTCTAGAAAAGCTTGTGGTATTGCTGTTGGAGCAACTTTAATCGACGCTGATAAATGGTCCATTACTGGTGAAGCACGCTTAATCGACGAAAGAGCTGCTCACATTAATGCTCAANN
>Histo_M_WG
TGATCTGCTTCAATGCCGAGAGCTTGTCGTGGAAGCGCTTCCTGTCCGGTGGCCGTATCCAGGCGGCCCGCCAAGGCACAACATCAGTCTAGGGGCCTTTAGCCAATCAATCAGCGGGGGAACATGAAGCACGCTTTTTGATATCACCAACCTCATCTCATGCCCAAGCCGGCAAGAAGCGTACGAAACGGGAAAACTGAGATATGACATGTCTGATACATGTGATACACATGTACCTTTGTTATGTACATTACACTGTACAGCACATGCGCCTGTACCACCAAGACATCTGCAGCCATCCAAGGGCCACCAGCTGGAAGGAGGAAACCAGCTGCTTGCGAGGTAGGCTCTGAAGGGCTCTGAATAGTGATAGATGTCGTATTGGCGAATATGGGGGGTGTTTCCCGACTGAAAATGGGATACATCAGCTCTAGACACTCCAGCACATGGATATACTCAATCCCGGCAGTTAGCTGCTCCTCGACTACACCACCTCTAAGGAAAAGAAATATCCTTCCCAGAGAATGGAAACAACACCCTTTAACATCCGGGTGAGTAGCACGATAGTCGGGGAGACTCGCCACATATAACCTCGCTTACACTTCTCCAGGATCCACGGATATCTGCTGGCTCCGATAACTTTGCTCTATCCAAGGCCCTCGACGAATGCCAGGTACCATCGATCTATATTTTGAAGTTTATCAAGCTATCCCCTCAATGGCTTCACCCCATGACGCACGTTTTATTTTTATTTTTATTCATCTTCTCTGTGGCAAACATGCAGGTATGCGAGCTCTGGGCCCTGGGGTGTGGCCCTTGATGCATATGGTTTATTTATAGCCACTTGGAAGTCCTGGCCTGTTAAATTTTGGACCTCCTCCCGCTATTCTTTCCAGACTTGGTGCGTCCATTTCTCATTTCCCCCCTCCCCATTTGGGTTCCCTATAGGCCATTGCGTGCTCCACTCAAGAAGGGTCCCAGCCAATTTGGTCCCTACCCTCCAACACTATCTGCATATATAATAGATCTCGACATATAAATCTAGCTGCCATTAATTATTTGTCTTCTTCAGCATCTTCTCTCTCGAGCAAGCTTACTCCACGTTCAATTTAGGGGTTAAAAATGCGGTCGCTCAAGCTTATACTCGCCTCGGCGAGTGTTGTTTCTGCAACTTGTCCCTACATGTCAGGGGAGATGCCTAACAGTCAGAATGGACCCCTCGATCGCCGCCATGACACTCTATCCGACCCTACGGACCAGTTTCTTAGCAAGTTTTACATTGACGATGAACAGTCGGTGCTAACAACGGACGTGGGTGGTCCCATCGAGGACCAACACAGCTTGAAGGCTGGAAATAGAGGCCCAACTCTACTTGAGGATTTTATCTTCCGCCAGAAGATTCAACACTTTGATCATGAGAGGGTGGATATAAAATATGTGACCGTGTTGCAAATCCGCTAATTCGATTTTATGCAGGTTCCTGAGCGCGCCGTCCATGCTCGAGGAGCTGGTGCCCATGGCGTATTCACATCCTATAATAACTGGTCGAATATCACAGCCGCATCCTTCTTGAACGCGGCAGGAAAGCAGACACCAGTATTCGTGCGGTTTTCTACAGTCGCTGGTAGCAGAGGCAGTGTTGACTCTGCTCGCGATATCCACGGATTTGCGACCCGTCTGTATACCGATGAAGGCAATTTTGGTAAGCCTTATATCATGATAGTCACTACTCATAGCAGCACAGCAAATATGAATACAAACCCAGGACCTAGGCTGACTACTTGACAATGTAGATATCGTCGGAAACAACGTTCCAGTCTTCTTCATTCAGGACGCTATTCAATTCCCTGATTTGATTCACGCTGTCAAGCCGCAACCAGACAGTGAAATTCCCCAGGCTGCAACTGCACATGATACGGCATGGGATTTCTTCAGCCAGCAGCCCAGCTCATTGCATGCCCTCTTCTGGGCAATGTCAGGACATGGAATCCCTCGCTCAATGCGTCATGTTGATGGGTGGGGCGTCCATACCTTCCGACTTGTCACCGATGAGGGCAACTCGACCTTGGTCAAGTTTCGCTGGAAGACCCTCCAAGGAAGAGCGGGCCTGGTATGGGAAGAGGCACAGGCTCTTGGCGGAAAAAATCCCGACTTCCATCGACAAGACCTCTGGGATGCCATTGAATCTGGAAGGTACCCTGAGTGGGAGGTAAGATATGATTCCCCCAAATCATTAGTTCTGACAGTGTTTCTCTGCTCTGTCGGTTGCTCTTTTCGTCTTTTTCTATATCTTCAACCTAAGACTGACTTTATATACGTTTTACTCATATAGCTGGGCTTTCAATTGGTGAATGAAGCAGATCAATCCAAGTTTGATTTCGATCTATTAGATCCCACCAAAATCATCCCAGAAGAACTTGTTCCTTTCACCCCAATCGGAAAAATGGTCTTGAACCGAAACCCAAAAAATTATTTTGCCGAAACTGAGCAGATCATGGTTGGTCCACCCCCTATATATTTGGAATATGAATACATGTATAGCTAGATGAAGCGTATATCTAAATATATTTCCACAGTTCCAACCAGGTCATGTAGTTCGCGGAATCGATTTCACGGATGACCCTTTGCTTCAGGGCCGCTTGTACTCCTACCTTGACACTCAATTGAATCGCCATGGAGGTCCCAACTTCGAGCAACTGCCGATCAACAGACCCCGCATCCCATTCCATAACAACAATCGCGACGGTGCTGGTAAGCTACTTCTCACCTACCATGTCAACTTCCATCTTGACCCAATCGATTTGTATAGAGTATTAACATCCGCGTCTGGACAGGACAAATGTTCATCCCTCTAAACACGGCCGCATATACACCCAACTCAATGAGCAACGGATTCCCTCAACAAGCCAACCGGACCCATAACAGAGGATTCTTCACCGCACCTGGGCGTATGGTAAATGGACCACTAGTGCGCGAGCTCAGCCCGAGCTTCAACGACGTCTGGTCCCAACCGCGTCTCTTCTACAACTCACTCACGGTCTTCGAGAAGCAATTCCTCGTCAACGCCATGCGCTTCGAAAACTCCCACGTGCGGAGTGAAACCGTGCGTAAGAACGTCATCATCCAGCTGAACCGCGTCGACAACGACCTCGCCCGCCGCGTCGCGCTAGCTATCGGCGTCGAACCCCCATCCCCGGACCCAACCTTCTACCACAACAAGACAACCGTCCCCATCGGCACCTTCGGCACGAATCTCCTGCGGCTCGACGGGCTGAAAATCGCCCTCCTGACAAGAGACGACGGTAGCTTCACGATCGCGGAGCAGCTCCGGGCCGCGTTTAACAGCGCCAACAACAAAGTAGATATCGTCCTAGTGGGCTCATCGCTTGATCCCCAACGCGGCGTGAACATGACCTATTCCGGCGCCGACGGCTCGATCTTCGATGCCGTGATCGTCGTCGGCGGCCTGCTCACGAGCGCCTCAACGCAATACCCAAGAGGTCGCCCGCTCAGGATTATTACGGATGCATACGCGTATGGAAAGCCCGTTGGCGCCGTCGGTGACGGTAGCAATGAAGCCCTTCGTGACGTCCTTATGGCCGCTGGTGGGGATGCGTCGAATGGGCTGGACCAGCCCGGTGTGTATATTTCCAACGATGTGAGTGAGGCCTACGTTAGAAGTGTCTTGGACGGATTGACGGCATATCGGTTCTTGAATAGGTTCCCGTTGGATAGGTAATATGGTATGAGGTTTGAGGCGCAAATATGGGTTTACTACTTTAATTTTTTTCCCTCCGCTTTTCTGATTTTCCATTTTTGATTGAGGTAATATTGCAGATATCAGTAAATTGCGTTTACGAAAGCCGGTGTAAAGCTTCAGAGGCCTAATTAATTTGAAGAGGGGAGGTTGAAGTGAAATCTTGGGGTATAATAATTTATAGTAATATCTATTGTAATTTCCTCTCACGTTCAATCTATATTTGATCTTTGTCCTTTGTAGCTGTATAAATATAAACCAAGAGAGACAAATAATGATAGATTAAAAAATAATTGCACACCAAGCAGGCCTTCCATCACCATATCAGATATTATCTATCATGTTGTTGTAATGATATCTCAAAAATGCCACAAGCTTGCCTGATATTGAATATTTATATGCTGTAAATGCAGGAAGAGCGTACCATCCAAATAACCAGAAAAACATGTTTAGCTCAAAACCTCACTGTCGGTCGTGTCTATTTTGAAATGGCTGCAGCAAGCTGACTATCTGATAAAACTGTCTGTATATCCGCTTCACGACGCATGTTATGAGCTTTCAACTATAGATAAGACTTGAACGATTTAGCGTCTGTTGGGGGAAATAGAGGCTAGAGGGACGAGTTAGATATCATTCCCATATGACCAAAACTAAAATAGATACATATACATACATATATATATATATACAACACCTTCAAAAAGGATCCATTTACTCCCCCCACCATCTAGCCCCTCTGACCTTAAACTTCCTCTCCTCACCACCTCCTCGGCCCGCAGTTGTCCCGCTCCGCCCCGCTCGAAAGGCTCGAAGGATCGACCATTCCGCCACAGTCGCCCCAGTTCCATTCCCCGCCTGTCGATCTACATTATCCAGCGCCTGATTTCCCCACATGAAGAGTGTCGCAAAGCGGGTGGCTGGCACGGGCCGTGCCAGCGTCACATTCGTCGTGATTCCAGCGTAACGGGCTATGATGTTTAGGTCAGTCGTTACCGGATTGTAGGGGTTGGAGAGTGTGATTGAAGGAAAGGCGGCGACTGTGATGGCGCC
>Histo_hcp_WG
ACGACACTGCTCTGAGCGGCCCACCCAAGGCCGGAGATCTAGTCGCGGCCAGGTTCACGGAGGACAACGAGTGGTACCGCGCAAAAATACGGAGAAACGACCGTGAAGCGAAAAAAGCCGACGTCGTTTACATCGACTACGGCAACTCCGAAACCGTTCCGTGGACCCGCCTCCGGCCTCTCACGCAGCCGCAGTTTTCCGTGCAGAAAATTCGACCCCAAGCCACCGATACAGTTCTCTCCTTCTTGCAACTCCCCGCGTCTCCCGAATACCTCCGTGATGCTGTGGGATACCTTGGTGAACGGACATTGGATCGCCAATTAGTTGCGAATGTCGACTACACGGCGCC
>E_coli_cnf2
GATCACAATGCGTATAATAAATGCTCCCTTAAAAATTGCTTTAGCTTAATGATTAGATATGGTAGCAAGGTGTAGTAAAATATTGAGTTTGACTGAGGATTTAGTGATATTATGAACGTTCAATGGCAACAAAAATATCTTCTTGAGTACAATGAGTTGGTATCAAATTTCCCTTCGCCAGAAAGAGTAGTTAGCGATTACATTAGGCGTTGTTTCAAAACAGACTTACCTTGGTTTAGTCAAGTGGATCCTGATAACACTTATTTTATACGATTTTCTCAAAGTCGGAGTAATAGTAGATCTTACACCGGATGGGATCATCTTGGAAAATATAAAACAGGAGTACTGACACTCACTCAAGCCGCACTTATTAATATTGGCTATCATTTTGATGTTTTTGATGATGCAAATGCAAGTGCGGGAATCTATAAAACAAGCAGTGCAGATATGTTTAACGAAAAAAATGAAGAGAAAATGCTTCCTTCAGAATACCTTTATTTTTTGAAAGGGTGTGATTTTTCAGGTATTTATGGTCGATTTCTGTCAGATTATTGGTCGAAATACTATGATAAATTTAAGTTATTACTAAAAAATTATTATATTTCCTCGGCTTTATATCTTTATAAAAACGGAGAAATTGATGAATATGAATATAATTTCTCTATTAGCGCATTGAATCGTAGAGATAATATATCATTATTCTTCTTTGATATCTATGGGTATTACTCCTCTGATATGTTTGTGGCCAAGAACAATGAACGGGTAATGCTTTTTATTCCTGGCGCAAAAAAACCTTTTTTATTCGAAAAAAATATTGCTGATTTACGAATTAGTCTTAAAAATCTAATTAAAGAGAACGACAATAAACAGTTACTATCCCAGCATTTTTCGTTATATAGTCGTCAAGATGGAATTACTTATGCGGGTGTAAATTCAGTACTCAATGCAATAGAAAATGATGGCGTTTTTAATGAATCTTACTTTCTGTACTCCAATAAAAGGATTAATAATAAAGATGTTTTCGATGCCGTAGCATTTTCTGTCAAGAAACGTAGTTTTAGTGATGGTGATATCGTTATAAAATCAAACAGTGAGGCTCAACGAGATTATGCACTGACCATACTTCAGACTATTTTATCAATGACTCCTATATTTGATGTCGCAATTCCGGAGGTGTCTGTTACGCTTGGACTGGGGATTATTGCTTCCAGTATGGGGATCAGTTTTGATCAGTTAATTAATGGTGATACTTATGAAGAACGTCGTTCTGCTATCCCTGGTTTAGCCACAAATGCAGCATTGCTTGGGTTATCTTTTGCAATTCCGTTTTTGATTAGTAAGGCGGGCACAAACCAGAAGATACTTAGTAGATATACAAAGCATGAGATCAGGACTCTGAATGAAACAAATATCGATATGTTTTTGGAGGAATATGGAATTAATAAAAATAGTATATCAGAAACTAAAGTATTAGAAGTTGAGCTTAAAGGTTCTGGGCAGCATGTCAATATTGTAAAGCTTAGTGATGAAGATAATAAAATCGTCGCTGTAAAAGGGAATTCTCTGAGCGGCATCTACTATGAAGTTGACATTGAAACAGGATATGAAATTTCATCCAGAAGAATTTATCGTACCGAATACAATGATAAAATTTTCTGGACTCGAGGTGGTGGGCTTAAGGGGGGGCAATCGTTCGATTTTGAAAGTCTCAAACTCCCTATATTTTTCAAAGATGAACCATATTCTGCAGTACCGGGGTCTTCGTTATCATTTATTAATGATGATAGCTCTCTTTTATATCCTAATTCGACCCCAAAACTACCGCAACCAACGCCAGAAATGGAGATTGTTAATTACGTTAAAAGAGCTGGAAACTTTGGGGAGAGACTTGTAACCTTGATGCGAGGAACAACTGAAGAAGAAGCGTGGAATATTGCCCGTTATCATACGGCAGGAGGAAGCACCGAAGAATTGCATGAGATTTTGTTGGGGCAAGGCCCACAGTCGAGTTTAGGTTTTACTGAATATACTTCAAATATTAACAGTGCAGATGCGGCAAGCAGACGACATTTTCTTGTAGTCATAAAAGTGCAAGTGAAATATATAAACAATAATAACGTTTCGCATGTTAATCACTGGGCAATTCCTGATGAGGCTCCAGTAGAAGTACTGGCTGTGGTTGACAGGAGATTTAATTTCCCTGAGCCATCAACTCCACCTAATATATCAATTATACACAAGTTGTTATCTCTGAGATATTTTAAAGAAAATATCGAAAGTACATCAAGGCTTAACTTACAGAAATTAAATCGTGGTAATATTGATATATTTAAAGGGAGGGGGAGTATTTCATCAACACGTCAGCGTGCGATTTATCCGTATTTTGAATCTGCTAATGCTGATGAGCAACAACCTGTCTTTTTCTACATCAAAAAAAACCGGTTTGATGACTTTGGCTATGATCAATATTTCTATAATAGTACAGTGGGGTTGAATGGTATTCCCACATTGAACACCTATACTGGAGAAATTCTATCAGACGCATCCTCGCTCGGCTCAACTTATTGGAAAAAGTATAATCTCACTAATGAAACAAGCATCATTCGTGTATCAAATTCTGCTCGAGGGGCAAATGGTATAAAAATAGCACTTGAAGAAGTGCAGGAAGGTAAACCGGTAATCATTACAAGCGGAAATTTGAGCGGTTGTACAACAATTGTTGCTCGAAAAGGAGGATACCTTTATAAGGTACATACAGGTACAACAATACCTTTAGCTGGTTTTACAAGTACAACAGGGGTAAAAAAAGCTGTAGAAGTTTTTGAATTACTTACAAATAATCCAATGCCGCGCGTAGAGGGAGTAATGAATAATGATTTTTTGGTAAATTATCTGGCGGAAAGTTTTGATGAGTCTTTAATAACGTACTCATCATCTGAACAAAAAATAGGTAGTAAGATTACTATTTCTCGCGACAATGTTTCTACTTTTCCTTACTTTCTTGATAACATACCAGAAAAAGGCTTTGGTACATCGGTGACTATATTGGTAAGAGTAGAT
>T_foetus
CCTGCCGTTGGATCAGTTTCGTTAATAATTACAAACATATTTTTTTAATGTCTATAACTATTTATACAAAATTAAACACATAATCTAAAAAATTTAGACCTTAGGCAATGGATGTCTTGGCTTCTTACACGATGAAGAACGTTGCATAATGCGATAAGCGGCTGGATTAGCTTTCTTTGCGACAAGTTCGATCTTTGAATGCACATTGCGCGCCGTTTTAGCTTGCTAGAACACGCATATATGTTACAGTAACCCATATTAATTTAATACCAAATTCTCTTTTTAAGCAAAAGAGCGAAAAACAAATATGTATTAACAAAAGGGTTCTGTCTCATATAGGAAGACCCG
>TM01
TCGGACACCCTCTGAACGATCTCGGCGTCTATATCTTCTCTGAGCTGCTCCAGTCTTCCGTAGAGATCCTTTATCTGAGAAACCATCTGTTGCGCTCTGGAAACAACCTCCGCCTTCGAGGCTGTGCTGCTGGGGTCGGACATGACTTCCTTGAAAGCGTTCCAGAAGTTGTCCACGAGACTTCTTATACCGTCTTCCCCTG
>TM02
GGTTTTGAAGTCGTTGTTCTAACTCCTTTGTGTTGAACATGAAAATCACAAAATCTGGTACCACAAAGCCAAAGACCAGCACGAGGAGAGTCAAAACGGCGAACCAGATAGCGAACTTCCTGTTTATTCCCCTCACTTTTCCACCGCCTCGTACTCAAGCCTGT
>TM03
CCGCGAGCGGGGTGTGAAGGAGTCTCTCGTTGACAGACTCGCTCTGAACGATAAAAGAATCGATGAGATGATAAAAGCGTGTGAGACGGTGATTGGACTGAAAGATCCCGTGGGAGAAGTGATCGATTCTTGGGTGAGAGAAGACGGACTCAGAATAGCGAGAGTGAGGGTTCCCATCGGT
>TM04
CTCACAGACAGCCCTTCTGTTCGATTGGGAAAGCTGGTGGGCGATGGAAGACACCCTGACACCTAGCGTAGACTTCAGGTATTTAAACGAAGTGCAGAAGTACTTCAAGGCACTTGTGAAAACCGGCCTTGGAGTCGATGTTGTTGGGAAAGATCAGAATTTTGAAAGGTACAGAGTCCTCGTTGCTCCGGTGCT
>TM05
GTTTACGATGTGATCTACTTCGACACACCACTTGTTGTGAAAGCAAGAAAACTTGGTGTGAAACACATCATAAAGGGAAACCTCATGTTTTACTACCAGGCAATGGAGAATCTGAAGATATGGGGAATATACGACGAGGAGGTTTTCAAAGAAGTGTTCGGGG
>TM06
AAGAATAGCAGCGTTCGGAGGAGATGGAACGGTAAATGAGATGGTAAACGGGATCTTTCTGAACGGATACGATTTAAGAGAAGTTGTCTTCGGATGGATACCGTTTGGAAGCGGCAAAGACTGGGCGAGAACGATCGGAGTTCCTCTCGAGATCGAAGAA
>TM07
CTGTGATCGATCCGTGGAAGGAACTGAAAAGAAACTTCAAATCTTTCGTTGAGAGTATAGACAGGGCAGGGAATCTCATCGTCATAAAGACGATACCAGGTACCGCAAGCGGTATCGCTCGGGTTATAGACAGACTCGACATAGACGAAATCGTAGGTACTCTCGCTGGAGACGA
>TM08
CGGGAAAAACGGTGGGTACGGCCTCATGATAAAAATAAAATCCGCTTCTTACGAACACATATACGGGCATCTTTCCCAAATAGATGTCTACGAGGGTCAGTACGTAAAGAAAGGTCAGATAATAGGAAGGGTGGGAAACACCGGCTTGAGTACAGGGCCTCACC
>TM09
TATCGTTGTAGCGTAACCTGGTCCTCCTGTAGTGAGCACGTATACCCCTGCAAAGCTTCTTAATGTGTGAGCGATCGCTGTCATCAACACTAAGAGATTTGTATTGCTCATAGCAGGAAATACCACGTACCAGAATCTCTGCCATCTATTTGCACCATCGATCATCGCG
>TM10
CGTTTCTCGAGGCTGTGAGCGGAGAACTCTCTTCTTTCCAGGAAAAGGTGCTCGGTATGAAGGCGGGTACCACTCTCATTCTCTCCGACGAAGAAGTGAAGAAACTCTATGAACTTCTCGATGGTTTACAGCTCGAATATTCTGGAGACAACCCACTCGTTCCTGTCTACAGAA
>TM11
CAGCTTTGATTGGCATAAGAGACTGCTGAACAAAATGACGCTCGAGATACCGGGGCTTCGCCCTGCCGTGATTTCAAAAAGGCTCAAAGAAATGCTGGACGAATATCTGAGATTCAGACATGTTTTCAGAAACGTGTACGGTTATCTTCTGCAATGGGAGAGGATGAAGCCTCTTCTG
>TM12
CTTTTCCCCGTCAGCGATCGGTATGAGAAAGAACGTTCCCTCCTCTGTTTCGAGTCTGGCCTGCGGCCTTTTCCCGAAGACGAGCCAGTCGTATATTCTCTCAAAGAAAGTCGCTATCTCTTTTGAGTGGAACACGATGAGGTTGTTCAGATGTTCTTCGAGACTGGGCCTGTTGAAGTT
>TM13
TTCGTACACGGGGAAGGAAATCTCATTGTGGAAGTTTATGTAAACGGTGAAAAGATAGGGGAGTTTCCTGTTCTTGAAAAGAACGGAGAAAAGCTCTTCGATGGAGTGTTCCACCTGAAAGATGTGAAACTATGGTATCCGTGGAACGTGGGGAAACCGTACCTGTACGATTT
>NC_045512_N
ATGTCTGATAATGGACCCCAAAATCAGCGAAATGCACCCCGCATTACGTTTGGTGGACCCTCAGATTCAACTGGCAGTAACCAGAATGGAGAACGCAGTGGGGCGCGATCAAAACAACGTCGGCCCCAAGGTTTACCCAATAATACTGCGTCTTGGTTCACCGCTCTCACTCAACATGGCAAGGAAGACCTTAAATTCCCTCGAGGACAAGGCGTTCCAATTAACACCAATAGCAGTCCAGATGACCAAATTGGCTACTACCGAAGAGCTACCAGACGAATTCGTGGTGGTGACGGTAAAATGAAAGATCTCAGTCCAAGATGGTATTTCTACTACCTAGGAACTGGGCCAGAAGCTGGACTTCCCTATGGTGCTAACAAAGACGGCATCATATGGGTTGCAACTGAGGGAGCCTTGAATACACCAAAAGATCACATTGGCACCCGCAATCCTGCTAACAATGCTGCAATCGTGCTACAACTTCCTCAAGGAACAACATTGCCAAAAGGCTTCTACGCAGAAGGGAGCAGAGGCGGCAGTCAAGCCTCTTCTCGTTCCTCATCACGTAGTCGCAACAGTTCAAGAAATTCAACTCCAGGCAGCAGTAGGGGAACTTCTCCTGCTAGAATGGCTGGCAATGGCGGTGATGCTGCTCTTGCTTTGCTGCTGCTTGACAGATTGAACCAGCTTGAGAGCAAAATGTCTGGTAAAGGCCAACAACAACAAGGCCAAACTGTCACTAAGAAATCTGCTGCTGAGGCTTCTAAGAAGCCTCGGCAAAAACGTACTGCCACTAAAGCATACAATGTAACACAAGCTTTCGGCAGACGTGGTCCAGAACAAACCCAAGGAAATTTTGGGGACCAGGAACTAATCAGACAAGGAACTGATTACAAACATTGGCCGCAAATTGCACAATTTGCCCCCAGCGCTTCAGCGTTCTTCGGAATGTCGCGCATTGGCATGGAAGTCACACCTTCGGGAACGTGGTTGACCTACACAGGTGCCATCAAATTGGATGACAAAGATCCAAATTTCAAAGATCAAGTCATTTTGCTGAATAAGCATATTGACGCATACAAAACATTCCCACCAACAGAGCCTAAAAAGGACAAAAAGAAGAAGGCTGATGAAACTCAAGCCTTACCGCAGAGACAGAAGAAACAGCAAACTGTGACTCTTCTTCCTGCTGCAGATTTGGATGATTTCTCCAAACAATTGCAACAATCCATGAGCAGTGCTGACTCAACTCAGGCCTAA
>NC_045512_E
ATGTACTCATTCGTTTCGGAAGAGACAGGTACGTTAATAGTTAATAGCGTACTTCTTTTTCTTGCTTTCGTGGTATTCTTGCTAGTTACACTAGCCATCCTTACTGCGCTTCGATTGTGTGCGTACTGCTGCAATATTGTTAACGTGAGTCTTGTAAAACCTTCTTTTTACGTTTACTCTCGTGTTAAAAATCTGAATTCTTCTAGAGTTCCTGATCTTCTGGTCTAA
>SARS_RdRp
ATGCCTGTCTGTGTGGAAACTAAAGCCATAGTTTCAACTATACAGCGTAAATATAAGGGTATTAAAATACAAGAGGGTGTGGTTGATTATGGTGCTAGATTTTACTTTTACACCAGTAAAACAACTGTAGCGTCACTTATCAACACACTTAACGATCTAAATGAAACTCTTGTTACAATGCCACTTGGCTATGTAACACATGGCTTAAATTTGGAAGAAGCTGCTCGGTATATGAGATCTCTCAAAGTGCCAGCTACAGTTTCTGTTTCTTCACCTGATGCTGTTACAGCGTATAATGGTTATCTTACTTCTTCTTCTAAAACACCTGAAGAACATTTTATTGAAACCATCTCACTTGCTGGTTCCTATAAAGATTGGTCCTATTCTGGACAATCTACACAACTAGGTATAGAATTTCTTAAGAGAGGTGATAAAAGTGTATATTACACTAGTAATCCTACCACATTCCACCTAGATGGTGAAGTTATCACCTTTGACAATCTTAAGACACTTCTTTCTTTGAGAGAAGTGAGGACTATTAAGGTGTTTACAACAGTAGACAACATTAACCTCCACACGCAAGTTGTGGACATGTCAATGACATATGGACAACAGTTTGGTCCAACTTATTTGGATGGAGCTGATGTTACTAAAATAAAACCTCATAATTCACATGAAGGTAAAACATTTTATGTTTTACCTAATGATGACACTCTACGTGTTGAGGCTTTTGAGTACTACCACACAACTGATCCTAGTTTTCTGGGTAGGTACATGTCAGCATTAAATCACACTAAAAAGTGGAAATACCCACAAGTTAATGGTTTAACTTCTATTAAATGGGCAGATAACAACTGTTATCTTGCCACTGCATTGTTAACACTCCAACAAATAGAGTTGAAGTTTAATCC
>BvinsoniIII
GTAAAATTATTCCAGTCTCTCCCTTTGATTGTATTGTTTTTGGTGGCAATGGTGATTTAACGTCACGCAAACTTATTCCAGCTCTCTATCATTGCCAGTGTGTTGGACAATTGAGTGAGCCAACACGTATTATTGGGGTTTCACGCTCTTCACTGAGTAGTGAAGAGTATCAAAATTTTGTTCGCGCTTCTCTAGAAAAACATGTTCATCCAAAAGATCTCAATCAAATTGAACTGAACCGTTTTCTTTCGCGTTTAACCTACGTTTCTGTTGATATTACATCAGATCGGGGATGGCGTGATCTTGCTCTAGTTCTGTCAAAAAATCCAGCTGATATTCGGGCTTTTTATTTAGCGATTGGTTCGCATCTTTTTGGTGATATTGCGATGAGATTGGGACA
>Brochalimae
GTCGTTGGTTGAAATTGATACTATTATGCCACAGGATTTGATTAACGCAAAGCCAGCAGCAGCTGCAGTTCGCGAGTTTTTTGGGTCCTCACAATTATCGCAATTTATGGATCAAACCAATCCATTGTCAGAAATTACCCATAAGCGTCGTCTTTCTGCTCTTGGTCCAGGTGGTTTAACCCGTGAGCGGGCAGGTTTTGAAGTGCGCGATGTGCATCCTACGCATTATGGTCGTATTTGTCCGATTGAAACACCGGAAGGACCGAATATTGGTCTGATTAATTCTTTAGCAACATTTGCTCGGGTTAATAAGTATGGCTTCATTGAAAGTCCATACCGAAAGATTATTGATGGTAAGGTAACGAAAGAAGTTATTTATCTTTCTGCTATGGAAGAATCAAAACATTATGTGGCTCAGGCAAACTCTTCATTGGATGCAGAAGGACGTTTTACGGAAGAATTTGTTGTCTGTCGTCATGCTGGTGAAGTTTTAATGGCGCCGCGTGATCATATAGATTTGATGGATGTTTCGCCAAAACAGTTAGTTTCTGTAGCTGCTGCCCTTATTCCATTTTTAGAAAATGATGATGCAAATCGTGCGCTGATGGGATCTAATATGCAACGTCAAGCAGTTCCACTTTTGCGTGCAGAGGCACCTCTTGTTGGTACAGGTATGGAAGCAATAGTTGCTTGTGATTCGGGTGCTGCTATTGGTGCAAAACGTGGTGGTATTGTTGATCAAGTTGATGCAATGCGTATTGTTATTCGTGCAACAGAGGATTTAG
>Axylosoxida
CCGGGCGCTCTGCCGATATCCTCATACTTGCGGCATTCCGCCGTCGATATCTGGAGCATCGTAAGCATGGGCACGGCTGACCGAGTTGATTCCTCTTCCTTCGACGCGATGGCGCTGGGCGCCGAGATCGCCCAGGGGGCCACCACGGCGCAGGCCGCGATGCAGCAGGCGGTGGAACGGGTGGCGGCGCGCAATCCGTCGATCAACGCGGCGTGCGGCGTGCAGGCCGAGCTGGGCCTGGACCTGGCCCGCGCGCTGGACGATGAGCTGGCGACGCTGACGGCCGAGCAGCGGCTGGCGCTGCTGCGCGAGCGTCCGTTCCTGGGCGTGCCGACCTTGCTCAAGGACCTGGGCACCGCCGCGCTGGGGTTGCCCAGCGCCATGGGCTCGGTGCTGTATGGCCAGGTTGAATGGAATGTCGACGCTGAAATCGTCAAGCGCTATCGCCGCGCCGGCCTGATCCCTTTCGGCCGCAGCACCAGCGCCGAACTGGGCCTGAGCCCCACCAGCGAATCGCCGGTCTACGGCGCGCCGACCCAGAACCCCTGGAAGGCCGGCCA
>Kpneumoniae
CTTATCCCGACAGCCCGGAGCGTTTTTCAATCGGCGCGCCGCTGGGGCGAGGTCTACGTCTCAACCGGCTGGGGATCCACCACGAGCGGCTGCCGCCCGGGCGGCGCACCTCTTATCCACACGCGGAGAGCGATGAGGAAGAGTTCATCTACGTGCTGGAGGGCTATCCGGAAGTGTGGATAAACGGCTATCTCTGGAAGCTGGAGCCCGGCGACAGCGTGGGTTTTCCCGCTGGTACCGGCATCTGCCACACCTTTCTCAATAACACCGAGCAGGAAGTTCGTCTGCTGGTGGTGGGCGAGGCCAACAAGAAGTACAACCGCATTTATTACCCGCTCAATCCCGGCTATGCCGCGACGCGCCAGGATC
>K_pneu_rmpA
TGCTTCATATTACATATGAAGGAGTAGTTAATAAATCAATAGCAATTAAGCACAAAAGAAACATAAGAGTATTGGTTGACAGCAGGATTTTTTATTCAGGGAAATGGGGAGGGTACAAAATGTTAAGGGGATCATTAAATATGATAAGCCAATGGATGTGGCTTGACGTTTCGGGGGGGGGGCGGTTTTATCCTAAAGGGTGTGATTATGACATCTATGTTAACATGCAAGGAAATGTAAAAAATAATATTGAAAAACTATATTTTGCATTCTTAAAGAAAAATGTTAGCCGAATTGTAAACCATTATCCACGGCTAACAAAAAAGGAACAAGCAGTGCTGCAATGCCTACTGAAAAATGGGGGCATTAATGAAATAAAAAGTCAACTAAAAATTGAAGAAAAAACGCTATCATGCTACCAAAGCAAAATAACAAGAAAATTTGGCTGCAAAAGGTACATAAGGTTTATGTATCTTTACAGCCTTAATAAA
>K_pneu_magA
GGCTTTATTGCTTCTTTTATCGTCAGATAAATTTTCTATTGTAAGAAAGAATTTTGGTAAAGTGTTACTAGCTATAAGTGGAATGGCAGTTTTTATAGGGTATATTATAACCAATAATGCAGAATTAGTAGCTCGTTTATTTTCAACTTTCGGTCATATTGCAACGGAGCAATATGGCCAGTCCGAAAGTGAACGAATTGATGCTTGGCATCATGCAATAGCCACGTTTTATGAGCATCCAATACTTGGAGAGGGAGTGGGAATATTCATTCAAAGATTCAACATGTACCCTCATAATATATTCTTCGAATCTGCAGCAGAAACGGGAATTGTTGGCATATTATTAACCGTAGTACTTATAGGAAGTTGTTTTTATAGCATTATTACAAATAAAGGGGATGTCAAAACTCCTGTAGTAGCGGCAATGTTCATTTTCTTATTT
>Toxoc_canis
ATTAGGCAAAGTAGTTTGTATTTGACTGGTAAAAAGGAGGTTTTTGGTTCTTTGGGTATGGTCTATGCTATTTTAAGTATTGGTCTGATTGGCTGTGTGGTTTGGGCTCATCATATGTATACGGTGGGCATGGATTTGGATTCTCGTGCCTATTTTACTGCGGCAACGATGGTTATTGCTGTGCCTACGGGGGTTAAGGTTTTTAGTTGGTTAGCCACTCTTTTTGGTATGAAGATGGTGTTTCAACCTTTGCTTTTGTGGGTGTTGGGTTTTATTTTTTTATTTACTATTGGGGGGTTGACTGGTGTTATGTTATCTAATTCTAGGCTGGATATTATCTTGCATGATACTTATTATGTTGTTAGTCATTTTCATTATGTTCCTTTCTTTA
>Toxocaracat
CCTGAGGTTTATATTTTGATTTTACCTGCTTTTGGTATTATTAGTCAAAGTAGTTTGTATTTAACTGGTAAGAAGGAGGTTTTTGGTTCTTTGGGTATGGTTTATGCTATTTTGAGTATTGGTTTAATTGGCTGTGTGGTGTGAGCTCACCACATGTATACTGTTGGTATAGACTTGGATTCTCGGGCTTATTTTACTGCGGCTACTATGGTTATTGCTGTGCCTACGGGTGTTAAGGTTTTTAGTTGGTTGGCTACTCTTTTTGGTATAAAAATGGTTTTTCAACCTTTGCTTTTGTGAGTGTTGGGTTTTATTTTTTTGTTTACTATTGGTGGGCTTACTGGAGTTATGCTTTCTAATTCTAGTTTGGATATTATTTTGCATGATACCTATTATGTTGTGAG
>Trichinella
ATGATAAAATGACTCTACTCAGGAAATCACAAAAAAATCGGAACATTATACATTTTATTCGGTATCATTGGAGGAATATTAGGAATCTCCTTATCTGCTCTAATCCGAATAATCTTATCCTCACCATGGACATTTAATGTGAACGGACTAATTTCAGAATACTATAACGTAATTGTCACCGCCCACGCACTTGCTATAATCTTCTTCATAGTAATACCTATACTACTAAGAGGATTCGGAAATTGACTAATTCCAATTATAGCGGGAGCAGCTGACATATCCTTTCCACGACTAAATAATCTAGGGTTCTGATTATTACCCCCTGCTCTAATACTACTAAGCTCATCTATACTCATTAATATAGGAGCCGGAACAGGATGAACCATTTACCCTCCACTATCTACTTGACTCGGACATCCCAACCACAGTGTTGATTTAGTAATCTTCTCCCTACACTTAGCTGGCATCTCATCAATTACAGGAAGAATCAACTTCATTACCACATGTTTCCTATCGCGACCCATCATCTACACATTAGAACGATTAAGCATGTTTGTTTGAAGAGTACTAATCACATCATTTATATTAATTATTTCACTACCAGTTTTAGCAGGCGGAATTACCATACTCCTAACAGATCGTAATTTCGGCACAACTTTCTTCGAAACTTCAGGAGGAGGAGACCCCATCCTATTCCAACACATATTTTGGTTCTTCGGACACCCAGAAGTATATATTCTAGTACTACCTGCTTTCGGAGTAGTATCCGAAGCATTAATATTCATATCCGGAAAATTTAAAGTATTCGGACCACTTGGAATAATCTATGCAATAACAAGAATCGGCATCTTAGGATGTTTTGTATGAGGTCACCACATATATACAGTCGGTATAGACATCGACACACGAGCTTATTTCACCGCCGCTACAATAATTATTGGTATCCCAACCGGCGTAAAAATCTTCAGATGATTAGCTACACTATATGGTACCCACATTAAAATAACACCAGCCATATTATGAGTACTAGGATTTCTCCTATTATTCACAATAGGGGGGCTAACAGGAGTCAGACTCTCAAACGCTTCTCTAGATCTACTATTACATGATACATACTATGTAGTGGGACATTTCCACTTTGTTTTAAGCATAGGAGTAGTTTTTGCTATTATAATCGCAGTAACACTATGAACACCATGAATATTAGGATTCTCCTTCAACACAATCATCCAAAAGACCCAATTTAACCTAATATTTATTGGAGCTAACCTAACATTCATACCACAACACTTCCTAGGACTAAACGGAATACCACGTCGATATGTAGACTATAGAGACATATACTCACTTATACACACATTATCCTCATTCGGCAGTCTTCTATCTCTTAGAGCATCCCTCTTATTCCTCTTTATAATATGAGAAGCCACAGCCTCTAATCGCCAAACAATCGCTAACAATAGAATAATAACCTCACCAGAAATACTAATAAACTACCCTATAACCGAACACACCTGCATCCAAAGACCTACCCTATCCACATAA
>Strep_grD
ATGTTGAAACCATTAGGTGACCGTGTGGTCTTGAAAGTTGAAGAAGAAAAAGAACAAACAGTTGGTGGTTTTGTCCTTGCTGGCGCAGGCAAAGAAAGCACACAAACGGCAACTGTTGTAGCTGTTGGTACTGGTGCCCGTACATTGACAGGTGAATTGGTCACACCAAGTGTTGCAGCTGGAGATAAAGTGATTATTGAAACTGGTGCAGGTGTCGAAGTGAAAGATGGTGACGATGCAGTTACTATCGTTCATGAAGCAGAAATTTTAGCTGTATTAGCATAAGATAGATTAACAAAATAGTAGCCTTTAGTTACTTAGTTAGAATGTAGATAAACTAAAATTAATTATTTGTTGCAGTTGAATTTTAGGATTATTTGCGAGTGAAGCGAGCAATAAAACGATACTTTCTACTGTGGTGAAAGTGGCTGAAATAGTAATAAATCAGCCACCCGGAAGTTTTGAGACTCTCGGCTCAAAACTTAGGTATGGAATTCCGTAGGAAGTCGCTGCCGATCGCACCACCTAAAGAAAGTATCAGAAAAAGGTCTTGTCTTCAACCTAGATAGCTTTTAGCTACTTAGTTTTATTTGGAATACATAATAGAAATCAAATAGGGGAATAGATATGGCAAAAGATATTAAATTTT
>Ci_fruendii
CAAATCTTGCATAGTGCCTCCACATTATTTCTCCCCCTGACTCAGGAGGCGAATAGTTATATTTCATCAGGATTTGTTGATGAACCAGGTATGATTTACTTCACATTAATACGTACATGACCACTGTTACTGGAGAAACAAAATGAATTATCCGGCAGAACCCTTCCGTATTAAAAGCGTTGAAACTGTATCTATGATCCCGCGTGATGAACGCCTCAAGAAAATGCAGGAAGCGGGTTACAATACTTTCCTGTTAAATTCGAAAGATATTTATATTGACCTGCTGACAGACAGTGGCACTAACGCAATGAGCGACAAGCAGTGGGCCGGAATGATGATGGGTGATGAAGCGTACGCGGGCAGCGAAAACTTCTATCATCTGGAAAGAACCGTGCAGGAACTGTTTGGCTTTAAACATATTGTTCCGACTCACCAGGGGCGTGGCGCAGAAAACCTGTTATCGCAGCTGGCTATTAAACCTGGGCAATATGTTGCCGGGAATATGTATTTCACTACCACCCGTTATCACCAGGAAAAAAATGGTGCGGTGTTTGTCGATATCGTTCGTGACGAAGCGCACGATGCCGGTCTGAATATTGCGTTTAAAGGTGATATCGATCTTAAAAAATTACAAAAGCTGATTGATGAAAAAGGCGCAGAGAATATTGCGTATATCTGCCTTGCGGTGACGGTTAACCTCGCGGGCGGCCAACCGGTCTCGATGGCTAACATGCGTGCGGTGCGTGAACTGACAGAAGCGCATGGCATTA
>Citr_koseri
AAATCTTGCATAGTGCCATCACATTATTTCTCCCCCTGAATCAGGAGGCGGATAGTTATATTCCATCAATCTTTATTGATGGACCAGGTATGCTTTACTTCACATTAATACGAACATGACCACTGTTAACTGGAGAAACAAAATGAATTATCCGGCAGAACCCTTCCGTATTAAAAGCGTTGAAACTGTATCTATGATCTCGCGTGATGAGCGCATCCAAAAAATGCAGGAAGCGGGCTACAATACCTTCCTGTTGAACTCGAAAGATATCTATATCGACCTGCTGACGGACAGTGGTACGAACGCCATGAGTGATAAGCAGTGGGCCGGGATGATGATTGGTGATGAGGCCTACGCAGGCAGTGAAAACTTTTATCATCTGGAAAGAACGGTTCAGGAGCTGTTTGGCTTTAAACATATTGTTCCTACTCACCAGGGGCGCGGGGCGGAAAACCTGTTATCGCAGCTGGCGATTAAACCGGGGCAATATGTTGCAGGGAATATGTATTTCACCACCACGCGTTATCATCAGGAAAAAAATGGCGCCACCTTTGTGGATATCGTCCGTGATGAGGCGCACGATGCCGGTCTGAATATCGCCTTTAAAGGCGATATCGATCTTAAAAAGCTGCAAAAACTGATTGACGAAAAGGGCGCTGAAAATATTGCCTATATCTGTCTGGCGGTGACGGTGAACCTTGCGGGCGGTCAGCCGGTCTCGATGGCGAATATGCGTGCCGTCAGGGAGTTGACGCAGGCGCATGGCAT
>Hepat_felis
TGATAGAAATTTAAACACTTTTTAAAGTATCAATTGGAGGGCAAGTCTGGTGCCAGCAGCCGCGGTAATTCCAGCTCCAATAGCGTATATTAAAATTGTTGCAGTTAAAAAGCTCGTAGTTGAATTTCTGTTAAAAATAACCGGTCTGCTTTTAATAAAAGTGGTATCTTGGTGTGTTTTTAGCAATAATGTCCTTTGAAATGTTTTTTACTTTATTGTAATAAATAATATTCAGGATTTTTACTTTGAGAAAATTAGAGTGTTTCTAGCAGGCTAACGCTTTGAATACTGCAGCATGGAATAATAAGATAGGATTTTAGTTCTACATTATTGGTTTTAAGAACTAAATTAATGATTGATAGGGACAGTTGGGGGCATTTGTATTTAACTGTCAGAGGTGAAATTCTTAGATTTGTTAAAGACAAACTACTGCGAAAGCATTTGCCAAAGATGTTTTCATTAATCAAGAACGAAAGTTAGGGGATCGAAG
>Hsilvestris
CGGTAATTCCAGCTCCAATAGCGTATATTAAAATTGTTGCAGTTAAAAAGCTCGTAGTTGAATTTCTGTTAAAAATAACCGGTCTGCTTTTATTATTAGTAAAAGTGGTATCTTGGCTTTTTTTTTAGCAATAATGTCCTTGGAGATGTTTTTTACTTACTTTATTGTAATAAATTATGTTGAGGATTTTTACTTTGAGAAAATTAGAGTGTTTCTAGCAGGCTAACGCTTTGAATACTGCAGCATGGAATAATAAAATAGGATTTTGGTTCTACATTATTGGTTTTAAGAACTAAATTAATGATTGATAGGGACAGTTGGGGGCATTTGTATTTAACTGTCAGAGGTGAAATTCTTA
>Erysipeloth
AGTGGCGAACGGGTGAGTAATACATAAGCAACCTGCCTCGATGCCTGGGATAACAGAGGGAAACTTCTGCTAATACCGGATACGTTAATCTAAGACATCTTAGATTAATTAAAGATGGGATACATCACAACGAGATGGGCTTATGGCGCATTAGTTAGTTGGTAAGGTAACGGCTTACCAAGACGATGATGCGTAGCCGACCTGAGAGGGTGACCGGCCACACTGGGACTGAGACACGGCCCAGACTCCTACGGGAGGCAGCAGTAGGGAATTTTCGGCAATGGGGGAAACCCTGACCGAGCAACGCCGCGTGAGTGAAGACGGCCTTCGGGTTGTAAAGCTCTGTTGTAAGGGAAGAACGATAGGAAGAGGGAATGCTTCTTATATGACGGTACCTTACCAGAAAGCCACGGCTAACTACGTGCCAGCAGCCGCGGTAATACGTAGGTGGCAAGCGTTATCCGGAATTATTGGGCGTAAAGGGAGCGCAGGCGGTTTATCAAGTTTATGGTTAAAGTTCGGGGCTTAACCCCGTGATGCCATAGAAACTGGTAGACTAGAGTGCAGGAGAGGTTAGTGGAATTCCATGTGTAGCGGTAAAATGCGTAGATATATGGAGGAACACCAGTGGCGAAGGCGGCTAACTGGCCTGTAACTGACGCTGAGGCTCGAAAGCGTGGGGAGCAAATAGGATTAGATACCCTAGTAGTCCACGCCGTAAACGATGGATACTAAGTGTTGGAGAAATTCAGTGCTGTAGTTAACGCAATAAGTATCCCGCCTGGGGAGTATGCGCGCAAGCGTAAAACTCAAAGGAATTGACGGGGGCCCGCACAAGCGGTGGA
>Paeruginosa
GAGATGGGCGACGAGTTGCTGGCGAAGCTGGCGCGCGATGCCACCTTCTTCGTCAGGGCGCACGAGAGCAACGAGATGCAGCCGACGCTCGCCATCAGCCATGCCGGGGTCAGCGTGGTCATGGCCCAGGCCCAGCCGCGCCGGGAAAAGCGCTGGAGCGAATGGGCCAGCGGCAAGGTGTTGTGCCTGCTCGACCCGCTGGACGGGGTCTACAACTACCTCGCCCAGCAGCGCTGCAACCTCGACGATACCTGGGAAGGCAAGATCTACCGGGTGCTCGCCGGCAACCCGGCGAAGCATGAC
>Babesia_vul
CAAGTCTGGTGCCAGCAGCCGCGGTAATTCCAGCTCCAATAGCGTATATTAAAGTTGTTGCAGTTAAGAAGCTCGTAGTTGAATTTCTGCCTTATCATTAATTTCGCTTCCGAACGTAATTTTATTGATTTGGCATCTTCTGGATTATATATTATTTTTAATATATTTTTCCAGTATTTTACTTTGAGAAAACTAGAGTGTTTCAAACAGGCTTTTGCCTTGAATACTACAGCATGGAATAATGAAGTAGGACTATTGGTTCTATTTTGTTGGTTATCGAACCATAGTAATGGTTAATAGGAGCAGTTGGGGGCATTCGTATTTAACTGTCAGAGGTGAAATTCTTAGATTTGTTAAAGACGAACTACTGCGAAAGCATTTGCCAAGGATGTTTTCATTAATCAAGAACGAAAGTTAGGGGATCGAAGACGATCAGATACCGTCGTAGTCCTAACCATAAACT
>Paste_canis
ATGCAATGACAATGGAGATTCACCATTCTAAGCACCACCAAGCTTATGTAAATAATGCAAATGCGGCATTAGAAAATTTACCTGAGTTCGCTAGTGCTTGCCCTGGTGAATTATTAAGCAAACTATCACAAGTACCTGCAGATAAATTTACAGCATTACGTAATAACGCAGGTGGTCATTTAAACCACAGTTTATTCTGGAAAAGTCTAAAAAAAGGTACTACTTTGCAAGGTCCTTTAAAAGAGGCTATCGTTCGCGATTTTGGCTCTGTTGAAGCTTTTCAAGCAGAATTTGAAAAAGCAGCTGCAACACGTTTTGGTTCTGGTTGGGCTTGGTTAGTTTTACAAGCCGATGGAAAATTAGCAGTTGTTTCAACAGCAAACCAAGACTCGCCTATTATGGGTAAAGAAATTGC
>Rhodoc_VapA
GCGACGTCCGAAAGGAGAAGTAAGATGAAGACTCTTCACAAGACGGTTTCTAAGGCGATCGCAGCCACAGCCGTAGCTGCGGCTGCGGCTATGATTCCCGCCGGCGTCGCTAATGCGACCGTTCTTGATTCCGGTAGCAGCAGTGCGATTCTCAATAGTGGGGCAGGCAGTGGCATTGTCGGTTCTGGGAGCTATGACAGCTCGACGACTTCGTTAAACCTTCAGAAAGACGAACCGAACGGTCGAGCAAGCGATACCGCCGGGCAAGAGCAGCAGTACGACGTTCACGGAGACGTCATCAGCGCGGTCGTCTACCAGAGGTTTCACGTATTCGGGCCAGAAGGAAAGGTCTTCGATGGCGATGCAGGGGGACTCACGCTTCCTGGGGCCGGCGCGTTCTGGGGGACTCTCTTCACAAATGACCTTCAGCGTCTCTACAAAGACACCGTCTCGTTCCAGTACAACGCCGTGGGGCCATACCTGAACATCAACTTCTTCGATAGCTCAGGTAGCTTCCTCGGCCATATCCAGTCCGGTGGAGTTAGTACTGTGGTGGGCGTCGGCGGCGGCTCTGGTAGCTGGCACAACGCCTAGCAGGCTGCACGTACTTCCGG
>Sa_arizonae
AACAGTGCTCGTTTACGACCCGAATTACTGATCCTGGTACTAATGGTGATGATCATTTCTATGTTCGTCATTCCATTACCTACCTATCTGGTTGATTTCCTGATCGCGCTGAATATCGTACTGGCGATATTGGTGTTTATGGGGTCGTTCTATATTGACAGAATCCTCAGTTTTTCAACGTTTCCTGCGGTATTGTTAATAACAACACTCTTTCGTCTGGCATTATCGATCAGTACCAGCCGTCTTATCTTGATCGAGGCCGATGCCGGGGAAATTATCGCCACGTTCGGGCAATTTGTTATTGGCGATAGCCTGGCGGTGGGTTTTGTTGTCTTCTCTATTGTCACTGTGGTTCAGTTTATCGTTATTACCAAAGGTTCAGAACGCGTCGCGGAAGTCGCGGCACGTTTTTCTCTGGATGGTATGCCCGGTAAACAAATGAGTATAGATGCCGATTTGAAGGCCGGTATTATTGATGCGGATGCCGCACGCGAACGGCGAAGCGTACTGGAAAGGGAAAGTCAGCTTTACGGTTCCTTTGACGGTGCGATGAAGTTTATCAAAGGTGACGCCATTGCCGGTATCATTATCATCTTTGTGAACTTTATTGGCGGTATTTCGGTGGGGATGACCCGCCATGGGATGGATTTATCCTCCGCTCTGTCTACTTATACTATGCTGACCATCGGCGATGGTCTTG
>Ang_vasorum
TACTGCTTTTTCTTTAATTATTCGTTTGGAATTGTCTAAGCCTGGATTGTTGTTGTGTAGGGGTCAGTTGTATAATTCTATTATTACGGCTCATGCTTTTTTGATGATTTTTTTTATGGTTATGCCTAGGATGATTGGGGGTTTTGGTAATTGGATGTTGCCTTTGATGTTGGGAGCGCCGGATATAAGTTTTCCTCGTTTGAATAATTTGAGTTTTTGGTTGTTGCCTACTTCAATGTTTTTGATTTTAGATTCTTGTTTTGTGGATATGGGTTGTGGTACGAGGTGAACTGTGTATCCTCCGTTGAGTAGTTTGGGTCATCCGGGGAGAAGGGTGGATTTGGCTATTTTTAGTTTGCACTGTGCGGGTTTGAGTTCTATTTTAGGTGGGATTAATTTTATGTGTACTACTAAGAATATGCGGAGTAGATCTATTTCTTTGGAGCATATAAGGTTGTTTGTTTGAGCGG
>C_albicans
TTAAAACATACAAGTTTCTCTTTTTTCCCAAATGATTTCTGCTGGTTCAGTAGGTAAAACCACCATTGAACTATAATCAGGGTCAGGCACTTTATAACCATCAATAGTCCATCTTAAATTATAAACAAAAGTAGTTAAAATGGTTCCTAATTGAACATAAGCAAATTGTTCCCCAATACATCTATGTCTACCACCACCAAATGGTAAATAAGGTGAAGAAACCCCTTTAGAAACTTTCCCAAACCCATAATCAACTTCATCAGAAGAGTTAAATGAAACAGAATTAGCTTTGGCAGCAGCAGTATCCCATCTAGTTGGATCAAAATCTTCAGGGTTATCAAAATATCTTTCACTAGTATGAGCATAACCTGGAGAAACTAAAACATAATGACCTTTTGGAACAATATAATTGGTTTCAGGGATTCTTAATGGGTTAGTAACTTTTCTAAAAATAGAATGTAATGGCATATGCATTCTGAGAGTTTCCTTAATAGTGTTATTGACTGATGGTAATTTTTGTAAATCTTCATAAGTCAAATCATTCAAATCACCACCTTTTTCTTTCAATAATTCAACAACTTCTTGATAAATAACATCTTGTAAATGAGGTTTTTCACCTAAATGTAACAAGAACCAAGCAGAAGTAGAAGCAGAAGTATGTTGACCACCCATAAGAATACCAATTAAAAGATTAGCAATTTCTTGATCAGTCATTTTCACACCATCTTTATAAGTTGAATGAATCAATAAGGAATCAATTAAATCACGATTTGGATCAATATCACCACGTTCTCTTCTCAGTTTAATTTCTTTCATATAAGTAGCAGAGATTTTCTTTTGAGCAGCATCACGTCTCCAATAATGAGGTAAAGGTAAATTAGGGAAAACAAAATTAATAGGGGTAAAACCTTTATCTAAATCAGAATATAGTTGAGCAAATGAACGGTCAAAAATTCTTCTCATTTCATCACCAAATAAAGATCTTGAAGCAGTGAAAATAGTAATTTCTGGTTGAGTTTTCATAACATTGGCAACCCCATGAGTTTTTTCTTTCAATTTGAAACTTTCATCAGTAACAAAATAATTCAAAATTTCTTCTCTAATCTTAGGAACATATCTTTTAAATGAATCAGTAGTCAAAGCAAATTTAGCAAATTTTTTTTGTTCCATTAATCTGGAATTTGGACAATCATAAATAACCCCTTTACCGAAAACTGGAGTAGTTAAATGTTTATAAGCATCTTCAGCAGAAACATCAGATAATTTAGCATTAAAAACAAATTCATGACCTTTTGGACCTAAATAAACCGTCATAATTTTCCCTAATAACATAAATGAAAATACATCACCATACTTTTGACGACATGATTCGAAAAATTCATAAGGTTGTTGACCATATGAAGCTGCAGAACCAAACCAAGGAATCCAATAAAACACTAATGGAGCTCTATCTTTTCTTAATGAATATAAATATTGCCATACTAAGTTGTAAACAAATGGAACCCCTAATAATATACTGATCTGTTGTGTAACACTAAGGGACAAAAAATAATTAATGCCATCAATGACAGTTTCAACAATAGCCAT
>C_glabrata
CCATTTGTGTACACCATCACATGGCAATTGCTTTACTCCTTGAGAAAGGACAGACCACCACTTGTGTTCTACTGGATCCCATGGGTCGGCTCTGCTATCCCATACGGTACCAAGCCATACGAGTTCTTCGAAGACTGCCAAAAGAAATACGGTGATATCTTCTCTTTCATGCTATTGGGTAGAATTATGACTGTCTACTTGGGTCCAAAGGGTCACGAATTCATCTTCAACGCCAAGTTGGCCGATGTTTCCGCTGAAGCTGCTTACTCCCACTTGACCACCCCGGTGTTCGGTAAAGGTGTTATCTACGATTGTCCAAACCACAGACTAATGGAACAAAAGAAGTTTGTCAAGGGTGCTTTGACTAAGGAAGCCTTTGTCAGATACGTTCCATTGATCGCTGAGGAAATCTACAAGTACTTCAGAAACTCCAAGAACTTCAAGATCAACGAAAACAACTCCGGTATCGTCGACGTTATGGTCTCCCAACCTGAAATGACTATCTTCACTGCTTCCAGATCCTTGCTAGGTAAGGAAATGAGAGACAAGTTGGACACCGACTTCGCTTACTTGTACAGTGACTTGGACAAGGGTTTCACCCCAATTAACTTCGTCTTCCCTAACTTGCCTCTAGAACACTACAGAAAGAGAGACCATGCCCAACAAGCTATCTCTGGTACTTACATGTCCTTGATTAAGGAAAGACGTGAGAAGAACGATATCCAAAACCGTGACTTGATTGATGAATTGATGAAGAACTCCACTTACAAGGATGGTACTAAGATGACCGACCAAGAAATTGCCAACCTATTGATTGGTGTCTTGATGGGTGGTCAACATACTTCCGCTGCTACCTCCGCTTGGTGTCTATTGCATTTGGCTGAAAGACCAGATGTCCAAGAAGAATTGTACCAAGAA
>C_auris
ATGGCAGTTTGTCTACTCTCTCAGAAAAGACAGAGCTCCCTTGGTGTTTCACTGGGTGCCATGGGTGGGCTCTGCTGTTGTTTACGGAATGCAGCCATATCAATTTTTCGAGCTGTGCAGAGAGAAATACGGCGATGTGTTTGCTTTCGTGATGTTAGGAAAAGTTATGACGGTTTACTTGGGACCTAAGGGACACGAGTTTGTATTGAACGCTAAGCTTGCGGATGTTTCTGCCGAGGCTGCTTATTCCCACTTGACCACTCCAGTTTTCGGGAAAGGTGTCATTTACGACTGTCCCAACTCGAGGTTGATGGAGCAGAAGAAATTTGCTAAGACTGCCTTGACGAAAGAAGCTTTCCAGAGGTACGTGCCCAGAATCCAAGAGGAAGTTTTGGACTACTTCAAAGCTTGCTCCCAATTCAAAATGAACGAACGTAACAACGGCGTGGCCAACGTGATGAAGACTCAGCCTGAGATGACCATCTTAACTGCTTCCAAGTCGTTGATGGGTGATGACATGAGAGCCAGATTTGATGCCTCCTTCGCCAAATTGTACTCCGACTTGGATAAAGGTTTCACACCCATCAACTTCGTCTTCCCCCACTTGCCCTTGCCTGCCTACTGGAAGAGAGACGCTGCTCAGCAGAAGATCTCTGCTACCTACATGTCCTTGATTAACGAGAGAAGAAAGACCGGTGACATCGTTCCTGACAGGGACTTGATCGACTCGCTAATGACAAACTCGACGTATAAAGATGGCGTGAAGATGACCGATCAGGAGGTTGCCAACTTGTTGATTGGTGTTTTGATGGGAGGTCAGCACACTTCAGCTTCCACGTCTGCCTGGTTTTTGTTGCACTTAGCTGAGCAACCAAAGTTGCAAGAGGA
>Ctropicalis
CTCAAAACCTTTGGATCTCTGGTTTGTTTGGCTAACTCGAATAAAAATACATAGCCTTCTTTCTTTTCCAAATCTTCATCAGTTAATTCCAATGCCTTTTGAACATAGTGGTCAGCAAACTTGTGGACAATAGCAATAGATTTTCTAAATTCAGAACCATTCAAAATCCAATACATTTGTTGCAACAAGAATCTGTACGCTTGGTAAGTTTGAGAATAGTTGAACGCATCGGCAAACTCATTTCTACCATCAAAATCTTTGGTTGTTGGAGTTAAACCGACAGACTCGTCTCTTAAAGATTCAGCAGATTCACCAAACAAAAACTCAGTAGCCGAATCAACAGTTAATCTGAAAAACAATTCTTGGATATCAAAAGTTTGGCCATGATGTTTTCTAATGTGTTTAAATAAAACTTGCATATGGGGTTCCAACAACTTTACATGCGAAACTTGCTCTCTAGCGAATTGTGGTCTCAACATGGTTCTGCTGTGTTTCCAGCCAGCACCATCTAAAGTGAAAATACCATCTCCTAACAATGAATACAAGAAATCATGTCTAGTTCCCAAAGAAAAATCATTAAACTGGGTGGCTAAAATAGCCTTGACATTCTCTGGGTCTTTAGTTTCAATCAATGGAATACCTAAAATCTTAAGACCAATAGTCTTTGCCTTTGGATCACTGACAATGAGTTTCTTGTCCCATAAATCACAGGCAAATTGCATCACGGTACCTTTAGACTTGTAGTAGATCAAAACAAGTGGAGTAATAAGACCAAAGGTATAATCTTGAACATAGACAGCAAGCGGTTTAGCCTTAAATTTACGTTCCAAATACTTTGTATGAAGCATGGAGATAAGATTCAACGAAAGAATCACCAATGGAATGAAGTAGTACCATTTGGTATAATTCTCTTGACAATACTCAACATATGGAGTAATGGTTGCGAGAAATTCTTGAGCAATAGATGGAGACGACGACAT
>Cparapsilos
ATGTCATATACAACACGATGATTATTTAGTACATCACATAAAGATATTGGTATTTTATACCTTATCTATGGTATGATTAGTGCTATGGTTGCTACAGCTATGTCTGTAATTATTAGATTAGAATTATCTGGACCAGGTGATCAGTTCTTACACGAAAATCGGCAAGTATATAATGTTCTTGTTACTGGTCATGCTATAGCAATGATTTTCTTATTTGTTATGCCTGTATTAATAGGTGCATTTTTACGACGTGAACAGTTAGTAAGTGCTATTATAGTAATATTATTATGTAATGTAATGATAATACTATGATTTGCCATCATGGATGGATTAATGAGGTTAAACTCATTACATGAATATCTAAGTACAGAGGGCTTAGCCAACGAGCTAATCTCTGAAGGTTGTACGAAATGGGGAAAAATACAAACTCTCAGTGAAGTATTTAGTACTCTAGATATAGCTTTAGTGGTAATATTAAGTTTAATGAGAA
>Neo_hughesi
AGAGTGGGTGACTGGAGATCTTCAACAGGGAATAAAGATTACAATTCCCGACGAGCACTACCCAGCTACATCGAAAGCTTTCCGTGTTGGTTGTAAAGCGGGTAACAATGTTTGTTTGCTCAATGTGTATGTTCAGAGTAGGGAAGCAGAGGTGATCGGACAGGTGGCGCATTGTGCTTATAATTCCGACGTACGTCTGCATCCAGTCACTGTGAATCCAGAAAACAACGGAGTGACATTAATTTGCGGACCAGACGGGAAGGTGTTCCCGGTTGATTACATGAACCAGCATTGTACGGAACCAGACGAATGTAAAGAACGCCCTTATTCCGCAGTGTTTCCTGGGTTCTCCAGTAGTTTTTGGACTGGAGAAGCTTCCGGCGTAGCCGGGGCGACACTGACCATTCCCAAGGACCAGTT
>BTV_2
GTTAAAAAAGTTCTCTAGTTGGCAACCACCAAACATGGAGCGCTTTTTGAGAAAATACAACATCAGTGGGGATTACGCAAATGCCACGAGAACTTTTTTGGCTATTTCACCACAATGGACTTGCAGTCATCTAAAAAGGAATTGTTTATTCAATGGGATGTGTGTCAAACAAAATTTTGAGAGAGCAATGATTGCAGCAACCGACGCGGAGGAGCCGGCGAAAGCATATAAATTAGTTGAATTGGCAAAGGAGGCAATGTATGATCGGGAAACAGTCTGGCTTCAATGCTTCAAAAGCTTTTCTCAACCATACGAAGAGGACGTCGAGGGGAAGATGAAGCGATGCGGAGTGCAACTGCTCGAAGATTACCGCAAAAGTGGGATGATGGATGAGGCCGTGAAGCAATCCGCATTGGTTAATTCGGAAAGAGTTAGATTGGATGATTCTCTTTCTGCAATGCCTTACATTTATGTGCCAATCAAAGAGGGTCAAATTGTGAATCCAACATTTATATCAAGATATCGCCAAATTGCATACTATTTCTACAACCCGGATGCGGCTGATGATTGGATCGATCCAAACCTGTTTGGTATTCGCGGACAGCACAATCAAATCAAACGTGAGGTTGAGAGGCAAATTAACACATGCCCTTACACTGGATACAAAGGCAGAGTATTTCAAGTGATGTTCCTGCCGATTCAGCTGATTAATTTCTTAAGGATGGATGATTTTGCGAAGCATTTTAACAGGTATGCTTCGATGGCGATACAACAATATTTGAGAGTTGGTTATGCTGAAGAGATCAGGTATGTGCAACAGCTCTTTGGAAGGGTTCCAATGGGTGAATTTCCATTACATCAGATGATGCTGATAAGACGCGATTTCCCAACGCGCGATCGCAGCATTGTGGAGGCGCGGGTGAAGAGATCGGGTGATGAGAACTGGCAAAGCTGGCTGCTGCCTATGATTATTGTTCGTGAAGGATTGGATCACCCGGATCGGTGGGAATGGCTTATTGATTACATGGATAGAAAGCATACATGTCAGCTGTGCTACTTGAAACATTCAAAGCAGATCCCGACCTGTGGTGTGATTGATGTACGCGCATCGGAGCTAACTGGGTGTTCGCCATTCAAGACGGTGAAAATTGAAGAACATGTAGGAAATGATTCGGTTTTTAAGACAAAATTAGTTCGCGATGAACAAATTGGCAGGATCGGAGATCATTATTATACAACAAATTGTTACACTGGAGCGGAGGCCTTGATTACAACTGCGATTCACATTCATCGCTGGATTAGAGGCTGTGGCATCTGGAACGACGAGGGATGGCAGGAGGGTATTTTCATGCTCGGACGCGTACTGCTGAGATGGGAGCTGACGAAGGCACAACGCAGCGCTCTACTCAGGTTATTCTGCTTTGTGTGCTACGGATATGCACCGCGTGCGGATGGGACGATACCGGATTGGAATAACCTTGGAAGCTTTTTGGATATCATTTTGAAAGGGCCGGAGCTCAGCGAGGATGAGGACGAGAGGGCTTATGCTACGATGTTTGAAATGGTTCGATGCATTATCACCCTATGCTATGCAGAAAAGGTTCACTTCGCTGGGTTCGCGGCACCTGCGTGTGAGAGCGGGGAAGTTATCAATCTCGCTGCGCGCATGTCTCAGATGTGGATGGAGTATTAGTTACTGACTTCTGTTTTCTGTTTTTTCATTTTCTTTCTTTTTCTATTTTCTCTTAGCACTCTACTAGAACTTTTCAACTTAC
>BTV_24_3_6
AGGAAAATGGCTCCGATAGGAGCGCGGGAGAGTGCGGTCATGTTAGTTTCAAACAGTATAAAAGATGTGGTGCGAGCAACGGCATATTTTACGGCGCCAACTGGGGATCCGCGTTGGAAGGAAGTGGCTCGCGAAGCTTCAAAAAAGAAGAACATATTAGCTTATACGAGCACAGGGGGGGATGTGAAAACGGAGTTTCTACATTTGATCGATCACCTCTAAAGGGTCCAGGGTACCTTCTTGACGTAGGGCGATTTTACACTTAC
>BTV_17
AGAAAGATGGCTCCGATAGGAGCGCGGGAGAGCGCGGTTATGTTAGTTTCAAACAGTATAAAAGATGTGGTGCGTGCAACGGCATATTTCACAGCGCCAACTGGAGATCCGCATTGGAAAGAGGTGGCTCGCGAAGCCTCGAAAAAGAAGAACATATTAGCTTATACGAGTACGGGGGGTGATGTGAAAACGGAGTTTCTACATCTGATCGATCACCTCTAAAGGGTCCAGGGTACCTTCTTGACGTAGGGCGATTTCACACTTAC
>BTV_1
AGGAAGATGGCTCCAATCGGCGCGCGGGAGAGCGCAGTTATGTTAGTTTCAAACAGTATTAAAGATGTGGTGCGAGCTACAGCGTATTTCACAGCGCCAACCGGAGATCCACATTGGAAGGAGGTGGCTCGCGAAGCTTCGAAAAAGAAGAACATATTAGCTTACACGAGCACGGGAGGGGATGTGAAAACGGAGTTTCTGCATTTGATCGATCACCTCTAAAGGGTCCAGGGTACCTTCTTGACGTAGGGCGATTTTACACTTAC
>BTV_14
AGAAAGATGGCTCCAATAGGCGCGCGAGAGAGTGCAGTTATGTTAGTTTCCAATAGTATTAAAGACGTAGCACGAGCTACGGCATATTTTACGGCGCCGACCGGAGATCCGCATTGGAAGGAGGTGGCTCGTGAGGCCTCAAAGAAGAAGAACATATTAGCTTACACGAGCACGGGAGGAGACGTGAAAACGGAGTTTCTGCATTTGATCGATCACCTCTAAAGGGTCCAGGGTACCTTCTTGACGTAGGGCGATTTTACACTTAC
>BTV_19
AGGAAGATGGCTCCAATAGGCGCGCGAGAGAGTGCAGTTATGTTAGTTTCTAATAGTATCAAGGATGTTGCACGAGCTACGGCATATTTTACGGCGCCGACTGGAGACTCGCATTGGAAGGAGGTGGCTCGCGAGGCCTCAAAGAAGAAGAACATATTAGCTTACACGAGCACGGGAGGAGACGTGAAAACGGAGTTTCTGCATTTGATCGATCACCTCTAAAGGGTCCAGGGTACCTTCTTGACGTAGGGCGATTTTATACTTAC
>BTV_22
AGAAAGATGGCTCCAATAGGCGCGCGGGAGAGTGCGGTTATGCTAGTTTCAAACAGCATTAAGGATGTGGCACGAGCAACAGCATATTTTACAGCGCCAACCGGAGATCCGCATTGGAAGGAAGTGGCTCGCGAAGCTTCAAAAAAGAAGAACATATTAGCTTACACGAGCACGGGGGGAGACGTGAAAACGGAGTTTTTGCATTTGATCGATCACCTCTAAAGGGTCCAGGGTACCTTCTTGACGTAGGGCGATTTCACACTTAC
>BTV_8
AGAAAGATGGCTCCAATTGGCGCGCGGGAGAGCGCAGTTATGTTAGTTTCAAACAGTATTAAAGATGTGGTGCGAGCTACAGCGTATTTCACGGCGCCAACCGGAGATCCACATTGGAAGGAGGTGGCTCGCGAAGCTTCAAAAAAGAAGAACATATTAGCTTACACGAGCACGGGAGGGGATGTAAAAACGGAGTTCCTGCATTTGATCGATCACCTCTAAAGGGTCCAGGGTACCTCCTTGACGTAGGGCGATTTTACACTTAC
>BTV_4
AGAAAGATGGCTCCGATTGGCGCGCGGGAGAGCGCAGTTATGTTAGTTTCAAACAGTATTAAAGATGTAGTGCGAGCTACAGCGTATTTCACAGCGCCAACCGGAGATCCACATTGGAAGGAGGTGGCTCGCGAAGCTTCGAAAAAGAAGAACATATTAGCTTACACGAGCACGGGAGGGGATGTGAAAACAGAGTTCCTACATTTGATCGATCACCTCTAAAGGGTCCAGGGTACCTTCTTGACGTAGGGCGATTTTACACTTAC
>Sequisim16S
ACGGGTGAGTAACGCGTAGGTAACCTACCTCATAGCGGGGGATAACTATTGGAAACGATAGCTAATACCGCATAAAAGTGTTTAACCCATGTTAAACATTTAAAAGGTGCAACTGCATCACTATGAGATGGACCTGCGTTGTATTAGCTAGTTGGTGAGGTAACGGCTCACCAAGGCGACGATACATAGCCGACCTGAGAGGGTGATCGGCCACACTGGGACTGAGACACGGCCCAGACTCCTACGGGAGGCAGCAGTAGGGAATCTTCGGCAATGGACGGAAGTCTGACCGAGCAACGCCGCGTGAGTGAAGAAGGTTTTCGGATCGTAAAGCTCTGTTGTTAGAGAAGAATGATGGTGGGAGTGGAAAATCCACCATGTGACGGTAACTAACCAGAAAGGGACGGCTAACTACGTGCCAGCAGCCGCGGTAATACGTAGGTCCCGAGCGTTGTCCGGATTTATTGGGCGTAAAGCGAGCGCAGGCGGTTCTTTAAGTCTGAAGTTAAAGGCAGTGGCTCAACCATTGTACGCTTTGGAAACTGGAGAACTTGAGTGCAGAAGGGGAGAGTGGAATTCCATGTGTAGCGGTGAAATGCGTAGATATATGGAGGAACACCGGTGGCGAAAGCGGCTCTCTGGTCTGTAACTGACGCTGAGGCTCGAAAGCGTGGGGAGCAAACAGGATTAGATACCCTGGTAGTCCACGCCGTAAACGATGAGTGCTAGGTGTTAGGCCCTTTCCGGGGCTTAGTGCCGGAGCTAACGCATTAAGCACTCCGCCTGGGGAGTACGACCGCAAGGTTGAAACTCAAAGGAATTGACGGGGGCCCGCACAAGCGGTGGAGCATGTGGTTTAATTCGAAGCAACGCGAAGAACCTTACCAGGTCTTGACATCCTCCTGACCGGTCTAGAGATAGGCTTTCCCTTCGGGGCAGGAGTGACAGGTGGTGCATGGTTGTCGTCAGCTCGTGTCGTGAGATGTTGGGTTAAGTCCCGCAACGAGCGCAACCCCTATTGTTAGTTGCCATCATTAAGTTGGGCACTCTAGCGAGACTGCCGGTAATAAACCGGAGGAAGGTGGGGATGACGTCAAATCATCATGCCCCTTATGACCTGGGCTACACACGTGCTACAATGGTTGGTACAACGAGTCGCAAGCCGGTGACGGCAAGCTAATCTCTTAAAGCCAATCTCAGTTCGGATTGTAGGCTGCAACTCGCCTACATGAAGTCGGAATCGCTAGTAATCGCGGATCAGC
>Sstreptokin
TCAAATCGGTTGGCACAGACTACTCCTTCAAACTATACTCCTGAAGATCCTACTACTTATGCTCCCCACCATGATCACATCAATGAAACTTACTTCATCTCAAAAGATGATACGGATGATTATGCCATTAACCCTACCCCAATTACCATTTACCAACAAAACAAACAACAGCAACTGATTCAAGAATATAACTTTAGAACATTTGA
>Seintergeni
AGGAAATGGAACACGTTAGGGTCGTCTTATTTAGTTTTGAGAGGTCTTGTGGGGCCTTAGCTCAGCTGGGAGAGCGCCTGCTTTGCACGCAGGAGGTCAGCGGTTCGATCCCGCTAGGCTCCATTAGGATAGAGATATCCTAGAAACTGTCCATTGAAAATTGAATATCTATATCAAATTCCACGATCAAGAAATTGATTGTACGAATAGTAACAAGAAAATAAACCGAAAACGCTGTGAATAATCAAGAGTTTTTCTAGTTAAGATATACTAGTAAAAGATAAG
>E_coli_hlyD
ATGCGCTTTTACATGAAAGGTTTATGGGATTTGGTTTGCCGTTATAAGACGGTTTTTTCTGATGTCTGGAAAATTCGTCACACACTTGATGCTCCTGTGAGAGAAAAAGATGAGTATGCATTTCTTCCTGCTCACCTTGAACTCATTGAAACACCAGTATCCAGACGTTCTCATTTTGTTGTATGGAGTATTTTATTATTTGTAATTATATCTCTTCTCTTATCTGTTCTTGGGAAAGTTGAAGTGGTTTCAGTAGCAAATGGTAAGTTTACTCATAGTGGAAGAAGCAAAGAAATAAAACCGATAGAGAATGCGATTGTAGAAAAAATAATGGTAAAAGATGGCTCTTTTGTAAAAAAAAATGATCCATTAGTTGAATTGACGGTGCCTGGTGTTGAATCTGATATTTTAAAATCAGAAGCATCTTTGTTGTATGAAAAAACAGAACAATATCGCTACGCAATTCTTTCTGAATCAATACAACGGAATGAGCTTCCTGAAATAAGGATAACAGATTTTCCTGGCGGAGAAGATAATGCGGGAGGTGAACATTTTCAGAGGGTTAGCTCATTAATAAAAGAGCAATTCATGACATGGCAGAACAGAAAAAATCAAAAGCAGCTCACATTAAATAAAAAAATAGTTGAACGGGATGCAGCGCTTGCTCGTGTTAGCCTGTATGAGCATCAGGTATCACAGGAAGGAAGAAAACTCAATGATTTTAAGTATTTGTTGAATAAAAAAGCTGTTTCTCAACATTCAGTTATGGAGCAGGAAAATAGCTATATTCAGGCAAAAAATGAACATGCAGTCTGGCTTGCACAGGTTTCTCAACTTGAAAAAGAAATAGAACTTGTGCGGGAAGAACTGGCACTGGAGACGAATATCTTCAGAAGTGAAATTATCGAGAAGCACAGAAAATCAACAGATAACATTGTGTTGCTGGAGCATGAGCTTGAAAAAAACAGGCAGAGAAAAGCATCATCTTTTATTAAAGCTCCTGTGAGTGGTACTGTTCAGGAGTTAAATATACATACAGAAGGTGGTGTTGTCACAACAGCAGAAACGCTGATGATTATTGTCCCTGATAATGATATTCTCGAAGTAACAGCATCTGTACTTAACAAGGATATCGGTTTTATACAACCTGGACAGGAGGTCGTTATTAAAGTAGATGCATATCCATATACACGTCATGGTTACCTTACAGGGAAAGTAAAAAATATAACTGCAGATTCTGTTTCTGTTCCGGATACAGGGCTTGTATTTAACGTGATTATATCTGTTGATCGGAATGATATACAGGGAGAAAGAAAAAAAATCCCTGTTACAGCTGGAATGACTGTTATGGCAGAAATAAAAACCGGGGTGCGTAGTGTTATCAGCTATCTTCTTAGTCCATTAAAGGAAACTATTAATGAAAGTTTACGTGAACGTTAG
>EcolipapA_1
ATGATTAAGTCGGTTATTGCCGGTGCGGTAGCTATGGCAGTGGTGTCTTTTGGTGCAAATGCAGCTGCAACTGTTCCTCAGGGGCAGGGTAAGGTAACTTTTAGCGGAACTGTGGTTGATGCACCATGTGGTATTGATGCGCAGTCAGCTGATCAGTCTGTCGATTTTGGCCAGATATCAAAAGTCTTTCTGGACAATGATGGGCAAACCACACCTAAGGCTTTTGATATTAAGCTCGTGAATTGCGATATTACTAACTATAAGAAACCAGCCACTGGTGCCGCTCCAGGCGGCGCACCTAAAGCAGGAACAGTATCCATGACATTCTCCGGTGTTACAGCAGGTGCAGGTAACGCCAATGACATGTTACAGACGAATGGCGAGACCAATACAGCCATCGTTGTTATCGACCCGCATGGCAAACGTGTGAAGTTTGATGGTCGGACCTCTACCGGGGTTTCAAATCTGATTAATGGTGATAACACGATTCATTTCACTGCCGCAGTTATGAAAGATGGTAGTGGCAACCATGTAAAAGAAGGTGCCTTCTCAGCAGTTGCGAATTTCAACCTGACTTATCAGTAA
>EcolipapA_2
TTACTGATAAGTCAGGTTGAAATTCGCAACTGCTGAGAAAGCACCTTCTGTTACAGGGTTGCCACTACCATCTTTTCTGACGGCAGCAGTAAAATGAATTGTGTTATCACCATCAACTAAATAGGAAACACCTGTTGCTGTCGCACCATCAAATTTTACGCGTTTTCCATGTGGATCGGTGACAACAATAGCTGTATTTGTTGCACCGACGGTCTTTAACATGTCACTCTGCGGACCACTTGGGACACCCGAAAAAGTCAGAGATACTGTGCCAGTCTTCGCCCCACCACCGCCAGCAGCTTTTTTAAAGTTTGTAATATCACAATTTATAAGTTTAATATCAAAAGATTTGGGTTGACTTTCCCCATCATTCTCCAGAAATAATTTTGATACTTGTCCAAAATCAATAGATTGATCAGCAGACTGAGCATCAATACCACATGGTGCATCTACTACAGTTCCGTTAAAAGTTACTTTACCCTGCCCCTGAGGAATAGTTGGAGCAGCATATGCACCAAAAGACACCACTGCCATAGCTACCGCACCGGCAATAACCGACTTAATCAT
>EcolipapA_3
ATGATTAAGTCGGTTATTGCCGGTGCGGTAGCTATGGCAGTGGTGTCTTTTGGTGCAAATGCAGCTGCATCTATCCCTCAAGGACAAGGTGAAGTAAGTTTTAAAGGGACTGTTGTTGACGCTCCGTGTGGTATTGAAACTCAGTCTGCAAAACAGGAAATTGATTTTGGTCAGATCTCTAAATCCTTCCTGCAAGAGGGGGGAGAGACTCAACCGAAAGATTTGAATATTAAGCTTGTGAATTGTGACATTACTAATTTGAAACAGCTTCAAGGCGGGGCAGCTAAAAAAGGTACAGTGTCATTGACATTTTCAGGTGTGCCTGCAGAAAATGCAGATGACATGCTGCAAACAGTTGGAGATACTAATACTGCGATTGTTGTTACTGATTCGAGTGGAAAACGGGTGAAATTTGATGGAGCCACTGAGACCGGGGCTTCAAATCTGATTAATGGCGATAATACAATTCATTTTACTGCATTTGTTAAGAAAGATAATAGTGGCAAGAATGTAGCTGAAGGTGCCTTCTCAGCAGTTGCGAATTTCAACCTGACTTATCAGTAA
>EcolipapA_4
ATGGCAGTGGTGTCTTTTGGTGCATATGCTGCTCCAACTATTCCTCAGGGGCAGGGTAAAGTAACTTTTAACGGAACTGTAGTAGATGCACCATGTGGTATTGATGCTCAGTCTGCTGATCAATCTATTGATTTTGGACAAGTATCAAAATTATTTCTGGAGAATGATGGGGAAAGTCAACCCAAATCTTTTGATATTAAACTTATAAATTGTGATATTACAAACTTTAAAAAAGCTGCTGGCGGTGGTGGGGCGAAGGCTGGCACAGTATCTCTGACTTTTTCGGGTGTCCCAAGTGGTCCGCAGAGTGACATGTTACAGACCGTCGGTGCAACAAATACAGCTATTGTTGTCACCGATCCACATGGAAAACGCGTAAAATTTGATGGTGCGACAGCAACAGATGTTTCCTATTTAGTTGATGGTGATAACACAATTCATTTTACTGCTGCCGTCAGAAAAGATGGTAGTGGCAACCCTGTAACAGAAGGTGCTTTCTCAGCAGTTGCGAATTTCAACCTGACTTATCAGTAA
>E_coli_ipaH
GAGCTTCCATCAACGCTAACAATATTACGTATTGAAGGTAATCGCCTTACTGTCTTGCCTGAATTGCCTCATAGACTACAAGAACTCTTTGTTTCCGGCAACAGACTACAGGAACTACCAGAATTTCCTCAGCGCTTAAAATATTTGAAGGTAGGTGAAAATCAACTACGCAGATTATCCAGATTACCGCAAGAACTATTGGCACTGGATGTTTCCAATAACCTACTAACTTCATTACCCGAAAATATAATCACATTGCCCATTTGTACGAATGTTAACATTTCAGGGAATCCATTGTCGACTCGCGTTCTGCAATCCCTGCAAAGATTAACCTCTTCGCCGGACTACCACGGCCCGCAGATTTACTTCTCCATGAGTGACGGACAACAGAATACACTCCATCGCCCCCTGGCTGATGCCGTGACAGCATGGTTCCCGGAAAACAAACAATCTGATGTATCACAGATATGGCATGCTTTTGAACATGAAGAGCATGCCAACACCTTTTCCGCGTTCCTTGACCGCCTTTCCGATACCGTCTCTGCACGCAATACCTCCGGATTCCGTGAACAGGTCGCTGCATGGCTGGAAAAACTCAGTGCCTCTGCGGAGCTTCGACAGCAGTCTTTCGCTGTTGCTGCTGATGCCACTGAGAGCTGTGAGGACCGTGTCGCGCTCACATGGAACAATCTCCGGAAAACCCTCCTGGTCCATCAGGCATCAGAAGGCCTTTTCGATAATGATACCGGCGCTCTGCTCTCC
>e_coli_afaD
ATGAACGGGAGTATAAGGAAGATGATGCGTGTCACCTGCGGGATGTTACTGATGGTCATGAGTGGTGTGTCGCAGGCGGCTGAGCTCCACCTGGAGAGCCGGGGAGGTTCAGGAACGCAGCTGCGCGATGGTGCGAAGGTGGCGACGGGGCGGATTATCTGCCGGGAGGCGCACACGGGTTTTCATGTGTGGATGAATGAGCGTCAGGTGGACGGCAGGGCGGAGCGCTATGTGGTGCAGAGTAAGGATGGTCGTCATGAGCTTCGTGTCAGGACAGGAGGAGATGGCTGGTCGCCGGTGAAGGGAGAAGGCGGGAAGGGGGTGTCGAGGCCCGGTCAGGAGGAGCAGGTTTTTTTTGATGTGATGGCGGACGGAAATCAGGACATTGCTCCTGGTGAATACCGGTTTTCGGTTGGCGGAGCCTGTGTGGTGCCACAGGAATAA
>e_coli_sfaS
AATGTTTTGCAAAGAACATGTAATGTACCAGGGAATGTGGATGTTTCTTTGGGTAATCTGTATGTATCAGACTTTCCCAATGCAGGAAGTGGATCTCCATGGGTTAATTTTGATCTGTCTCTCACCGGATGCCAGAATATGAATACTGTTCGGGCAACATTTAGTGGTACTGCGGATGGGCAGACATACTATGCGAATACAGGGAATGCTGGCGGTATCAAGATTGAAATTCAGGACAGGGATGGAAGTAATGCATCATATCACAATGGTATGTTCAAGACGCTTAATGTACAAAATAATAATGCAACCTTTAATCTTAAAGCCCGTGCAGTGAGTAAAGGCCAGGTTACTCCTGGAAATATCAGTTCTGTTATAACCGTCACCTATACCTATGCGTAA
>e_coli_focG
ATGAAACTGAAAGCTATTATATTGGCCACCGGTCTTATTAACTGTATTGCATTTTCAGCACAGGCAGTGGATACGACGATTACTGTTACAGGGAGGGTATTGCCACGTACCTGTACCATTGGTAATGGAGGAAACCCAAACGCCACCGTTGTTTTGGATAACGCTTACACTTCTGACCTGATAGCAGCCAACAGCACCTCTCAGTGGAAAAATTTTTCGTTGACATTGACGAATTGTCAGAATGTAAACAATGTTACTGCCACCTTTGGTGGAACCGCAGAAAATACAAATTATTACAGAAATACAGGGGATGCTACTAATATCATGGTTGAGCTACAGGAACAAGGTAATGGTAATACCCCCTTGAAAGTTGGTTCAACAAAAGTTGTTACAGTGAGCAATGGGCAGGCGACATTCAATCTTAAAGTCCGTGCCGTAAGCAAAGGTAATGCTGGTGCGGGAAGTATTAATTCACAAATTACTGTCACCTATACCTATGCGTAA
>e_coli_iutA
GGTTGGAGGTAAAGCGCTCATGCTCAGCATCCAGCCCCCAGGTGATTTGCCAGCCGTCCATCAGTTGGCTGTTCAGAGTCAGTTTCATGCCGTACTGGTCGGTATCCTGCTGTGACGAGGAGAAAGCCGTCGCCTGTTTATTCGCATTTACCGTCGGGAACGGGTAGTACCGCAACGACTCATCGCGGTAGTAAACCTGACCGACCAGTTCCTGTCCCAGGAAATCACTGTCAGAGTACTGCAGGCTGATCAAATGCCGCTCAGTGCCGGGAATGCGGTCAGAATTCAGCCCCTTACTGACGTATGGTGTGCTGCTCCCGCTGATGGCGGAAAAGCCTTTCCCGAGATTAAGCCCGTAATTGTCGTCTCCCTGACTTTTATAGTACTGCGTTATCAGTTGAAGCTGCCGGGATTCATCGATGTTCAGCGTACCGGTTCCCATGATGTCCAGCCGATTGGAGTGCTGCAGGCCGGTCTGGGTGTTATCAAG
>ecoli_kMTII
GCGCATTTGCTGATACTGTTGGGAATTTTGGGTTACGTTATGCACCGCACTATGCCAGACATCTCGTTCCCGGTGTTTTTACTTAATGGCCTGATTCCCTTTTTTATCTTTAGTAGTATTAGCAAACGTTCTATTGGTGCTATTGAAGCGAACCAGGGACTGTTTAATTATCGACCAGTAAAACCCATCGATACGATCATTGCACGTGCACTGCTTGAGACACTGATTTACGTTGCTGTTTATATTTTGCTCATGCTTATCGTCTG
>e_coli_hlyD
TTAACGCTCATGTAAACTTTCTGTTACAGACTCTTCCAGAGGACTAAGAAGATAGCTGATTACGCTTCGCATTCCAGTCTTTATTTCTGCAGTGACAGCCATACCCGAGCTTAATGGAATGTGCTTATTCCCGGTTGACAAATCATTCTCTTCAACAGAAACAATGACATTAAAAACGAGTCCCAGTTTCTGGTCTTCTATTGCATCTAAATTTATATTTTTCACCTTACCCACCAGATAACCATATCGGGTGTAAGGAAAGGCCTCCACTTTAATGATGGCATTCTGCCCGACGTTAATAAAACCAATATCTTTATTTTGTACCAGAGCAGTAACCTCCAGCGTGTCATCTTCCGGAACGATGACCATCAGTGTTTCCGCTGTTGTAACAACCCCACCTTCAGTATGAACCTTCAGTTGCTGAACTTTTCCCGAAACAGGGGCCCTGATTACTGAAGCCTGTTGACGCTCTTCATTTTTCTCTAACTCCAGAGTTAATAACTCAATGCTGTCTGTTGTTTGTCTTAGCTTGTCTAAAATTTCATTTTTAAAAAGCTGCGTGACAAGCTGATATTCTTCTTTTGCAGACAATATCTCACTCTCAATTTGCTCCAGTTGCGATTTATAAACCCGTAATTCATTTGCTGCCTCGACATATTTATTCTCCTGCTCAAGTACAGCATGTTTTGCAATTGCCTGTTTATGCAATAAACTCCTGAAATCATCCAGACGGCTTTTTTCAACTCTCGATAAATTTTCATAACGGTTTATACGGGCAAGTATTGTTAATCGCTCTGCTCTTTTCTTATCCAGATTCAGTTCTTTTTGATACTTCTGATTTTGCCATGTGGAAAACTGTTCTTTTATCAAAGAAGTTAAACGCAGTACTTCCTCTTCAGATACATTCTGAAAATAAGGCTCATCAGGAAGCTTCAGTTCAGGTAGTTTATTTAATTCAATTGACCTGCTCAGAATTTGATACCGAGTTTGTTCCAGCCTGGTCTGTAACAGTGATGACTGTGTTTTTAACGTATCAGCTTCAGCTCCCAGTGCTGTAAGCTTTAATAACACATCCCCTTTCCGGACTGACTCTCCTTCTTTTACGATAATTTCTTTAACTATTGAGTTTTCAATAGGTTTAATTTCTTTGCTACGCCCACTTAGTGTTAATTTCCCATTTGCAGTGGCAACAATTTCCACCTGACCTAAAACAGATAAAATGACAGCAATAACCAGAAACCCCATAATAAAATAAGCAACCAGACGCGGCCGTCTGGATACCGGCGTTTCAATTAATTCCAGATGAGCGGGTAAGAATTCATTTTCGTCCTTTTCACGTACCGGAGTATCTAATTGCTTCCGGATTTTCCATGTTTCACTCCAGACAAGTTTATAGCGCAACAGGAACTCGCTGAACCCCATTAACCATGTTTTCAT
>Borna
CATGATCTCAGACCCAGACCAGCGAACCGGAAGGGAGCAGCTGTCGAATGATGAGCTAATCAAGAAGTTAGTGACGGAGCTGGCCGAGAATAGCATGATCGAGGCTGAGGAGGTGCGGGGCACTCTTGGAGACATCTCGGCTCGTATCGAGGCAGGGTTTGAATCCCTGTCCGCCCTCCAAGTGGAAACCATCCGGACAGCTCAGCGGTGCGACCACTCCGACAGCATCAGGATCCTCGGCGAGAACATCAAGATACTGGATCGCTCCATGAAGACAATGATGGAGACAATGAAGCTCATGATGGAGAAGGTGGATCTCCTCTACGCATCAACCGCCGTTGGGACCTCTGCACCCATGTTGCCCTCCCATCCTGCACCTCCGCGCATTTATCCCCAGCTTCCAAGTGCCCCGACAACGGATGAATGGGACA
>CPV_Type1
CCAGTAGATTCTTCGCTACACGAAACAACTACAACAACTCAGGAAAATTCGTGTACACGCGATACAGTCCATATAACAAACCATCACAGTGGATGCCAGGACCATCACTTGGATACATTGGAAACACACAGAGCGCGGCTACTCCGGAACAAGCCCTCGGACCAGTAACTGTAGTGACTGCTCCACCTGGGACATCGGCTTACAATGCCTTCACTGAACAACAATCAAAAACCAACCAACAATCTGCATCTAATGCAACTTGGTCCGGTTATGATGTCAGTCCAGTAAACTGCGCACGCTCTGGGTTCGATAAAATAGGATTAGCCTATGACTCTGCTCCGGAAAGTGAATTGGAGGAGAAAATATCTATTAGAGACATTGACAACGACATGAGCCGATGGGGTCAAGTGTTCGTGCAAGACGGAACAAACAAGGAAATATCAAACGATAACACTGGTCAAGGGGGAAACACACGACAAAACATGGCAGAATTAAAAAATGTATGGATGTTCCCCAATCAAGCATGGGATTCAACGCCCATCAGCAGGGACTTCCCAATTTGGGTAAAATCACCAAACACTGACAAACATACACTATTCGATAGCTCGGTGGGAACTCT
>Ent_cloacae
TCTGACGCTGGAAGAGGCTGTTCGCGGTGTCACCAAAGAGATCCGTATCCCGACGCTGGAAGAGTGTGACGTTTGCCATGGCAGCGGTGCGAAAGCGGGTACGCAGCCACAAACCTGTCCAACCTGTCACGGTTCCGGTCAGGTGCAGATGCGTCAGGGCTTTTTCGCCGTTCAGCAGGCATGTCCGCACTGTCATGGTCGTGGGACGCTGATTAAAGATCCATGCACCAAATGCCACGGCCACGGTCGCGTTGAGAAAACCAAAACCCTGTCCGTTAAAATCCCGGCTGGCGTAGATACGGGTGACCGCATCCGTCTGGCAGGTGAAGGCGAAGCAGGCGAGCACGGTGCACCAGCAGGCGATCTGTACGTTCAGGTTCAGGTGAAACAGCACGCTATCTTTGAGCGTGAAGGCAACAACCTCTACTGTGAAGTCCCGATCAACTTTGCTATGGCAGCGCTCGGTGGCGAAATAGAAGTGCCTACGCTGGATGGGCGCGTGAACCTGAAAATCCCAGGCGAAACGCAGACCGGTAAGCTGTTCCGCATGCGCGGTAAAGGCGTGAAATCCGTTCGCGGTGGTGCGCAGGGCGACCTGCTGTGCCGCGTGGTGGTTGAAACCCCGGTTGGCCTGAATGACAAGCAGAAACAGCTGTTAAAAGAGCTGCAGGAAAGCTTTGGCGGCCCGACGGGTGAGAAAAACAGCCCACGCTCCAAAA
>Entero_rpoB
TTCTATCCAGCTTGACTCGTTCCAGAAGTTTATCGAGCAAGATCCTGAAGGGCAGTACGGCCTGGAAGCAGCCTTCCGTTCCGTGTTCCCGATTCAGAGCTACAGCGGTAACTCCGAGCTGCAGTACGTCAGCTACCGCCTTGGCGAACCGGTGTTTGACGTTCAGGAATGTCAGATCCGTGGCGTGACCTATTCCGCACCGCTGCGCGTAAAACTGCGTCTGGTGATCTATGAGCGCGAAGCGCCAGAAGGCACCGTAAAAGACATTAAAGAACAAGAAGTCTACATGGGTGAAATTCCACTCATGACAGACAACGGTACTTTCGTCATCAACGGTACTGAGCGTGTTATCGTTTCCCAGCTGCATCGTAGCCCGGGTGTCTTCTTCGACAGCGATAAAGGTAAAACACACTCATCCGGTAAAGTACTGTATAACGCGCGTATCATTCCTTACCGTGGTTCCTGGCTGGACTTCGAGTTCGATCCTAAAGACAACCTGTTTGTCCGTATCGACCGTCGTCGTAAACTGCCTGCGACCATCATTTTGCGTGCGCTGCAATACACCACTGAACAGATCCTGGACCTGTTCTTTGAGAAAGTAATCTTTGAAATCCGCGACAACAAGTTGCAGATGGAGCTGGTGCCAGAGCGTCTGCGTGGTGAGACCGCGTCGTTCGACATCGAAGCCGACGGCAAAGTGTATGTGGAAAAAGGCCGCCGTATTACCGCGCGCCACATCCGTCAGCTGGAAAAAGATGATATCAAACTCATCGAAGTTCCGGTTGAATACATTGCTGGAAAAGTAGCCGCGAAAGATTACGTTGATGAATCAACTGGCGAGCTGATCTGCCCGGCG
>EfaecalgelE
GACTTCCAAGAATTCATGATTATGCCTGTAGGTGCGCCTACATTCAAAGAAGCTTTACGTATGGGTGCAGAAGTATACCACGCATTAGCTTCAATCTTAAAAGGTCGCGGTTTAGCTACTTCAGTAGGTGACGAAGGTGGTTTCGCTCCTAACCTAGGTTCAAACGAAGAAGGTTTCGAAGTAATCATCGAAGCTATCGAAAAAGCTGGCTATGTTCCTGGTAAAGACGTTGTTCTTGCTATGGATGCTGCCTCTTCAGAATTCTACGACAAAGAAAAAGGCGGTTACGTTTTAGCTGACTCAGGCGAAGGCGAAAATACAACTGTAGATATGATCGCGTTCTACGTAGTATTAGTTTCTATATACCCAATCATTTCTATCGAAGACGGCTTAGACGAAAACGACTGGGACGGATTCAAAATATTAACTGAAGTATTAGGCGACAAAGTTCAATTAGTTGGTGACGATTTATTCGTAACAAACACAACTAAATTAGCTGAAGGTATCGAAAAAGGTATCGCTAACTCAATCCTAATCAAAGTTAACCAAATCGGTACTTTAACTGAAACATTTGAAGCAA
>E_faeca_ddl
CGACCACAAAATAAAGAAGTTTTACATTTAACTTGGGCACAAACACCTGAAGAAATAGGCGAATTTTCAGGAAAACGAATCAGTCCTTCGGAAATTTATGAAGAAGAAGCGATTGTTTTCCCTGTTTTACATGGACCAAATGGTGAAGATGGAACAATTCAAGGATTCATGGAAACCATTAATATGCCTTATGTGGGCGCAGGTGTCTTAGCTAGTGCTAACGCAATGGACAAAATCATGACGAAATATCTTTTACAAACTGTTGGCATTCCACAAGTACCATTCGTGCCAGTTTTAAGAAGTGATTGGAAAGGAAATCCAAAAGAAGTCTTTGAGAAATGTGAAGGTTCTTTAATTTATCCGGTCTTTGTTAAACCTGCCAATATGGGTTCTAGTGTCGGAATTAGCAAAGCGGAAAATCGTGAAGAATTGCAAGAAGCATTGGAAGAAGCTTTCCGTTATGATGCCCGAGCAATTGTTGAACAAGGGATTGAAGCACGTGAAATTGAAGTAGCCATTTTAGGAAATGAAGATGTCCGTACGACTTTACCTGGTGAAGTGGTGAAAGATGTCGCTTTCTATGATTATGATGCAAAATACATCAATAACACGATTGAAATGCAAATCCCAGCGCATGTTCCAGAAGAAGTAGCTCATCAAGCGCAAGAATACGCTAAAAAAGCGTATATAATGTTAGATGGAAGTGGCTTAAGTCGCTGTGATTTCTTCTTAACAAGCAAAAACGAATTATTCCTGAATGAATTGAACACCATGCCTGGTTTTACTGACTTTAGTATGTATCCTTTACTGTGGGAAAATATGGGCTTGAAATACAGTGATTTAATTGAGGAACTGATC
>Efaeciumddl
TGAGACATTGAATATGCCTTATGTCGGCGCAGGCGTATTGACCAGTGCATGTGCCATGGATAAAATCATGACCAAGTATATTTTACAAGCTGCTGGTGTGCCGCAAGTTCCTTATGTACCAGTACTTAAGAATCAATGGAAAGAAAATCCTAAAAAAGTATTTGATCAATGTGAAGGTTCTTTGCTTTATCCGATGTTTGTCAAACCGGCGAATATGGGTTCTAGTGTCGGCATTACAAAAGCAGAAAACCGAGAAGAGCTGCAAAATGCTTTAGCAACAGCCTATCAGTATGATTCTCGAGCAATCGTTGAACAAGGAATTGAAGCGCGCGAAATCGAAGTTGCTGTATTAGGAAATGAAGACGTTCGGACGACTTTGCCTGGTGAAGTCGTAAAAGACGTAGCATTCTATGATTATGAAGCAAAATATATCAATAATAAAATCGAAATGCAGATTCCAGCCGAAGTGCCAGAAGAAGTTTATCAAAAAGCGCAAGAGTACGCGAAGTTAGCTTACACG
>Myco_felis
CGCCCGTCACACCATGGGAGCTGGTAATGCCCGAAGTCGGTTTTGTTAACTACGGAGACAACTGCCTAAGGCAGGGCCGGTGACTGGGGTGAAGTCGTAACAAGGTATCCCTACAAGAACGTGGGGATGGATTACCTCCTTTCTACGGAGTACAATTTACAATTCATTTTAGTAACATTACACTTTATATGACTATTTAAATTTAATAAATGTTATGTGCTTTTGATAATAGTCCAAAAGATATATCTAGTTTTGAGAGAACTTTCTCTCATTTGTTCTTTGAAAACTGAATAGTAAAGATAAATTAATATAACAACGACATCAATAAATAAATTAGTCAATTTGTTTTGTGATACCGAGTTAATTATTATATTAATATAATAATTTATTAAAATGTCTTTGAATACATCAACAATAGGTAAATATTGATAACTTTTAAATAAGTAAGAGTGAGTTGTGGATGCCTTGGGTCTGGAAGTCGATGAAGGACGTGATTACCTGCGATAAGCCTCGTGGAGCTGGATATAAGCTACGAAACGGGGATTTCCGAATGGGGAAACCTGGTTAGAGTAATTTCTAACTGCATTGGAATGAATATATAGTTCTAATTAGCGAGACACGTTGTGAACTGAAACATCTTAGTAGCAACAGGAAAAGAAAATAAATAATGATTCCATCAGTAGCGGCGAGCGAAATTGGAAGAGCCCAAACCAACTTAGTTGGGGTTGTAGGACTATCTACATAAAGTTACAAATTTTTATTATAGCAGAATAAGTTGGAAAACTTAAGCACAGAAGGTGAAACTCCTGTATGTGAAATAATAAGAACTTTTGATAGTATCCTGAGTAGGGCGGGGCACGTGAAACCCTGTCTGAATCTGCCGGGACCATCCGGTAAGGCTAAATACTAACCAGACACCGATAGTGAACTA
>Myco_canis
CGCCCGTCACACCATGGGAGCTGGTAATGCCCGAAGTCGGTTTTGTTAACTACGGAGACAACTGCCTAAGGCAGGGCCGGTGACTGGGGTGAAGTCGTAACAAGGTATCCCTACGAGAACGTGGGGATGGATTACCTCCTTTCTACGGAGTACATTAAGTTACAATTCATTTTAGTAACAATTACCTATTTTACATGGTTATCAATTATTATTTTAAATGTCATGTGTCGAGATAACCCGACAGTATATCTAGTTTTGAGAGAATTTCTCTCTTTGTTCTTTGAAAACTGAATAGTAAAGATAAATTAATATAACAACGACATCAATAAAAATAAATTAGTCAATTTGTTTTGTGATACCGAGTAATTATTTTTTAAATAATTTATTAAAATGTCTTTGAATACATCAACAACAATAGGAAAATATTGATCTTTTAAATAAGTAAGAGTTTGTGGTGGATGCCTTGGGTCTGGAAGTCGATGAAGGACGTGATTACCTGCGATAAGCCTCGTGGAGCTGGATATAAGCTACGATACGGGGATTTCCGAATGGGGAAACCTAGTTAGAGTAATTTCTAACTGCATCAAGATGAATAAATAGTCTTGATAGCGAGACACGTTGTGAACTGAAACATCTTAGTAGCAACAGGAAGAGAAAATAAATAATGATTCCATCAGTAGCGGCGAGCGAACGTGGAAGAGCCCAAACCATCTATATGATGGGGTTGTAGGACTATCTACACGAAGTTACAAATTTTTGTTATAGCAGAAAAAGTTGGGAAACTTTAGCATAGAGGGTGATACTCCCGTATGCGAAATGGCAAAAACTTCTGATAGTATCCTGAGTAGGGCGGGGCACGTGAAACCCTGTCTGAATCTGCCGGGACCATCCGGTAAGGCTAAATACTAACCAGACACCGATAGTGAACTA
>Myco_cynos
CCGCCCGTCACACCATGGGAGCTGGTAATGCCCGAAGTCGGTTTTGTTAACTACGGAGACAACTGCCTAAGGCAGGACCGGTGACTGGGGTGAAGTCGTAACAAGGTATCCCTACGAGAACGTGGGGATGGATTACCTCCTTTCTACGGAGTACAAGTTACAATTCATTTTAGTAACATAAAACTGTTTTATATTATCAATATTATAATGTTGTGTTTATGTATCTAGTTTTGAGAGAACTTTTTTTCTCTCATGTTCTTTGAAAACTGAATAGTAAAGATAAATTAATATAACAACGACATCAAAAAAATAAATTAGTCAATTTGTTTTGTGATACCGAGTTAATTATTTTGAAAAAAATAATTTATTAAAATGTCTTTGAATACATCAAAACAATAGGAAAATATTGTACTTTTAAATAAGTAAGAGTTTGTGGTGGATGCCTTGGGTCTGAAAGTCGATGAAGGACGTGATTACCTGCGATAAGCCTCGTGGAGCTGGATATAAGCTGCGATACGGGGATTTCCGAATGGGGGAACCTAGTTAGAGCATAAATCTAACTGCATTAAGATGAATAAATAGTCTTAATAGCGAGACACGTTGTGAACTGAAACATCTTAGTAGCAACAGGAAAAGAAAATAAATAATGATTCCATTAGTAGCGGCGAGCGAAATTGGAAGAGCCCAAACCAACTATATGTTGGGGTTGTAGGACTATCTACATAAAGTTACAAATTTTTGATATAGCAGAAAAAGTTGGGAAGCTTTAGCATAGAAGGTGATACTCCTGTATGCGAAATATCAAAAACTTTTGATAGTATCCTGAGTAGGGCGGGGCACGTGAAACCCTGTCTGAATCTGCCAGGACCATCTGGTAAGGCTAAATACTAATCAGACACCGATAGTGAACTAGTA
>Calici_3
ATGAATTCAATTCTAGGCTTAATTGATACTGTTACAAATACAATTGGCAAAGCACAACAAATAGAATTGGACAAAGCTGCACTGGGTCAGCAACGGGACTTGGCGCTTAGGCGCATGAATTTAGATCAACAAGCCCTGAACAACCAAGTGGAGCAATTTAACAAAATTCTTGAGCAGAGGGTACAAGGCCCTATCCAATCTGTGCGCTTGGCGCGCGCGGCAGGATTCAGGGTTGACCCTTACTCATACACAAATCAAAATTTTTATGACGATCAATTGAATGCAATTAGACTATCATATAGAAATCTGTTTAAAAATTGATCA
>Calici_4
ATGAATTCAATCCTAGGATTGATTAACACTGTAACTGACACTGTCAGCAAGGCGCAGCGCATTGAATTGGACAAAGCTGCCCTTGACCAAAACAGGGATTTGGCACTCCGACGCATGCAATTGGACCAAAAAGTGTTGGATAACCAAGTTGATCAGTTTAACAAAATTCTTGAGCAGAGGGTACAAGGCCCCATCCAATCAGTTCGCTTGGCGCGTGCTGCTGGTTTTCGGGTTGACCCTTACTCATACACAAATCAAAATTTCTATGAAGATCAGTTGAACATAATTAGGAATTCTTATAAAAATTTGTTCAGAATGTGATCA
>Calici_6
CAAGGCTCAACGAATTGAATTAGATAAAGCTGCTCTTGATCAACGACGGGACATTGCGCTTAGGCGTATGAACCTAGACCAACAGGCCCTGAATAATCAAATGGAGCAATTTAACAAATTACTTGAGCAGAGGGTACAAGGCCCAATCCAGTCTGTGCGACTTGCGCGTGCTGCTGGTTTCAGGGTTGACCCTTACTCATACACAAATCAAAACTTTTATGATGATCAACTGAA
>Calici_7
ATGAATTCTATTTTAGGATTAATTGATACCGTCACAAATACAATTGGCAAAGCACAACAAATTGAACTGGATAAGGCCGCACTTGGGCAACAGCGCGAATTGGCATTACAGCGCATGAACCTGGACCGCCAGGCATTAGATAACCAAGTGAGCCAATTTAACAAACTTCTTGAGGAAAGGGTACAAGGCCCTCTCCGGTCTGTACGCCTTGCGCGTGCTGCCGGATTCAGAGTTGACCCTTACTCATACACAAATCAAAACTTTTATGACGACCAATTAAATGCAATTAGGCTATCATATAGAAACTTATTTAAAATGT
>Hepat_canis
GGAAGGCAGCAGGCGCGCAAATTACCCAATTCTAACAGTTTGAGAGAGGTAGTAACAAGAAATAACAATACAAGGCAGTTAAAATGCTTTGTAATTGGAATGATAGAAATTTAAACCCTTTTTAAAGTATCAATTGGAGGGCAAGTCTGGTGCCAGCAGCCGCGGTAATTCCAGCTCCAATAGCGTATATTAAAATTGTTGCAGTTAAAAAGCTCGTAGTTGAAGTTCTGCTGAAAGTAACCGGTCTGCTTTTAATAAAAGTGGTATCTTGGTATGTATTTAGCAATGATGTCCTTTGAAGTGTTTTTTACTTTATTGTAATAAAGCATATTCAGGACTTTTACTTTGAGAAAATTAGAGTGTTTCTAGCAGGCTGACGCTTTGAATACTGCAGCATGGAATAATAAGATAGGATTTTAGTTCTACATTATTGGTTTTAAGAGCTAAATTAATGATTGATAGGGACAGTTGGGGGCATTTGTATTTAA
>Hamericanum
TGATAGAAATTTAAACACTTTTTAAAGTATCAATTGGAGGGCAAGTCTGGTGCCAGCAGCCGCGGTAATTCCAGCTCCAATAGCGTATATTAAAATTGTTGCAGTTAAAAAGCTCGTAGTTGAATTTCTGTTAAAAATAACCGGTCTGCTTTTTTTATTAAAAGTTGTATCATTTTGGTGTGTTTTTAACAATAATAATGTCCTTTGAAAATGTTTTTTACTTTATTGTAATAAGTCATTGTTTTGAGGATTTTTACTTTGAGAAAATTAGAGTGTTTTTAGCAGGCTTTTACGCTTTTGAATACTGCAGCATGGAATAATAAGATAGGATTTTAGTTCTACATTATTGGTTTTAAGAACTAAATTAATGATTGATAGGGATAGTTGGGGGCATTTGTATTTAACTGTCAGAGGTGAAATTCTTAGATTTGTTAAAGACAAACTATTGCGAAAGCATTTGCCAAAGATGTTCTCATTAATCAAGAACGAAAGTTAGGGGATCGAAG
>mecA
ATGAAAAAGATAAAAATTGTTCCACTTATTTTAATAGTTGTAGTTGTCGGGTTTGGTATATATTTTTATGCTTCAAAAGATAAAGAAATTAATAATACTATTGATGCAATTGAAGATAAAAATTTCAAACAAGTTTATAAAGATAGCAGTTATATTTCTAAAAGCGATAATGGTGAAGTAGAAATGACTGAACGTCCGATAAAAATATATAATAGTTTAGGCGTTAAAGATATAAACATTCAGGATCGTAAAATAAAAAAAGTATCTAAAAATAAAAAACGAGTAGATGCTCAATATAAAATTAAAACAAACTACGGTAACATTGATCGCAACGTTCAATTTAATTTTGTTAAAGAAGATGGTATGTGGAAGTTAGATTGGGATCATAGCGTCATTATTCCAGGAATGCAGAAAGACCAAAGCATACATATTGAAAATTTAAAATCAGAACGTGGTAAAATTTTAGACCGAAACAATGTGGAATTGGCCAATACAGGAACAGCATATGAGATAGGCATCGTTCCAAAGAATGTATCTAAAAAAGATTATAAAGCAATCGCTAAAGAACTAAGTATTTCTGAAGACTATATCAAACAACAAATGGATCAAAATTGGGTACAAGATGATACCTTCGTTCCACTTAAAACCGTTAAAAAAATGGATGAATATTTAAGTGATTTCGCAAAAAAATTTCATCTTACAACTAATGAAACAAAAAGTCGTAACTATCCTCTAGAAAAAGCGACTTCACATCTATTAGGTTATGTTGGTCCCATTAACTCTGAAGAATTAAAACAAAAAGAATATAAAGGCTATAAAGATGATGCAGTTATTGGTAAAAAGGGACTCGAAAAACTTTACGATAAAAAGCTCCAACATGAAGATGGCTATCGTGTCACAATCGTTGACGATAATAGCAATACAATCGCACATACATTAATAGAGAAAAAGAAAAAAGATGGCAAAGATATTCAACTAACTATTGATGCTAAAGTTCAAAAGAGTATTTATAACAACATGAAAAATGATTATGGCTCAGGTACTGCTATCCACCCTCAAACAGGTGAATTATTAGCACTTGTAAGCACACCTTCATATGACGTCTATCCATTTATGTATGGCATGAGTAACGAAGAATATAATAAATTAACCGAAGATAAAAAAGAACCTCTGCTCAACAAGTTCCAGATTACAACTTCACCAGGTTCAACTCAAAAAATATTAACAGCAATGATTGGGTTAAATAACAAAACATTAGACGATAAAACAAGTTATAAAATCGATGGTAAAGGTTGGCAAAAAGATAAATCTTGGGGTGGTTACAACGTTACAAGATATGAAGTGGTAAATGGTAATATCGACTTAAAACAAGCAATAGAATCATCAGATAACATTTTCTTTGCTAGAGTAGCACTCGAATTAGGCAGTAAGAAATTTGAAAAAGGCATGAAAAAACTAGGTGTTGGTGAAGATATACCAAGTGATTATCCATTTTATAATGCTCAAATTTCAAACAAAAATTTAGATAATGAAATATTATTAGCTGATTCAGGTTACGGACAAGGTGAAATACTGATTAACCCAGTACAGATCCTTTCAATCTATAGCGCATTAGAAAATAATGGCAATATTAACGCACCTCACTTATTAAAAGACACGAAAAACAAAGTTTGGAAGAAAAATATTATTTCCAAAGAAAATATCAATCTATTAACTGATGGTATGCAACAAGTCGTAAATAAAACACATAAAGAAGATATTTATAGATCTTATGCAAACTTAATTGGCAAATCCGGTACTGCAGAACTCAAAATGAAACAAGGAGAAACTGGCAGACAAATTGGGTGGTTTATATCATATGATAAAGATAATCCAAACATGATGATGGCTATTAATGTTAAAGATGTACAAGATAAAGGAATGGCTAGCTACAATGCCAAAATCTCAGGTAAAGTGTATGATGAGCTATATGAGAACGGTAATAAAAAATACGATATAGATGAATAACAAAACAGTGAAGCAATCCGTAACGATGGTTGCTTCACTGTTTTATTATGAATTATTAATAAGTGCTGTTACTTCTCCCTTAAATACAATTTCTTCATTT
>S_equi_zoo
AAGCTCTGCTCTAGCGCTATAGCAGGGCTTTTTAGCTGCTCTAAACCCTCTTAAAAGTTCCTTTTACCGGCATTTAATATTTTCTGTATTTTTAATTTATAGAAAAATAAAGAAACATGCTGAGAGTTGATCAAAACACTTGCTATACCTAAGATGACAAGTAACTTGCTAAAGTAATGGTTGACATATAATTGTAAAAAAACAGAAATAAATAAAAAACCGGTTTAATATTGATTTAATTGGCAATAACGTTTACAATAGAGGTATAATTATCTGCCGTTGATAATTAGGAGACATCATGTCTAGATAAAAACAAAAGGGGAATAAAATGGCAAAAAAAG
>Campy_F7
AAATTCTATAAAATTAGATAAAATAATATAAATATTTTATATAATTAACTTGACATAAAAATCCAAATTTAATATAATTAGCCTATGAGTAAATTATTATCAATAGGACAAGCTTCAAAAGCTCTTGGGGTTACTATTCAAACACTTAGAAACTGGGATAAAAAAGGATTATTAAAACCTGATGAATTAACTCGTGGTGGAGAGCGTAGATATAAATTAGAAACTTTAAAAAATATAAATAAAAATATAGTTTTTAAAAATGATAATTTAAAAACCATAGCTTATGCAAGAGTTAGTTCAAATGACCAAAAAGATGATTTAATTAGACAAGTTCAAGTATTAGAGTTATATTGTTCTAAACAAGGCTTTAATTATGAAATAATACAAGACTTAGGTAGTGGAATGAATTATTATAAAAAAGGCTTAACTAGACTATTAAATTTAATACTAGATGGAGAAGTTAAAAGACTTGTTTTAACTCATAAAGATAGATTATTAAGATTTGGAGCTGAATTAGTATTTGCAATATGTGAAGCTAAAGAAGTTGAAGTAATAATTATTAATAAAGGCGAAGAGAATGTTAAATTTGAAGAAGAGTTAGCCAAAGATGTCTTAGAAATAATAACAGTTTTTTCAGCTAGGCTTTATGGAAGTAGAAGTAAAAAGAATAAAAAGCTAATAGATGAGATGAAAGAAGTAGTAAATAATAATGTCAAAAACTAATCAATCAAATTTAATATCAATTTCTCATAAAATAGAATTAAAACCAAACAATAAAGCAATCACTCATTTTAAAAAAGCTTTTGGCTGTTCTCGTTTAGCTTATAACTGGGGACTTGCTAAATGGCAAGAGTATTATAAGCAAGGTGTTAAAAAATCATATTTAGATTTAAAAAAAGAATTCAACGCTATTAAAAAAGAGCAGTTTCCATTTGTTTATGATGTTAGTAAATATGCAACTCAACAACCATTTTTAAATTTAAATCTAGCTTTTAATAAATTTTTTAGAGATTTAAAACAAGGCAAGTTAAGTTATCCAAAATTTAAAAAGAAAAAAGAAAATTTCGGTAGTTACTATATAGGCGGAGACCAAATTATAATTAAAAATGAAAAATATCTAAAAATTCCAAATTTTGGACTTGTAAAAATAAGAGAAAAGCTTAGATTTAATGGTAAAATAAATAGCGTAACAATCTCACAAAAAGCTAATAAATTTTATGCCAGTTTTAGTATGCAAATATCTCACGATGAATATAATAAAACTCATAAAATTAAAAATCTAAATAATCAAAGCATAGGTATAGATTTAGGTATAAAAGAGTTTGTTTGTTTATCTAATGGCTTAATGATAAAAGCACCAAAGCCCTTAAATAAGCTAACAAGACTTTTAGTTAAAAGACAAAGAAGGCTTTCTAAAAAGCAACACGCAAAAACCAAGCAAGAAGCAATTAATGGAGTTAAAAAGTCAAATAATTATCTAAAAGAATCTAAAAAATTAGCTAAACTTCACTCTAAAATAGCAAATATTAGAAGTGATTTTTTACATAAGCTTTCTAGTATAATAATTAAAAATTATGATTATATAGGACTAGAAAATTTAAACACACAAGGGATGATGAAAAATCATAAATTAGCTAAATCTCTTGTTGATGTCAGTTTTTATGAGTTTAATAGACAATTAGAATATAAAGCTAATTATATGCAAAAAGAAATTCATAGAGTAGATAAATTTTATCCAAGTTCTAAAACTTGCTGTGTATGTGGAAACATAAAGCAGGATTTAACATTAAAAGATAGAATTTATAAGTGCAAATCTTGTGGAAATATTATTGATAGAGATTTAAATGCAAGTATTAATTTACACAAGTTTGTAAATGAAACAGTAGGAATAGTTAATTCCGAATTTACGCCTATGGACTTGACGGCTCTGCTAGATGATTTAGCAATAAATCAAATAGTAACCAGCAAGGTTGAAGTAGGAATACAACAAAAATTCTATTAGTATAGTTTTATATATATTTATAGAATTT
>Pmult_0762
TTATGCTAAAAGCACATTTAGCCCTTGACGTTTTAATGCTGCAATAATCTCAGCGTCCGCTTCTTTCCCTGTGATTAACAAATGAATATTGTGCAGTTCCGCAAATAACATACCGGCTTGTTTTCCAAGCTTTGAACTATCTAATAGAACAACTAATTTACCGACACGTGGCAACATTCTTTGTTCAGAGTTCGCAATTAACATATCGGTTTTATATAGCCCATCTACGGTTAATCCTTTACCACTGGTAAACATGATATTCGCTGCATAAATAGCCTCTGCATTGGTATTTAAAGACAACATAATAGCCTGATTTTTATTGTATTGCCCCCCCATAATCACTACATCATTATGATCATGCTCAATGAGATAATTCGCTAATGGCAAGAAATTTGTCATAATTTGTACATTCTTACCACAAAGACGGCTACCTAACATCAGCATTGTAGAGCCACAGGTCAGAATCACACTATCGCCATCCTGACAGAGTTTGGCTGCTAATTCAGCAATCCGTTTTTTCTCACCTGAATTATTGATGGCGAGCGGTTGAGAACGGTATGCTTTTTTCTCAATGACTTCCGCACCATTACGCACTTTTTTTAAGCGCCCTTGTTCATTTAATTTAGTAATATCCCGTCTTGCTGTTGCAGGTGAAACATCCAATAAGCGAATAATATCTTGCGTTGATAGCGCTTTCCTTTCTTCTAACAAATTCAGTAATTGTCTATGTCGATAATTTTCGTTCATT
>Pmult_1231
CAAATAGCGTCTTGTGCAAACCACGCATTCAATAAACAGCTGACGCCTTCCACTAATTGTGTTTCACTTAAATCACCAAAGCCTAAAGAAAATAACCTACGCGCCGCACAATCTACGGGATACACTTTAACCCCCTTGTCATAAGCCAATTGTGTTAAGGTGTCCAAACTTCTTGACTCCGCAATAAGTTCAATCAGTAAATAAAATCCCGAATGTTCACCATAGTATCTTATTTGAGTTGCATAAGGTGCAAGCAAACTACACAGCAGTGCCATTTTTCGTCGATATATTTTACGCATACGATTAATGTGTTTTTCAAATTCACCTTGCTGCATAAAATAAGCCAAACGCTGCTGTTCAAAGCGAGAAACCGCACAATTAATAAACCCACAATGTTGTTGATATGCTGCCAGTAATGACGTGGGCAGTACCATAAACGAAACCCGCAAAGAAGGCATCAATAACTTCGAAAAAGAACCTAGATAAATCACACTGTCATTCTTATCTAAACTCTGTAACGCAGGGATTGGTTTACCTTGGTAACGAAATTCACTGTCATAATCATCTTCAATAATGTAACGCTGTGGCTGTGCTTTTGCCCAAGCTAGTAATTGTTGACGTTGTGTAATAGAAAGCACATGACCAAAGGGATACAAATGCGACGGCGTTACACACGCAATATTCACTGAACTTTGCGCTAAAAAATCAAGGTCAAGCTGTTGATCATCTGCATTCAGAGGCAACTTGATCACTTTCTGGTGGGCTAATGTTAATAGCTTTTCTAAAGTCTGATAACCATAAAATTCCATACCATAGTGCACAACAGGCGTTTGATAAAGGTGCGTAAACAACAACATCAGTTGCTGAATCGCATTTTCCAAACCACCACAAATGATAATTTGATCAATATGACATTTCACACCGCGCGATGAAAAAAGGTAATCGCAAATCTGCTGTCTAAGGTGACTCTCCCCTTGTTTATCACCAAGACCTAATAAGCTTGAATGGCGTGCTTGGAATAACGCTTTACCCGCCTTACGCCAGTTTTTTAACGGAAAATGTTTACTATCAATATAGTGGGGATTAAAGTCAAAGGCTATCGTACTATGGCGAGGTGCTACAGTATGGGGTTGTGTTTGCTTTGGTGCTGAAAAAAACAAAGAAGGTTGAAAGCACACAAAAAAACCACGTCGCGCAATGGATTCAATATAACCTTCTGCGAGTAGCTGCGCATAGGCAGCTTCCACAGTATTTTGACTGATCTGCAAATAATCACATAAGGCTCTTTTTGAAGGTAATTGCTCTCCAAATGCAAGCTGCTGTGTATAAATTAAATCACGGAGCTGTTGATAAAGTTGTAAATACAAGGGCTCTTTTTTCCCCTTATCAAGCTGATAATTCAATTTACGCAT
>Klebsiella
AACATTGAGGAAGAGCTGAAGAGCTCCTATCTGGATTATGCGATGTCGGTCATTGTTGGCCGTGCGCTGCCGGATGTCCGAGATGGCCTGAAGCCGGTACACCGTCGCGTACTATACGCCATGAACGTATTGGGCAATGACTGGAACAAAGCCTATAAAAAATCTGCCCGTGTCGTGGGTGACGTCATCGGTAAATACCACCCTCATGGTGATACTGCCGTATACGACACCATTGTACGTATGGCGCAGCCATTCTCCCTGCGTTACATGCTGGTAGATGGCCAGGGTAACTTTGGTTCGGTCGACGGCGACTCCGCCGCAGCGATGCGTTATACGGAAATCCGTATGTCGAAGATCGCCCATGAACTGATGGCCGACCTCGAAAAAGAGACGGTGGATTTCGTCGATAACTATGACGGCACGGAGAAAATCCCTGACGTTATGCCGACCAAAATCCCGAACCTGCTAGTCAACGGTTCGTCCGGTATCGCGGTAGGTATGGCGACTAATATTCCGCCGCACAACCTGACCGAAGTGATCAACGGCTGTCTGGCCTACGTTGAAAACGAAGACATCAGCATTGAAGGGCTGATGGAACATATTCCCGGCCCGGACTTCCCGACCGCTGCGATCATCAACGGTCGCCGCGGCATTGAAGAGGCCTATCGTACGGGTCGCGGAAAAGTGTACATTCGCGCTCGCGCGGAAGTGGAAGCTGACGCGAAGACCGGCCGCGAA
>CNStrep_tuf
CGGCGGTATCTTAGTTGTATCTGCTGCTGACGGTCCAATGCCACAAACTCGTGAACACATCTTATTATCACGTAACGTTGGTGTACCAGCATTAGTTGTATTCTTAAACAAAGTTGACATGGTAGACGACGAAGAATTATTAGAATTAGTTGAAATGGAAGTTCGTGACTTATTAAGCGAATATGACTTCCCAGGTGACGATGTACCTGTAATCGCTGGTTCTGCATTAAAAGCATTAGAAGGCGATGCTGAATACGAACAAAAAATCTTAGACTTAATGCAAGCAGTTGATGATTACATTCCAACTCCAGAACGTGATTCTGACAAACCATTCATGATGCCAGTTGAGGACGTATTCTCAATCACTGGTCGTGGTACTGTTGCTACAGGCCGTGTTGAACGTGGTCAAATCAAAGTTGGTGAAGAAGTTGAAATCATCGGTATGCACGAAACTTCTAAAACAACTGTTACTGGTGTAGAAATGTTCCGTAAATTATTAGACTACGCTGAAGCTGGTGACAACATCGGTGCTTTATTACGTGGTGTTGCACGTGAAGACGTACAACGTGGTCAAGTATTAGCTGCTCCTGGTTCTATTACACCACACACAAAATTCAAAGCTGAAGTATACGTATTATCTAAAGATGAAGGTGGACGTCACACTCCATTCTTCACTAACTATCGCCCACAATTCTATTTCCGTACTACTGACGTAACTGGTGTTGTAAACTTACCAGAAGGTACAGAAATGGTTATGCCTGGCGACAACGTTGAAATGACAGTTGAATTAATCGCTCCAATCGCTATCGAAGACGGAA
>Rustrela_1
CGGCGGACCGGCCAATACCAGGGTGACCGCGTGGACCCGTGACAAGGTCAACGATGTGCTCGCCCAGGCATGGGAGGTGCGGGAGTGCATGAGCGCCGAAGGGCGGCGTGCAGTCCAAGCGGTGATCCCGCGCCCCGTGTTCTTAGGCACACGGGTGAGCGACCACCCAGCACTCCATGCTATTGCTCGCTACATGGCCCATAATTGGGTTGAATGGGGCGAGCCTGAGGCTAGGCACTGCCTAGTCAACCCCAGCCCGACACTCATACGCCTCGCCCAACGGCGGAGCCAGGCGTATGTCATATTCTGGACGCTGCGAGACGCGCGCACGCTGGCCAAGGTGGAAGTGGAGTACCCAGCCCACCGCGCGGAGCTGCGTGCCGCATGCCACGGGCAGGGGAGCTACTCC
>Rustrela_2
CGGCGGACCGGCCAATACTAGGGTGACCGCGTGGACCCGTGACAAGGTCAACGATGTGCTCGCCCAAGCGTGGGAGGTGCGGGAGTGCATGAGCGCCGAAGGGCGGCGTGCAGTCCAAGCGGTGATCCCGCGCCCCGTGTTCCTAGGCACACGGGTGAGCGACCACCCAGCACTCCATGCTATTGCTCGCTACATGGCCCACAATTGGGTTGAATGGGGCGAGCCTGAAGCTAGGCATTGCCTAGTTAACCCCAGCCCGACGCTCATACGCCTCGCCCAGCGGCGGAACCAGGCGTATGTCATATTTTGGACACTGCGCGATGCGCGCACGCTGGCCAAGGTGGAGGTGGAGTACCCCGCCCACCGCGCAGAGCTGCGCGCCGCATGCCACGGGCAGGGGGGCTACTCC
>Rustrela_3
CGGCGGACCGGCCAATACTAGGGTGACCGCGTGGACCCGTGACAAGGTCAACGATGTGCTCGCCCAAGCGTGGGAGGTGCGGGAGTGCATGAGCGCCGAAGGGCGGCGTGCAGTCCAAGCGGTGATCCCGCGCCCCGTGTTCCTAGGCACACGGGTGAGCGACCACCCAGCACTCCATGCTATTGCTCGCTACATGGCCCACAATTGGGTTGAATGGGGCGAGCCTGAAGCTAGGCATTGCCTAGTCAACCCCAGCCCGACACTCATACGCCTCGCTCAGCGGCGGAACCAGGCGTATGTCATATTTTGGACACTGCGCGATGCGCGCACGCTGGCCAAGGTGGAGGTCGAGTACCCCGCCCACCGTGCAGAGCTGCGCGCCGCATGCCACGGGCAGGGGGGCTATTCC
>Rustrela_4
CGGCGGACCGGCCAACACCAGGGTGACCGCGTGGACCCGTGACAAGGTCAACGACGTGCTCGCCCAAGCATGGGAGGTGCGGGAGTGCATGAGCGCCGAAGGGCGGCGTGCAGTCCAAGCGGTGATACCGCGCCCCGTGTTCTTAGGCACACGGGTGAGCGACCACCCAGCACTCCATGCTATCGCCCGCTTCATGACCCACAATTGGGTAGAATGGGGCGAGCCTGAGGCCAGACATTGCCTCGTGAATCCCAGCCCGACGCTCATACGCCTCGCCCAGCGGCGGGATCAGGCGTATGTCATCTTTTGGACGCTGCGCGATGCGCGCACCCTCGCGAAGGTGGAAGTGGAGCATTCCGCCCACCGCGCGGAGTTGCGCGCCGCATGTCACGGGCAGGGGAGTTATTCC
>Rustrela_6
CGGCGGACCGGCCAACACCAGGGTGACCGCGTGGACCCGCGACAAGGTCAACGACGTGCTCGCCCAAGCATGGGAGGTGCGGGAGTGCATGAGCGCCGAAGGGCGGCGTGCAGTCCAAGCGGTGATACCGCGCCCCGTGTTCTTAGGCACACGGGTGAGCGACCATCCAGCACTCCATGCTATTGCTCGCTTCATGACCCACAATTGGGTAGAATGGGGCGAGCCTGAGGCCAGACATTGCCTCGTGAACCCCAGCCCCACGCTCATACGCCTCGCCCAGCGGCGGAATCAGGCGTATGTCATCTTTTGGACGCTGCGTGATGCGCGCACCCTAGCGAAGGTGGAAGTGGAGCATTCCGCCCACCGCGCCGAGTTGCGCGCTGCATGCCACGGGCAGGGGAGTTACTCC
>EEE_E2
GATTTGGACACTCATTTCACCCAGTATAAGTTGGCACGCCCGTATATTGCTGATTGCCCTAACTGTGGGCATAGTCGGTGCGACAGCCCTATAGCTATAGAAGAAGTCAGAGGGGATGCGCATGCAGGAGTCATCCGCATCCAGACATCAGCTATGTTCGGTCTGAAGACGGATGGAGTCGATTTGGCCTACATGAGTTTCATGAACGGCAAAACGCAGAAATCAATAAAGATCGACAACCTGCATGTGCGCACCTCAGCCCCTTGTTCCCTCGTGTCGCACCACGGCTATTACATCTTGGCTCAATGCCCACCAGGGGACACGGTTACAGTTGGGTTTCACGACGGGCCTAACCGCCATACGTGCACAGTTGCCCATAAGGTAGAATTCAGGCCAGTGGGTAGAGAGAAATACCGTCACCCACCTGAACATGGAGTTGAATTACCGTGTAACCGTTACACTCACAAGCGTGCAGACCAAGGACACTATGTTGAGATGCATCAACCAGGGCTAGTTGCCGACCACTCTCTCCTTAGCATCCACAGTGCCAAGGTGAAAATTACGGTACCGAGCGGCGCCCAAGTGAAATACTACTGCAAGTGTCCAGATGTACGAGAGGGAATTACCAGCAGCGACCATACAACCACCTGCACGGATGTCAAACAATGCAGGGCTTACCTGATTGACAACAAGAAATGGGTGTACAACTCTGGAAGACTGCCTCGAGGAGAGGGCGACACTTTTAAAGGAAAACTTCATGTGCCCTTTGTGCCTGTTAAGGCCAAGTGCATCGCCACGCTGGCACCGGAGCCTCTAGTTGAGCACAAACACCGCACCCTGATTTTACACCTGCACCCGGACCATCCGACCTTGCTGACGACCAGGTCACTTGGAAGTGATGCAAATCCAACTCGACAGTGGATTGAGCGACCAACAACTGTCAATTTCACAGTCACCGGAGAAGGGTTGGAGTATACCTGGGGAAACCATCCACCAAAAAGAGTATGGGCTCAAGAGTCAGGAGAAGGGAACCCACATGGATGGCCGCACGAAGTGGTAGTTTATTACTACAACAGATACCCGTTAACCACAATTATCGGGTTATGCACCTGTGTGGCTATCATCATGGTCTCTTGTGTCACATCCGTGTGGCTCCTTTGCAGGACTCGCAATCTTTGCATAACCCCGTATAAACTAGCCCCGAACGCTCAAGTCCCAATACTCCTGGCGTTACTTTGCTGCATTAAGCCGACGAGGGCA
>CDVTAM1racc
AGAGTGCAAAATAGTAAGAATCCAAGCAGTCTTGCAACCAACGGTCCCACAAGATTTCAGAATTTATAATGATGTTATCATCAGCGATGATCAGGGTCTTTTCAAAATTCTCTAAATCATTGGTTCATGAACTAAAACTCAAATGACTTGGTGGCATTGTCCAGGATCCCTTAATCCCCTCAGACAAGAATTGAGGCTACAAGTATCAACTGTCTCGATGTTGCTCCTGCATTTTAAGCGTGTTCTATAGGTTTCTAAACTGCTCTTTCGTGCCTACTACTCTGGTGGCTCTGCAATATGAAGACAGCTGAATCAAACCAATTTATGCCTAAGAGTAGGTTGATCATTATCGGACCAAGAAATTTATGGATGCTTGGGGTTTTGAACTTCGCCTCTAGGAATCTCACTTTAACAATTATACCTCCACGCACTTGCCCGATCTCAAGCTATCACTAGTAGTCTTGTTTCACGAAATTATGACTGTCTATCTTTCTATCACCAATCGTTAATAATTAATCAAAACTTAGGGTCCAGGACGTAGCAAGCCAACAGGCCAACCAAGTCCATCAATCCGAGGCCGGGCAGGAACCCCCACGAGCAGACAAGCCCCATGCACAACAAAATCCCCAAAAGATCCAAAACCCAAACACACACCCAACAAGACCTCCCCCCACAACACAGCACCGAACTCGCCGAGACCAAGACCTCCCGAGCACGACACAGCACAACATCGGCTCAGCGATCCACGCACTATGGTCCTCTAACATCGGACAGGCCCATCCACTACACCATGAACAGGATCAGGTCCCGCAAGCAAGCCAGCCACAGATCGGAGAACATCCCGGTTCACGGAAACCACGAGGGCACCATCCATCACACACCAGGGAGTGTCTCCCAAGGAGCGGGATCCCGGCTCAAAAGGCGGCAATCCAATGCAATCAACTCAGGCTCTCAGTGCACCTGGTTAGTCCTATGGTGCCTTGGAATAGCCAGTCTCTTTC
>CDV_T_SAm_2
AGAGTGCAAAATAGTAAGAATCCAAGCGGTCTTGCAACCATCAGTCCCACAAGATTTCAGAATTTATAATGATGTTATCATCAGCGATGATCAGGGTCTTTTCAAAATTCTCTAAATCATTAGTTCATGGACTAAAACTCAAATGCCTTGGTTGCATTGTCCAGGATCCCTTAATCCCCTCAAACAAGGACTGAGGCTACAAGTATCAACTATCTCGATGTTGCTCCTGCATTTTAAGCGTGTTCTATAGGTTTCTATACTGCTCTTTCGTGCTTACTATCCTGGTGACTCTGCAATATGAAGACAGCTGAATCAAACCAATTCATGCCTAAGAGTAGGTTGATCATTATCAGACCAAGAAATGTATGGATGCTTGGAGTTTTGAACTTCGCCTCTAAGAATCTCACTTTAACAATTATACCTCCACGAATTTGCCAGATCTCAAACTATCACTAGTAGTCCTGTTTCACGAAATTATGACTGTCTATCTCTCTACCACCAATCGTTAATAATTAATCAAAACTTAGGGTCCAGGACGTAGCAAGCCAGCAGGCCAACCCAGTCCACCCATCCGAGGCCGGGCGGGGACCCCCACGAACAAACAAGCCTCATGCACAACAAAACCCCCAAAGGATCCAAAACCCAAAAACACACCCAACGATACCTCCCCCAACAGCACAGCACCAAACCTGCCGAGACCAAGACCTCCCAAGTACGACACAGCATAACATCGGCTCAGCGATCTACGCACCATGGTCCTCGAACATCAGACAGGCCCGTCCACTACATCATGAACAGGACCAGGTCTTGCAAGCAAGCCAGCTGCAGATCGGATAACACCGTGCCTCACAGAGACCACGAGGGTATTATCCATCGCACATCAGAGAGTGTCTCCCAAGGAGCGAGATCCCGGTTCAAAAGGCGGCAATCCAATGCAATCAACTCAGGGTCTCAGTGCACCTGGTTAGTCCTGTGGTGTATCGGAATAGCCAGTCTCTTTC
>CDV_T_Asia1
AGAGTGCAAAATAGTAAGAATCCAAGCAGTCTTGCAACCATCAGTCCCACAAGATTTCAGAATTTATAATGATGTTATCATCAGTGATGATCAGGGTCTTTTTAAAATTCTCTAAATCATTGGTTCATGAACTAAAACTCAAATGCCTTGGTGGCATTGTCCAGGATCCCTTAATCCCCTCAAACAAGGATTGAGGCTATAAGTGTCAATTGTCTCGGTGTTGCTCCTGCATTTTAAGCATGTTCTATCGGTTTCTAAACTGCTCATTCGTGCCTACAATTCTGGTGACTCTGCAATATGAAGACAGCTGAATCAAACCAATTCATGCTCAAGAGTAGGTTGATCATTATCGGACCAAGAAATGTATGGATGCTTGGGGTTTTGAACTTCACCTCTAGGAATCTCACTTAACCAATTATACCTCCACGCGCTTGCCCGATCTCAAGCTATTACTAGTAGTCCTGTTTCACGAAATTCTGACTGTCTATCTTTCTATCACCAATCGTTAATAATTAATCAAAACTTAGGATCCAGGACGCAGCAAGCCAACAGGCCAACCAAGTCCACCAATCCAAGGCCGGGCAGGAACCCCCACAAACAGACAAGCCCCATGCACAACAAAATTCCCAAAAAATCCAAACCCCTGCCACACACCCGACAAGATCCCCTCCAACAACACAGCACCAAATCCGCCGAGACCAAGACCTCCCAAGGACGATATAGCATAACATCGGCTCAGAGATCCACGTACCATGGTCCTCGAACATCGGACAGGTCCGTCCACTACATAATGAACAGGACCAGGTCTTGCAAGCAAACTAGCCACAGATCAGATAACATCCCGCCTCACAGAGACCACGAGGGTATCATCCATCACACACCAGAGAGTGTCACCCAAGGAGCGAGTTCCTGGTTCAAGAGGCGGCAATCCAATGCTACCAACGCAGGCTCACAATGCACCTGGTTAGTCCTGTGGTGCATCGGAATAGCCAGTCTCTTTC
>CDV_Type_RI
AGAGTGCAAAATAGTAAGAATCCAAGCAGTCCTGCAACCATCAGTTCCACAAGATTTCAGAATTTATAATGATGTTATCATCAGCGATGATCAGGGTCTTTTCAAAATTCTCTAAATTATTAGTTCATGAATTAATACTCAAATACCTTGGTGGCATTGTCCAGGATCCCTTAATCCCCTCGAACAAGGATTGAGGCTACAAGTTTCAACTGTCTCGATGTTGCTCCTGCATTTTAAGAGTGTTCTATAGGTTTCTAAGCTGCTCGTTTGTGCCTGCGATTCTGGTGACTCTGCAATATGAAGACAGCTAAATCAAACCAATTCATGCCTAAGAGTAGGTTGATCATTATCGGACCAAGTAATGTATGGACGCTTGGGGTTTTGAAATTCGCCTCTAGGAATCTCACTTTAACAATTATACCTCCACGCACTTGCCCGATCTCAAGCAATCACTAGTAGTCCTGTTTCACGAAATTATGACTGTCTATCTTTCTATTACCAATCATTAATAACTAATCAAAACTTAGGGTCCAGGGCGTAGCAAGCCCACAGGCCAACCAAGTCCACCAACCCGGGGCCGGGCAAGAACCCCCACGAACAGACAAGCCCTATGCACAACAAAATCCCCAAAAGATCCAAAACCCGAAAACACACCCAACAAGACCTCCCCCAACAACACAGCACCAAATCCGCCGAGACCAAGACCTCCCAAGCACGGCACAGCACAACATCGGCTCAGCGATCCGCCCACCATGGTTCTCTAACATCGGACAGGCCCGTCCACTACATCATGAACAGGGTCAGGTCCTGCAAGCAAGCCGGCCACAAATCGGACAACATCCCGGCTCACGGAGACCACGAGGGCACCATCCATCACACACCAGGGAGTGTCTCCCAAGGAGCAGGATCCCGGCTCAAAAGGCGGCAATCTAATGCAACCAACTCAGGCTCTCAATGCACTTGGTTAGTCCTATGGTGCATAGGGACAACCAGTCTCTTTC
>CDVTEu_SAm1
AGAGTGCAAAATAGTAAGAATCCAAGCAGTCTTGCAACCATCAGTCCCACAAGATTTCAGGATTTATAACGATGTTATCATCAGCGATGATCAAGGTCTTTTCAAAATTCTCTAAATCATTGGTTCATGAACTAAAAATCAAATACCTTGGTGGCATTGTCCAGGATCTCTTAATCCCCTCAGACAAGAATTGAGGCTACAAGTATCAACTGTCTCGATGTCGCTCCTGCATTTTAAGCGTGTTCTATAGGTTTCTAAACTGCTCTTTCGCGCCTACTATTCTGGTGGCTCTGCAATATGAAGACAGCTGAATCAAGCCAATTCATGCCTAAGAGTAGGTTGATCATTATCGGACCAAGAAATGTATGAATGCTGAGTTTTTTGAACTTTCTTCCTAGGAATCTCACCTTAACAATTATACTTCCACGCACTTGCCCGAGCTCAAGCTATCACTAGTAGTCCTGTTTCACGAAATTGTGACTGTCTATCTTTCTATCACCAATCGTTAATAATTAATCAAAACTTAGGGTCCAGGACGTAGCAAGCCAACAGGCCAACCAAGTCCACCAATCCGAGGCCGGGCAGGAACCCTCGCGAACAGACAAGCCCCATGCACAACAAAATCCCCAAAGGATCTAAAACCCTAACACCCACCCAACAAGATCTCCCCCAACGACATAACATTAAGTCCGCCGAGACCAGAACCTCCCCGGCACGACACAGCACAACATCGGCTCAGCGATCCACGCACCATGGTCCTCGAACATCGGATAGGCCAGTTCACTACATCATGAACAGGACCAGGTCTTGCAAGCAAGCCGGCTACAGATCAGATAACATCCCGGCTCACGGAGATCACGAGGGTATTATCCATCACACACCAGAGAGTGTCTCCCAAGGAGTGAGATCCCGGTTCAAAAGGCAGCAATCCAATGCAACCAGCTCAGGCTCTCAGTGCACCTGGTTAGTTCTGTGGTGCATCGGAATAGCCAGTCTATTTC
>CDV_T_Asia6
AGAGTGCAAAATAGTAAGAATCCAAGCAGTCTTGCAACCATCAGTCCCACAAGATTTTAGAATTTATAATGATGTTATCATTAGCGATGATCAGGGTCTTTTCAAAATTCTCTAAATCATCAGTTCATGGACTAAAACTCACATGTCTAAGTTGCATTGTTCAGGATCCCCCAATCCTCTCAAACACGGACTGAGGCTACAAGCATCAATTGTCTCGATGTTGCTCCTGTATTTTAAGCGTGTTCTATAGGTTTCTAAATTGCTCGTTCGTGCCCATCATTCTGGTGACTCTGCAATATGAAGACAGCTGAATCAAACCAGTTCATGCCTAAGAGTAGGCTGATCATTATCGGACCAAGAAATGTATGGATGCTAGGGGTTTTGAACTTCGCTTCTAGGAATCTCATTTTAACAGTTATACCTCCACGCACTTGCTCGATATCAAGCTATCACTAGTAATACTGTTTCATGAAATTATGACTGTCTATCTTTCTATCACCAATCGTTAATAATTAATCAAAACTTAGGGTCCAGGACATAGCAAGCCAACAGGCCAGCCATGTCCATCAGTCCGAGGCAGGGGAGGAACCCCCCCGAACAGACAAGCCCCATGCACAACAAAATCCCCAAGAGACCCAAAACCCAAACACGCACCCGACAAGGCCTCCCCTCACAACACAGCACCAAACCCATCGAAACTAAGACCTCCCAAGCACGACACAGCATAACATCGGCTCAACAATCCACGCACCATGGTCCTCTAACATCGGCCAGGCCCGTCGCCTACATCATAAACAGGACCAGGTCTTGCAAGCAAGCCAGCTACAGGTCGGATAACATCTCGGCTCACCGAGACCATGAGGGTATTATCCATGACACACCAAAGGGTGTCTCCCAAGGGACGAGATCTCGGTTCAAAGAGCGGCAATCCAATGCAACCAACTCAGGCTCTCACTGCACCTGGTTAGTCCTGTGGTGCATCGGAATAGCCAGTCTCTT
>CDVTLederle
ATGATGTTATCGTCAGCGATGATCAGGGTCTTTTCAAATTTCTCTAAATCATTAGTTCATGAACTAAAACTCAAACGCCTTAGTAGCATTGCCCAAGATCCCTTGATCCCCGCAAGCGAGGATTGAGGGTATAAATATCGACTGTCTAGATGTTGCTCCTGCATTTTGAGCGTGGCCTATAGGTTTCTAGACTGCCCATCCGTGCCCACAATTCCAGTGACGCCTCAATATGAAAATAGCTGAATCAAAACAGTTCTTGCTTAAGATTGGGTTGATCATT
>CDVTypeSAm3
AGAGTGCAAAATAGTAAGAATCCAAGCAGTCTTGCAACCATCAGTCCCACAGGATTTCAGAATTTATAATGATGTTATCATCAGCGATGATCAGGGTCTTTTCAAAATTCTCTAAATCATTAGTTCATGAACTAAAACTCGAATGACTTGGTGGCATTGTCCAGGGTCCTTTAATCCCCCCAAAAAAAGATTGAGTCTACAAGTATCAACTGTCTCGGTGTTCCTCCTGCATTTTAAGCGTGTTCTATAGTTTTCTAAACTGCTCGTTCGTGCCTGCTATTCTGGTGACTCTGCAATATGAAGACAGCTGAATCAAACCAATTCATGCCTAAGAATAGGTAGATCATTATCGGACCAAAAAATGTATGAATGCTTGGGGTTTTGAACTTCGCCTCTAGGAATCTCACTTTAACAATTATACCTCCACGCACTTGCCCGATCTCAAGCTATCACTAGTAGTCCTGTTTCACGAAATTATGACTGTCTATCTTTCTATCACCAACCGTTAATAACTAATCAAAACTTAGGGTCCAGGACGTAGTAAGCCTACAGGCCAACCAAATCCACCAATCCGAGGCCGGGCAGGAACCCCCACGAACAGACAAGCCCCATGCACAACAAAATCCCCAAAAGACCCACCACCCCTACACACACCCAACAAGACCCCATCCAACAACACAGCACCAAATCTGCCGAGACCAAGATCTCCCAATCACGACACAGCACACCATCGGCTCAGCGATCCACGCACCATGGTCCTCGAACATCGGACAGGCCAGTCAACCACATCACGAACAGGACCAGGTCTTTCAAGCAAGCCAGCCACAGATCGGATAACATCCCGGCTTGCGGAGACCGTGAGGGCACCATCCATCACACACCAGGGGGTGTCTTCCAAGGGTCGAGATCCCGGCCCAAAAGGCGGCACTCCAATGCAACCAACTCCGGCTCTCATTTCACCTGGTTAGTCCTGTGGTGCATCGGAATAGCCAGTCTCTTTC
>CDV_tAustra
ATGCTCTCCTACCAAGACAAGGTGGGTGCCTTCTACAAGGATAATGCAAGAGCCAACTCATCCAAACTGTCCTTGGTGACAGAAGAGCATGGAGGCACAAGACCACCTTATTTGTTGTTTGTCCTTCTCATCCTATTGGTTGGAATCCTAGCCTTGCTTGCTATCACTGGAGTTCGATTTCACCAAGTATCAACTAGCAATATGGAATTTAGCAGATTGCTGAAAGAGGATATGGAGAAATCAGAAGCTGTACATCACCAAGTCATAGATGTTTTGACACCGCTCTTCAAGATTATTGGAGATGAGATTGGGTTACGGTTGCCACAAAAGCTAAACGAGATCAAACAATTTATCCTTCAAAAGACAAATTTCTTCAATCCGAACAGAGAATTCGACTTCCGCGATCTCCACTGGTGCGTTAATCCGCCTAGTAAGGTCAAGGTAAATTTTACTAGTTACTGCGAGACAATTGGGATCAGAAAATCTATTGCATCGGCAGCAACTCCCATCCTTTTATCAGCACTCCCTGAAGGCAGGGGTGACATATTTCCACCATACAGATGCAGTGGAGCTACTACTTCAGTAGGCAGGATTTTCCCCCTATCAGTCTCTTTGTCCATGTCTTTGATCTCAAAAACCTCAGATATAATCAATATGATGACCGCTATCTCAGACGGGGTGTATGGTAAAACTTACTTGTTAGTGCCTGATGATACAGAAGGGGAATTCGACACACAAGGGATTCGAGTCTTTGAGATAGGGTTCGTTAAAAGGTGGCTGAGTGACATGCCATTACTCCAAACAACTAACTATATGGTCCTCCCGGGGAATTCCAGAGCCAAGGTATGTACTATAGCAGTGGGTGAGTTGACATTAGCTTCCTTGTGTGTGGATGAGAGTACTGTGTTACTATATCATGACAGCAAGGGTTCACAAAATGGTATTCTAGTGGTAACGCTGGGGATATTTGGGGCAACGCCGATGGATCACTTTGAGGAAGTGATACCTGTCGCTCACCCATCAATGGAAAAAATACATATAACGAACCACCGTGGTTTTATAAAAGATTCAATAGCAACCTGGATGGTGCCTGCATTGGCCTCTGGAAAACAAGAGGAACAAAAAGGTTGTCTGGAGTCGGCCTGTCAAAGAAAGACATACCCCATGTGCAACCAGACGTCATGGGAACCCTTTGGAGAAGGACAGTTGCCATCTTATGGGCGGTTGAAATTACTTCTAGATGCAAGTGTTGATCTTCAACTTAACATATCGTCTACATACGGTCCAGTTATACTGAATGGAGATGGTATGGATTATTATGAAAGCCCACTTTTGGATTCCGGATGGCTTACCATTCCCCCCAAAGATGGTACAATCCTTGGAATGATAAACAAAGCAAGTAGAAGAGACCAGTTCACTGTAATCCCTCATGTGTTAACATTTTCTCCCAGGGAATCAAGTGGAAATTGTTATTTGCCTATTCAAACATCTCAGATTATAGATAAAGATGTCCTTGTTGAGTCCAATTTGGTGGTGCTGCCTACACAGAGTTTTAGATATGTAGTAGCAACATATGATATATCTCGAGGCGATCATGCGATAGTTTATTATGTTTATGACCCAATCCGGACAATTTCTTATACGTACCCATTTAGACTAACTACCAAGGGTAGACCTGATTTCCTAAGGATTGAATGTTTTGTGTGGGATGACGATTTGTGGTGTCACCAATTTTACAGATTCGAGGCTAACATCACCAACTCTACAATCAGTGTTGAGAATTTAGTCAGTATAAGATTCTCATGTAACCGTTCATATCCCTGA
>CDV-Type_NH
AATTCTCTAAATTATTAGTTCATGAATTAATACTCAAATACCTTGGTGGCATTGTCCAAAATCCCTTAATCCCCTCGAACAAGGATTGAGGTTACAAGTTTCAACTGTCTCGATGTTGCTCCTGCATTTTAAGCGTGTTCTATAGGTTTCTAAGCTGCTCGTTTGTGCCTGCTATTCTGATGACTCTGCAATATGAAGACAG
>AM4
AATTCTTTAAATCATTAGTTCATGAACTAAAACCCAATTGCCTTGGTGGCACTGTTCAGGATCCCTTAATCCCCTCAAATAAAGATTGAGGCTGCAAGTATCACCTGTCTCGATGTCGCACCTACATTTTAAGCGTGTTCTATAGGTTTCTGAACTGCTCGCTTTTGCCTACTATTCCAGTGGCTCTGCTATATGAGGACAG
>CDV_typeOND
AATTCTCTAAATCATCAGTTCATGAACTAAAAAGCAAACGCCTTAGTAGCACTGCCCAAGATCCCTTGATCCCCGCAAGCGAGGATTGAGGGTATAAGCACCGACCATCCAGACGTTGCTCCTGCATTTTGAGTGTGTCCCATAGGCCTCCAAACCGCTCACTCGTGCCCACAACTCCAGTGACGCCTCGATACGAAAGCAGCCGAACCAAAACAGCTCTTGCCCAAGATTAGGTTGATCATTATCGGACCAAGAA
>CDV_T_Asia4
AGAGTGCAAAATAGTAAGAATCCAAGCAGTCCTGCAACCATCAGTCCCACAAGATTTCAGAATTTATAATGATGTTATCATCAGCGATGATCAGGGTCTTTTCAAAATTCTCTGAATCATTAGTTCGTGGACTAAAACTCAAATGCCTTAGTGTCATTGTCCAGGATCCCTTAATCCCCTCAAACAAGGGCTGAGGCTACAAGTATCAACTGTCTCGATGTTGCTTCTGCATTTTAAGCGTGTTCTATAGGTTTCCAAACTGCTCGTTCGTGCCTACCATTCTTGTGACCCTGCAATATGAAGACAGCCGAATCAAACCAATTCATGCCTAAGAGTAGATTGATCATAATTGGACCAGGAAATTTATGGGTGCTTGGGGTTCTGAACTTAGCCTCTAGGAATCTCATTTTACCAATTATACCTCCACGCACTTGCCCAATCTCAAGCCATCACTAGTAGCCCTGTTTAATGAAATTATGACTGTCTATCTTTGTATCACCAATTGTCAATAATTAATCAAAACTTAGGGTCCAGGACGTAGCAAGCCAACAGGCCAACCATGTCCACCAATCCGAGGCCGGGCAGAAACCCCCACGAACAGACAAGCCCCATGCACAACAAAATCCCCAAAAGATCCAGAACCCGAACACACACCCGACAAGGCCTTTCACCACAACACAGCACCAAGTCAATAGGGACCAAGACCTCACGAGCACGACATAGTATAACCTCGGCTCTACAATCCACGCACCTTGGTCCTCAAACATCGGACAGGCCCGTCCACTACATCAAGAATAGGACCAGGTCTTGCAAGCAAGCCAGCTACAGATCGGGTAACATATCAGCTCATCGAGACCACGACGGTATTATCCATCACGCACCAGAGAGTGTCTCCCAAGAAGCGAGATCTCTGTCAAAAAGGCGGCAATCCAATGCAACCGACTCAGGCTTTCAGTGCACCTGGTTAATCCTGTGGTGCATCGGAATAGCCAGTCTCTTTC
>CDVTArclike
AGAGTGCAAAATAGTAAGAATCCAAGCAGTCTTGCAACCATCAGTCCCACAAGATTTCAGAATTTATAATGATGTTATCATCAGCGATGATCAGGGTCTTTTCAAGATTCTCTAAATCATTAGTTCATGAACTAAAACTCAGATGCCTTGGCGGCATTGTCCAGGATCCCTTAATCTTCTCAAACAAGAATTAAGGCTACAAGTATCCACTGTCTCGATATTACTCCTGCAATTTAAGCGTGTTCTATAGATTTCTAAACTGCTCGTTTGTGCCTACTATTCTGGTGACTCCGCAATATGAAGACAGCTGAATCAGACCAATTCATGCCTAAGAGTAGGTTGATCATTACTAGTCCAAGAAATGTATGAATGCTTAGGGTCTTGAGTTTCGCCTTTAGGAATCTCACTTTAACAATTATACCTCCACCCACTTGCCAGATCCTAATCTACCGCTAGCGGTCTTGCTTCACGAGATTATGAATGTCTATCTTTCTATCACCAATCGTTAATAATTAATCAAAACTTAGGGTCCAGGACGTAGCAAGCCAACAGGCCAACCAAGTCCACCAATCTGAAGCCGGGCAGGAACCCCCACGAACAGACAAGCCTCATGCACAAGGAAATCCCCGAAAGATCCAGAACCCAAACACACACCCAACAAGACCTCCCTCAACAAAAAAGCACCGAATACACCGAGATCAAGACCTCCCGAGCACGACACGGCATAACGCCAGCTCAGCGATCCACGCACTATGGTCCTCGAACATTGGACAGGCTCGTCTGCTACATTATGAACAGAGCCATGTCTTGCAAGCAAGCCAGCTACAGATCGGATAACATCCCAGCTCACGGAGACCACGAGGGTGTTGTCCATCACACACTAGAGAGTGTCTCCCAAGGAGCGAGATCCCAGCTCAAGAGGCGGCCTTCCAATGCAATCAACTCAGGATTTCAGTACATCTGGTTAGTCCTGTGGTGCATCGGAATAGCCAGTCTCTTTC
>Am2KJ123771
AGAGTGCAAAATAGTAAGAATCCAAGCAGTCTTGCAACCAACAGTCCCACAAGATTTCAGAATTTATAATGATGTTATCATCAGCGATGATCAGGGTCTTTTCAAAATTCTCTAAATCATTAGTTCATGAACTAAAACTCAAATGACTTGGTGGCATTGTCCAGGATCCCTTAATCCCCTCGAACAAGGATTGAGGCTACAAGTATCAACTGTCTCGATGTTGCTCCTGCATTTTAAGCGTGTTCTATAGTTTTCTAAGCTGCTCGTTCGTGCCTGCTATTCTGGTGACTCTGCAATATGAAGACAGCTGAATCAAACCAATTCATGCCTAAGAGTAGGTTGATCATTATCGGACCAAGTAATGTATGGATGCTTGGGGTTTTGAACTTCGCCTCTAGGAATCTCACTTTAACAATTATACCTCCACGCACTTGCCCGATCTCAAGCTATCACTAGTAGTCTTGTTTCACGAAATTATGACTGTCTATCTTTCTATTACCAATCGTTGATAACTAATCAAAACTTAGGGTCCAGGACGTAGCAAGCCTACAGGCCAACCAAGTCCACCAACTCTAGGCCGGGCAGGAACCCCCACGAACAGACAAGCCCCATGCACAACAAAATCCCCAAAAGGTCCAACACCCGAAAACACACCCAACAAGATCTCCCCCCACAACACAGCACCAAATCCGCCGAGACCAAGACCTCCCAAGCACGACACAGCACAACATCGGCTCGGCGATCCACGCATCATGGTCCTCTAACATCGGACAGGCCCATCCACTACATCATGAACAGGATCAGGTCCTGCAAGCAAGCCAGCCACAGATCGGATAACATCCCGGCTCACGGAGACCATGAGGGCACCATCCATCACACACCAGGGAGTGTCTCCCAAGGAGCGGGATCCCGGCTCAAAAGGCGGCAATCCAATGCAACCAACTCAGGCTCTCAGTGCACCTGGTTAGTCCTATGGTGCATTGGAATAGCCAGTCTCTTTC
>CDV_T_Asia2
AGAGTGCAAAATAGTAAGAATCCAAGCAGTTTTGCAACCCTCAGTCCCGCAAGACTTCAGAATTTATAATGATGTTATCATCAGCGATGATCAGGGTCTTTTCAAAATTCTCTAAATCATCAGTTCATGAACTCAAACTCAAATGCTTCGGTGGCGTTGTCCAGGATCCCTTAATCCCCTCAAACAAGGATTGAGGCTACAAGTATCGACTATCTCGATGTTGCTCCTGCATTTTAAGCATGTTCTATAGGTTTCTAAACTGCTCATTCGTGCTTACTATTCTAGTGACTCCGCGATATGAAGACAGCTGAATCAAACCGAATCATGCCTGAGAGTAGGTTGATCATTATTGGTCCAATAACTGTATGGATGCTTGGGGGTTTGAACTTCGCTTCTGGGAATCTCACTTTAACAATTATACCTCCCTGCACTTGCCCGATCTCAAGCTATCACTAGTAGTCCTGTTTCACGAAATCATGACTGTCCATCTCTCTATCACCAATCGCTAATAATTAATCAAAACTTAGGGTCCAGGACGTAGCAAGCCAACAGGCCAACCAAGTCCACCAATCCGAGGCCGGGCATGAACCCCCACGAACAGACAATCCCCATGCACGAGAAAATCCCCAAAAGATCCAAAACCCAAACACACACCCAACAAGATCTCCCCCAACAACACAGCACCAAATCCGCCGAGTCCAAGACCTCCCGGGCTCGACACAGCATAACATCGGCTCAGCGGTCCACGCACTATGATCCTCGAACAGCGGACTGGCCCGACTACTACATCATGAAAAGGACCAGGTCTTGCAAGCAAGCCAGCTACAGATCGGATAACATCCCGGCTCACGGAGACCATGACGGTATTATCCATCACACACCAGAGAGCGTCTCCCAAGGAGCGAAATCCCGGCTCAAAATGGGCCAATCCAATGCAGTCAAATCAGGCTCTCAGTGCACCTGGTTAGTCCTGTGGTGCATCGGAGTAGCCAGTCTCTTTC
>CDV_TypeAm3
AGAGTGCAAAATAGTAAGAATCCAAGCAGTCTTGCAACCTTCAGTCCCACAAGACTTCAGAATTTATAATGATGTTATCATCAGTGATGATCAGGGTCTATTCAAAATCCTCTAAATCATTAGTTCATGAACTAAAACTCAAATGCCTTGGTGGCATTGTCCAGGATCCCTTAATCCACTCAAGCAAGGGTTGAGGCTACCGGTATAAACTGTCTCGATGTTGCCTCTGCACTTTAAGCGTGTTCTATAGTTTTCTAACCTGCTCGTTCGTGCCTACTATTCTAATAACTCTGCAATATGAAGACAGCTGAACCAAACCAATCCATGCCTAAGAGTAGGTTGATCGTTATCGGACCAAGAAATGTACGGATGCTTGGGGCTTTGAACTTCGCCTCTAGGAATCTCGCTTAAACAATTATACCCCCACGCACCTGCCTGATCTCAAGCCATCACTAGTAGTCCTGTTTCACGAAATCATGACTCTCCATCTTTCTATCACCAATCGCTAATAATTAATCAAAACTTAGGGTCCAGGACGTAGCAAGCCAACGGGCCAGCCAAGTCCACCGATCCGAGACCGGGCAGGAACCCCCACAAACAGACAAGCCCCATGCACAACAGAATCCTCAAAAGATCCAAAACCCAAACACACACCCAACAAGACCTCCCTCAACAACACAGCACTAAATCCGCCGGGACCAGGACCTTCCAAGCACGACACAGCACAACATCGGCTCAGCGATCTACGCACCATGGTCCTCGAACATCGGACAGGCCCGTCCACCACACAATGAACAGAACCAGGTCTTGCAAGCAAGCCGGCTACAGATCAGATCACATCTCGGCTCACGGGGACCACGAGGGTATTATCCTTCACACACCAGAGAGTGTCTCCCAAGGAGCGAGGTCCCGGTTCAAAAGGCGGCAATCCAATGCAACCAACTCAGGCTCTCAGTGCACCTGGTTAGTCCTGTGGTGCATCGGAATAGCCAGTCTCTTTC
>CDVTAfrica2
AGAGTGCAGAATAGTAAGAATCCAAGCAGTCTTGCAACCATCAGTCCCACAAGATTTCAGAATTTATAATGATGTTATCATCAGCGATGATCAGGGTCTTTTCAAAATTCTTTAAATCATTCGTTCATGAACTTAAACTCGAATGCCTTAGTAGCATTGTCTAGGATCCCTTAATCCCCTCAAACAAGGATTGAGGCCACAAGTATCGACTGTCTCGATATTGCTCCTGCATTTTAAGCGTGTTCTATAGGTTTCTAAACTGCTCGTTCATGCCTACCATTCTGGTTACTATGCAATAGGAAGACAGCTGGCTCAAACTAAGTCATGCCTAAGAGTAGGTCGATCATTATCAGACCAAGAAATGTATGGATGCTTGGGGTTTTGAAATTCGTCTCTAGAAATCTCACTTCAACAATTATACCTCCACGCGCTTGCCCGATCTCAAGCTATCACTAGTAGTCTTGTTTCACGAAATTATGACTGTCTATCTTTCTATCACCAATCGTCAATAATTAATCAAAACTTAGGGTCCAAGACGTAGCAAGTCAACAGGCCAACCAAGCCCACCAATCCGAGGCCGGGCAAGAACCCCCGCAAACAGATAAGCCCCATGCACAACAAAATCCCCGAACGATCCAGAATCCAGACACACACCCAACAAGACCTCCCCCAACAATACAGCACCAAATCCGTCGAGACCGAGACCTCCCAGGCTAGACACAGCACAACATCGGCTCAGCGATCCATGCACCATGGTCCTCTAACACTGGACAGACCTGTCCACTACATCATGAACAGGACCAGGTCTCGTAAGCAAGCCAGCTACAGATCGGATAACATCCCGGCTCACGGAGACCACGAAGGTATTATCCATCATAAACCAGAGAGTGTCTCCCAAGGAACGAGATCCCAGTTCAAAAGGCGGCGATCCGATGCAACCAACTCAGGCTCTCAGTGCACCTGGTTAGTCCTGTGGTGCATCGGAATAGCCAGTCTCTTT
>CDVTAfrica1
AGAGTGCAAGATAGTAAGAATCCAAGCCGTCTTGCAACCATCAGTCCCACAAGATTTCAGAATTTATAATGATGTTATCATCAGCGATGATCAGGGTCTTTTCAAAATTCTCTAAATCATTAGCTCATGAACTAAAACCCAAATGCCTTAGTGGCATTGTCCAGGATCCCTTAATCCCCTCAAACAAGGATTGAGGCTACAAGTATCGACTGTCCCGATGTTGCTTCTGCATTTTAAGCGTGTTCTATAGGTCTCTAAACTGCTCGCTCGTGCCTACTATTCTGGTGACTCTTTAGTATGAAGACAGCTGAATCAATCCAATTCATGCCCAATAGTATGTTTATCATTATCGGACCAAGAAATGTATGAATGCTTGGGGTTTTGAACTTCGCCTCTAGGAATCTCACTTTAACAATTACACCCCCACACACTTGCCCGCTCTCAAGCTATCACTAGCAGTCCTGTTTCACGAAATTATGACTGTCTATCTTTCTATCACCAATCGTTAATAATTAATCAAAACTTAGGGTCCAAGAAGTAGCAAGCCAACAGGCCAACCAAGTCCACCAATCCGAGGCCGGGCATGAACCCCCACGAACAGACAAGCCCCATGCACAAGAAATTCTTCAAAAATTCCACAACCCAAACACACACCCAACAAGACCTCCTCCCACAGCATAGCACCAAATCCGCCGAGACCAAGACCTCCCGAGCACGACACAGCATAACATCGGTTCAGCGATCTACGCACTATGGCCCTCGAACATCGGACAGGCCCGTCTACTACACCGTAAACAGGACCGGGTCTTGCAAGCAAGCCAGCTACAGATCGGATAACATTCCGCCTCACGGAGACCACGAGGGTACTGTCCTTCACACACCAGAGAGTGTCTCCCAAGGAATGAGATCCTGGCCCAAAGGGCGGCAATCCAATGCAATCAACACAGACTCCCATTGCGCCTGGTTGGTCCTGTGGTGCATCGGAATAGCCAGTCTCTTTC
>CDV_TypeAm5
AGAGTGCAAAATAGTAAGAATCCAAGCAGTCTTGCAACCATCAGTCCCACAAGATTTCAGAATTTATAATGATGTCATCATCAGCGATGATCAGGGTCTTTTCAAAATTCTCTAAATCATTAGTTCATGAACTGAAACTCAAATACCTTGGTGGCATTGTCTAGGATCCCTTAATCCCCTCGAACAAGGATTGAGGCTACAAATATCAACTGTCTCGATGTTGCTCCTGCATTTTAAGCGTGTTCTATAGGTTTCCAAGCTGCTCGTTCGTGCCTGCTATTCTGGTGACTCTGCAATATGAAGACAGCTGAATCAAACCAATTCATGCCTAAGAGTAGGTTGATCATTATTGGACCAAGTAATGTATAGATGCTTGGGGTTTTGAACTTCGCCTCTAGGAATCTCACTTTAACAATTATACCCCCACGCACTTGCCCGATTTCAAGCTATCACTAGTAGTCCTGTTTCACGAAATTATGACTGTCTATCTTTCTATTACCAATCGTTAATAACTAATCAAAACTTAGGGTCCAGGACGTAGCAAGCCCACAGGCCAACCAAGTCCACCAACTCGAGGCCGGGCAGGAACCTCCACGAACAGACAAGCCCCATGCACAACAAAATCCCCACAAGATCCAAAACCCGAAAACACACCCAACAAGGCCTCCCCCAACAACACAGCACCAAATCCGTCGAGACCAAGACCTCCCAAGCACGACACAGCACAACATCGGCTCAGCGATCCACGCACCATGGTCCTCCAACATCGGACAAGCCCGTCCACTACATCATGAACTGGATCAGGTCCTGCAAGCAAGCCAGCCACAGATCGGATAACATCCCGGCTCACGGAGACCACGAGGGCACCATCCATCACACACCAGGGGGTGTCTCCCAAGGAGCGGGATCCCGGCTCAAAAGGCGGCAATCCAATGCAACTAACTCAGGCTCTCAGTGCAACTGGTTAGTCCTATGGTGCATTGGAATAGCCAGTCTCTTTC
>CDV_TypeSA4
ATGCACAACAAAATCCCCGAAGGATCCAAAACTCAGATGCACACCCAACAAAACCCTCCCCCACAACACAGCACCAAATCCTCCGGGACCAAGACCTCCCAAACACGACACAGCACAACATCGGCTCAGCGATCCACGCACCACGGCCCTCGAACATCGGACAGGCCCGTCCACTACACCATGGACAGGACCAGATCCTGCAAGCAAGCTAGCCACAGATCGGACAGCATCCCGGTTCGCGGAGACCACGAGGGTATTACCCATCACACACTAGAGAGTCTCTCCCAAGGAGCGAGATCCCGATTCAAAAGGCGGCAATCCACTGCAACCAGCCCGGGTCCTCAGTGCACCTGGTTAGTCCTGTGGTGCATCGGAACAGCCAGTCTCTTTCTTTGTTCGCAGGCT
>CDVtCanada1
ATTATTGGAGATGAGATTGGGTTAAGGTTGCCACAAAAACTAAACGAGATCAAACAATTTATCCTTCAAAAGACAAACTTCTTCAATCCGAACAGGGAGTTCGATTTCCGCGATCTCCACTGGTGCATTAACCCACCTAGTAAGATCAAAGTGAATTTTACTAATTACTGCGATACAATTGGGATCAGAAAATCTATTGCCTCGGCAGCAAATCCGATCATTTTATCAGCACTCTCCGGGAGCAGAGGTGACATATTCCCACCATACAGATGCAGTGGAGCTACTACTTCAGTAGGCAGAGTTTTCCCCCTATCAGTATCATTGTCCATGTCTTTGATCTCAAGAACATCAGAGACAATCAATATGCTAACCGCTATCTCAGGTGGATTGTATGGTAAAACTTATTTGCTAGTGCCTGATTATATTGAAGGGGAGTTCGACACGCAAAAGATTCGAGTCTTTGAGATAGGGTTCATCAAACGGTGGCTGAATGACATGCCATTACTCCAAACAACCAACTATATGGTCCTCCCTGAGACTTCCAAAGCCAAGGTATGTACTATAGCAGTGGGCGAGTTGACACTGGCTTCCTTGTGTGTGGAGGAGAGCACCGTATTGTTATATCATGGCAGCAATGGTTCACAAGATGGTATTCTAGTGGTGACGCTGGGAATATTTGGGGCAACACCTATGGATCAAGTTGAAGAGGTCATACCTGTCGCTCACCCATCAGTAGAAAAAATACATATAACAAATCACCGAGGGTTCATAAAAGATTCAATAGCAACCTGGATGGTGCCTGCATTAGTCTCTGAGAAACAAGAGGAACAAAAAAATTGTCTGGAGTCGGCTTGTCAAAGAAAAACCTACCCTATGTGCAACCAAACATCATGGGAACCCTTTGGAGGGAGACAGTTGGCATCCTATGGGCGGTTGACATTCCCTCTAGATCCAGGCATTGACCTTCAACTTAATATCTCATTTACAAACGGTCCGGTTATACTGAATGGAGATGGTATGGATTATTATGAAAGCCCACTCTTGGACTCCGGATGGCTTACCATTCCTCCCAAGAACGGAACAGTCCTTGGATTGATAAACAAAGCAAGTAGAGGAGACCAGTTCACTGTAATCCCCCATGTGTTGACATTTGCGCCCAGGGAATCAAGTGGAAATTGTTATTTACCTATTCAAACATCCCAGACTATGGATAAAGATGTCCTTACTGAGTCCAATTTAGTGGTGTTGCCTACACAGAATTTTATAAATGTCATAGCAACATATGATATATCCCGAAGCGATCATGCGATTGTTTATTATGTTTATGACCCAATCCGG
>CDVtCanada2
ATTATTGGAGATGAGATTGGGTTACGGTTGCCACAAAAACTAAACGAGATCAAACAATTTATCCTTCAAAAGACAAACTTCTTCAATCCGAACAGGGAATTTGACTTCCGCGATCTCCACTGGTGCATTAACCCACCTAGTAAGATCAAGGTGAATTTTACTAATTACTGCGATACAATTGGGATCAGAAAATCCATTGCATCAGCAGCAAATCCCATCCTTTTATCAGCACTCTCCGGAGGCAGAGGTGACATATTCCCACCATACAGATGCAGTGGAGCCACTACTTCAGTAGGTAGAGTCTTCCCCTTATCAGTGTCATTGTCCATGTCTTTGATCTCAAGAACATCAGAGATAATCAATATACTCACCGCTATCTCAGACGGAGTGTATGGTAAAACTTATTTGCTAGTACCTGATTATATTGAAGGGGAGATCGACACGCAAAAGATTCGAGTCTTTGAGATAGGGTTCATCAAACGGTGGCTGAATGACATGCCATTACTACAGACAACCAACTATATGGTCCTCCCGGAGAATTCCAAAGCCAAGGTATGTACTATAGCAGTGGGCGAGTTGACACTGGCTTCCTTGTGTGTAGATGAGAGCACCATATTGTTATATCATGACAGCAATGGTTCACAAGATGGTATTCTAGTAGTGACGCTGGGAATATTTGGGGCAACACCTATGGATCAAGTTGAAGAGGTGATACCTGTCGCTCACCCATCAGTAGAAAAAATACATATAACAAATCACCGTGGGTTCATCAAAGATTCAATAGCAACCTGGATGGTGCCCGCATTGGTCTCTGAGAAACAAGAGGAGCAAAGGAATTGTCTGGAATCGGCTTGTCAAGGAAAATCCTACCCTATGTGCAACCAAACTTCATGGGAACCATTTGGAGGAGGACAGTTGCCATCTTATGGGCGGTTGACATTACTACTAGATCCAAGCATTGACCTGCAACTTAACATATCGTTTACATACGGTCCGGTTATACTGAATGGAGACGGTATGGATTATTACAAAAGCCCACTTTTGGACTATGGATGGCTTACCATTCCTCCCAAGAACGGAACAGTCCTTGGATTGATAAACAAAGCAAGTAGAGGAGAACAGTTCATTGTAATCCCCCATGTGTTGACATTTGCGCCCAGGGAATCAGGCGGAAATTGTTATTTACCTATTCAAATATCCCAGATTATGGATAAAGATGTCCTTACTGAGTCCAACTTGGTGGTGCTGCCTACACAGAATTTTATATATGTCGTAGCAACATATGATATATCCCGGGTTGATCATGCGATTGTTTATTATGTTTATGACCCAATCCGG
>CDV_t_Asia5
GATTGGAGTGCAGAATAGTAAGAATCCAGGCAGTCTTGCAGCCATCAGTCCCACAAGATTTCAGAGTTTATAATGATGTTATCATCAGCGATGATCAGGGTCTTTTCAAAATTCTCTAAATCATTCGTTTGTGAACTTAAACTCGAATGCCTCGGTAGCATTGTCTAGAATCCCTTAATCCCCTTAAATAAGGATTGAGGTCACCAATACCGACCGTCTCGATGTTGCTCCTGCATTCTAAGCATGTTCTATAGGTTTCTATACTGCTCGTTCATGCCTACCATTCTAGTGACTATGCAATATGAAGACAGCTGACTCAAATTAAGTCATGCCTGAGAGTAGGTTGATCATTATCAGACCAAGAAATGTATGGATGCTTTGGGTCTTGAACTTCGCCTCTAGAAATCTCACTTCAACGGTTATACCTCCACGCGCTTGCCAGACCTCAAGCTATCACTAGTAATCCTGCTTCACGAAATTCTGACTGACTATCGTCTTATCACCAATCGTTAATAATTAATCAAAACTTAGGGTCCAAGACGTGGCAAGTCAACAGGCCAACCAAGCCCACCTATCAGAGGCCGGGCAGGAACCCCCGCAAACAGACAAGCCCCATGCACCACAAAATCCCCGAAAGAACCAGGAACCAAACACACAC
>Baylisascar
TTGAATAGGTTTTTTCAAGATTTTGGTTTGTTGTTTTCTAGTAGTTTGTTTTCTAGTTATATGGACTGGTTCCATAATTTTAATTGTAGGCTTTTGTTTGGTGTTTTGTCTTTTGTTTCTACTATGTTTATTTATCTTTTGTTGAGACGTTTTTATTTTAAGAGTAAGAAGGTAGAATATCAGTTTGGGGAGTTGTTGTGTAGTGTTTTTCCTACTTTAATTTTGGTTATGCAGATGGTGCCGTCTTTGAGTTTGTTATATTATTATGGTTTGATGAATTTGGATAGAAGTTTGACTGTTAAGGTAACTGGTCATCAGTGGTATTGGAGTTATGAGTTTAGTGATATTCCTGGATTGGAGTTTGATTCTTATATGAAGTCTCTGGATCAGTTGGAGTTGGGTGAGCCTCGTCTTTTGGAGGTTGATAATCGTTGTGTTGTACCTTGTGATGTTAATATCCGGTTTTGTATTACTTCTGGTGATGTGATTCATTCTTGGGCTTTGCCTAGTATGTCTATTAAGTTGGATGCTATGAGTGGTATTTTAAGGACTTTGTCGTATAGGTTTCCTGTTGTTGGTGTGTTTTATGGTCAGTGTTCTGAGATTTGTGGTGCTAATCATAGTTTTATACCTGTGGCTTTGGAGGTTACTCTTTTGGATAATTTTAAGAGTTGGTGCCTAGGTTTATTGGGTGATTAGGTT
>Fpanleukope
ACTAACTTTGGTGATATAGGAGTTCAACAAGATAAAAGACGTGGTGTAACTCAAATGGGAAATACAGACTATATTACTGAAGCTACTATTATGAGACCAGCTGAGGTTGGTTATAGTGCACCATACTATTCTTTTGAAGCATCTACACAAGGGCCATTTAAAACACCTATTGCAGCAGGACGGGGGGGAGCGCAAACAGATGAAAATCAAGCAGCAGATGGTGATCCAAGATATGCATTTGGTAGACAGCATGGTCAAAAAACTACTACAACAGGAGAAACACCCGAGAGATTTACATATATAGCACATCAAGATACAGGAAGATATCCAGAAGGAGATTGGATTCAAAATATTAACTTTAACCTTCCTGTAACAAATGATAATGTATTACTACCAACAGATCCAATTGGAGGTAAAACAGGAATTAACTATACTAATATATTTAATACTTATGGTCCTTTAACTGCATTAAATAATGTACCACCAGTTTATCCAAATGGTCAAATTTGGGATAAAGAATTTGATACTGACTTAAAACCAAGACTTCATGTAAATGCACCATTTGTTTGTCAAAATAATTGTCCTGGTCAATTATTTGTAAAAGTTGCGCCTAATTTAACAAATGAATATGATCCTGATGCATCTGCTAATATGTCAAGAATTGTGACTTACTCAGATTTTTGGTGGAAAGGTAAATTAGTATTTAAAGCTAAACTAAGAGCATCTCATACTTGGAATCCAATTCAACAAATGAGTATTAATGTAGATAACCAATTTAACTATGTACCAAATAATATTGGAGCTATGAAAATTGTATATGAAAAATCTCAACTAGCACCTAGAAAATTATATTAA
>M_enteritis
TTAGATGATACCCATGCACAAATTGTAACACCTTGGTCATTGGTTGATGCAAATGCTTGGGGAGTTTGGTTTAATCCAGGAGATTGGCAACTAATTGTTAATACTATGAGTGAGTTGCACTTAGTTAGTTTTGAACAAGAAATTTTTAATGTTGTTTTAAAGACTGTTTCAGAATCTGCTACTCAGCCACCAACTAAAGTTTATAATAATGATTTAACTGCATCATTGATGGTTGCATTAGATAGTAATAATACTATGCCATTTACTCCAGCAGCTATGAGATCTGAGACATTGGGTTTTTATCCATGGAAACCAACCATACCAACTCCATGGAGATATTATTTTCAATGGGATAGAACATTAATACCATCTCATACTGGAACTAGTGGCACAGCAACAAATATATACCATGGTACAGATCCAGATGATGTTCAATTTTATACTATTGAAAATTCTGTGCCAGTACACTTACTAAGAACAGGTGATGAATTTGCTACAGGAACATTTTTTTTTGATTGTAAACCATGCAGACTAACACATACATGGCAAACAAATAGAGCATTGGGCTTACCACCATTTCTAAATTCTTTGCCTCAAGCTGAAGGAAGTACTAACTTTGGTTATATAGGA
>Aeluti_mink
GACACAGATGAATACTTGATATTTAATGCTGGTAGAACTACTGATACAAAAACAGCTCAACCAAAACTAAACTTAGAGTTTTTTGTTTATGATGATTTTCACCAACAAGTAATGACACCTTGGTTTATGGTAGATAGCAACGCTTGGGGTGTGTGGATGAGTCCTAAAGACTTTCAACAAATGAAAACACTATGTAGTGAAATTAGTTTGGTTACTTTAGAACAAGAAATAGACAATGTAACCATAAAAACTGTAACAGAAACCAACCAAGGTAACGCAACTGTGAAACAGTACAACAAT
>Skunkamdvov
GACACAGATGAATACTTGGTGTTTAATGCTGGTAGAACTACTGATACCACAACAACTCACGACAAGCTAGACTTAGAATTTTTTGTCTATGATGATTTTCACCAACAAGTAATGACACCTTGGTTTCTAGTAGATAGCAACGCTTGGGGTGTGTGGATGAGTCCTAAAGACTTTCAACAGATGAAAACACTGTGTAGTGAAATTAGTTTGGTTACTTTAGAACAAGAGATAGACAATGTAACCATAAAGACTGTCACAGAAACCAACCAAGGTAATGCATCTATCAAGCAATACAACAAT
>Bclarridge2
TCTTCAAAGAATGAGATCCCAAGCCTTCTGGCGATCTGTTTGCACAAGCCTCTGAGAGGGATGAAGATATTGTTTTCTTTGATCAGATTATGCCGGTAAAGGTTTTCTGGTTTACCCTATAGGGCTTGTAGCTCAGTTGGTTAGAGCGCGCGCTTGATAAGCGTGAGGTCGGAGGTTCAAGTCCTCCCAGGCCCACCAGTTACACGATGCTAAAAGTTGCTATATTGGGAGAGTTGATAATCCCTTACAGGAAATTATTGCCCTTAATAAAACTTTATTTTCTAAAAGCATTCAGAGCTGACATAGAATAGAGCTGACATAGAATTGAGAATCTGACATAGGAATTATTGAAATTGTTTTGGAATTATTGAAATTGTTTTCTATCATTTTAAAAGGCTAAAATATTCTGTCTCTATTTTTAAAATAGCATCAGGTGTTTTGTAAGAGTGTGAAGTTTTTAAGTGTGAGGTTTTTTATATTTTAGTGTGAGGTTTTTATAAGGGTATGACGTGAGAGCGTTTTGACCTGTTTTAGGGGCCGTAGCTCAGCTGGGAGAGCACCTGCTTTGCAAGCAGGGGGCCGTTCGGGTTCA
>Bvinson_TII
GACTTCTGTTATCGCTTTGATTTCAACTTCTACGGCACAAGCTGCTGATATTGTCGTTCCACATGAGGTAGTATCCCCTCGGGTGACACCGATTGTGTCTCCCTCCACATTTTCTTGGACAGGTTTTTATCTTGGTGGTCAAGTTGGGAATTTTTCAAGTAAGGTTGAAATAACAGATTCTGGTAAGAAAAATGAGTTTTTTGGTAAAGATCAGACCCCTAAGCCTTCAGGTTTTATGGGAGGAATTTATACCGGTTCCAATATAGAACTTGGGAATAATCTCATACTAGGTGTTGAAACCGATGCAGTTTGGGCTGATAGAGGAGATACAAAAACGCTCTCTACAAAAGAACTTGAGGGTGATGATCTTGAGGATTTTAACAATACGTTTACAGATGCCGGCATTAAGTTGGGTGGCGACGAAAAATTTGTAGTAGGCGATACAGGATCATATAGTTTTACTTATAAAGAAAAATGGTCTGGTGCCACGCGAGCACGGATTGGTTTTGCAGCCGCAAATTGCATTATGCCTTATGTTGCTGGTGGTGA
>Bartonella
TGGGGAGCAAACAGGATTAGATACCCTGGTAGTCCACGCCGTAAACGATGAATGTTAGCCGTCGGGCGGTTTACTGCTCGGTGGCGCAGCTAACGCATTAAACATTCCGCCTGGGGAGTACGGTCGCAAGATTAAAACTCAAAGGAATTGACGGGGGCCCGCACAAGCGGTGGAGCATGTGGTTTAATTCGAAGCAACGCGCAGAACCTTACCAGCCCTTGACATCCCGATCGCGGAAGGTGGAGACACCCTCCTTCAGTTAGGCTGGATCGGAGACAGGTGCTGCATGG
>Dimmitucox1
CTCGTGTTAATGCTTTATCTTTTTGGATTACTTTTGTTGCGTTGTTGATGGTTTATCAATCTTTTTTTATTGGGGGGGGTCCTGGGAGTAGTTGAACTTTTTATCCTCCTTTGAGTGTAGAGGGTCAGCCTGAGTTATCTTTGGATAGAATGATTTTAGGTCTTCATACTGTTGGTATTGGTTCTTTATTAGGTGCTATTAATTTTATGGTTACTGTTCAGAATATACGTTCTACTGCTGTAACTTTAGATCAGATTAGTATGTTTGTTTGAACTTCTTATTTAACTTCTTTTTTATTGGTATTGTCAGTGCCTGTTTTGGCTGGTTCTTTATTATTTTTGTTGTTGGATCGTAATTTTAATACTTCTTTTTATGATGCTAATAAGGGGGGTAATCCTTTATTGTATCAGCATTTGTTTTGGTTTTTTGGACATCCTGAGGTTTATGTTATTATTTTACCGGTGTTTGGGATTGTTAGTGAATGTGTTTTATTTTTGACTGATAAGGATCGTTTGTTTGGCCAGACTAGTATGA
>Dimmitusres
CGAAATCCAAAGATATTATTGCTTGATGAAGCGACCAGTGCATTAGATGCGGAAAGTGAAAGAGTTAGCTTTTTTAATTTTAAATTTTTAATCTCTTGGAACTATTGAATGATTTTTAATTCACTATTCTTTTAGTCACGAAAAATTAGTTGGTTTCAAAAAATTCTATAATTTTAAAAAGTCTTTCGCAGAGATTATTTCATGTACAATTTAATATCTTCATGAAAAATTAGGATTAATATTTGTTAGGATAATCAGCTAAACTGAATATAATCTAGCAAATTTTTTCAATCATTAGAAATAAGGAACATGAGGTAAAAAAATATGTGAATATTGCGAATACTTTTGAATTGCCTTTTTTCTTAGTAATTCTCATTATCATAGTTTCATTTCAGACAGTTCAACAAGCTTTGGACGTTGCAAGTAGCGGTCGAACATGTATTACAGTTGCACATAGACTATCATCCATTCAGTTTGCAGATCAGATATTTTTTGTAGAAAATGGAAAAGTAGTTGAGCAGGGAACACATCAAGAGCTCATTGAATTGGACGGGAAGTACGCTGATTTAACTCGCAAACAAGATTTGAGGTCATAAATGGTCAGAAATGAAGATAATGTGGTA
>Infl_M_H5N1
ATGAGTCTTCTAACCGAGGTCGAAACGTACGTTCTCTCTATCATCCCGTCAGGCCCCCTCAAAGCCGAGATCGCGCAGAAACTTGAAGATGTCTTTGCAGGAAAGAACACCGATCTCGAGGCTCTCATGGAGTGGCTAAAGACAAGACCAATCCTGTCACCTCTGACTAAAGGGATGTTAGGATTTGTATTCACGCTCACCGTGCCCAGTGAGCGAGGACTGCAGCGTAGACGCTTTGTCCAGAATGCCCT
>Flu_M2_H5N1
CAGGCCTACCAGAAACGAATGGGAGTGCAGATGCAGCGATTCAAGTGATCCTCTTGTTGTTGCCGCAAATATCATTGGGATCTTGCACTTGATATTGTGGATTCTTGATCGTCTTTTCTTCAAATGCATTTATCGTCGCCTTAAATACGGTTTGAAAAGAGGGCCTTCTACGGAAGGAGTACCTGAGTCTATGAGGGAAGAGTATCGGCAGGAACAGCAGAATGCTGTGGATGTTGACGATGGTCATTTTGTCAACATAGAATTAGAGTAA
>Flu_H5N1_N
GGATGGGCTGTACACAGTAAGGACAACGGTATAAGAATCGGTTCCAAGGGGGATGTGTTTGTTATAAGAGAGCCGTTCATCTCATGCTCCCACTTGGAATGCAGAACTTTCTTTTTGACTCAGGGAGCCTTGCTGAATGACAAGCACTCCAATGGGACCGTCAAAGACAGAAGCCCTCACAGAACATTGATGAGTTGTCCTGTGGGTGAGGCTCCCTCCCCATATAACTCAAGGTTTGAGTCTGTTGCTTGGTCGGCAAGTGCTTGCCATGATGGCACCAGTTGGTTGACAATTGGAATTTC
>FH1N12009_N
GGATGGGCTATATACAGTAAAGACAACAGTGTAAGAATCGGTTCCAAGGGGGATGTGTTTGTCATAAGGGAACCATTCATATCATGCTCCCCCTTGGAATGCAGAACCTTCTTCTTGACTCAAGGGGCCTTGCTAAATGACAAACATTCCAATGGAACCATTAAAGACAGGAGCCCATATCGAACCCTAATGAGCTGTCCTATTGGTGAAGTTCCCTCTCCATACAACTCAAGATTTGAGTCAGTCGCTTGGTCAGCAAGTGCTTGTCATGATGGCATCAATTGGCTAACAATTGGAA
>Flu_H3N8_N
GGCTTTGCACCATTTTCCAAAGATAATGGAATACGAATTGGGTCGAGAGGCCATGTTTTTGTGATAAGAGAACCTTTTGTATCATGTTCGCCCTCAGAATGTAGAACCTTTTTCCTCACACAGGGCTCATTACTCAATGACAAACATTCTAACGGCACAATAAAGGATCGAAGTCCGTATAGGACTTTGATGAGTGTCAAAATAGGGCAATCACCTAATGTATATCAAGCTAGATTTGAATCGGTGGCATGGTCAGCAACAGCATGCCATGATGGAAAAAAATGGATGACAGTTGGAGTCA
>Flu_H3N2_N
AATTACAGGATTTGCTCCTTTCTCCAAGGACAACTCAATCCGACTCTCCGCTGGTGGGGACATTTGGGTAACAAGGGAACCTTATGTGTCATGCGACCACAGCAAATGTTATCAGTTTGCACTTGGGCAGGGGACCACGCTGAACAATAAACACTCAAACAGCACAATACATGATAGGACCTCTCATCGAACTCTTTTAATGAATGAGTTGGGTGTTCCGTTTCATTTGGGAACCAAACAAGTGTGCATAGCATGGTCCAGTTCAAGTTGTCACGATGGGAGAGCATGGTTACATGTTTGTGTCA
>FH3N2humanN
AATGTGGCATTACAGGATTTGCACCTTTCTCTAAGGACAATTCGATTAGGCTTTCCGCTGGTGGGGACATCTGGGTGACAAGAGAACCTTATGTGTCATGCGATCTTGACAAGTGTTATCAATTTGCCCTTGGACAGGGAACAACACTAAACAATGTGCATTCAAATAACACAGTACGTGATAGAACCCCTTATCGGACTCTATTGATGAATGAGTTGGGTGTNCCNTTCCATCTGNNNGGGACCAAGCAAGTGTGCATAGCATGGTCCAGCTCAAGTTGTCACGATGGAAAAGCATGGCTGCATGTTTGT
>FH1N12009_H
CATACCCAAAGCTCAGCAAATCCTACATTAATGATAAAGGGAAAGAAGTCCTCGTGCTATGGGGCATTCACCATCCATCTACTAGTGCTGACCAACAAAGTCTCTATCAGAATGCAGATGCATATGTTTTTGTGGGGACATCAAGATACAGCAAGAAGTTCAAGCCGGAAATAGCAATAAGACCCAAAGTGAGGGATCAAGAAGGGAGAATGAACTATTACTGGACACTAGTAGAGCCGGGAGACAAAATAACATTCGAAGCAACTGGAAATCTAGTGGTACCGAGATATGCATTCGCAATGGAAAGAAATGCTGGATCTG
>Flu_N5N1_H
TGCATACCCAACAATAAAGAGGAGCTACAATAATACCAACCAAGAAGATCTTTTGGTACTGTGGGGGATTCACCATCCTAATGATGCGGCAGAGCAGACAAAGCTCTATCAAAACCCAACCACTTATATTTCCGTTGGAACATCAACATTAAACCAGAGATTGGTACCAAAAATAGCTACCAGATCCAAAGTAAACGGGCAAAGTGGAAGGATGGAGTGCTTCTGGACAATTTTAAAACCGAATGATGCAATCAACTTCGAGAGTAATGGAAATTTCATTGCTCCAGAATATGCATACAAAATTGTCAAGAAAGGGGACTCAG
>Flu_H3N8_H
AGCTCTTACCCCACATTGAATGTAACAATGCCTAACAATGAAAATTTCGACAAGCTATACATCTGGGGGATTCATCACCCGAGCTCGAATCAAGAGCAGACAAAATTGTACATTCAAGAATCAGGACGAGTAACAGTCTCAACAAAAAGAAGTCAACAAACAATAATTCCTCACATCGGATCTAGACCGTTGATCAGAGGTCAATCAGGCAGGATAAGCATATACTGGACCATTGTAAAACCTGGAGATATCCTAATGATAAACAGTAATGGCAACTTAGTTGCACCGCGGGGATATTTCAAATTGAACCCAGGAAAAAGCTCTG
>Flu_H3N2_H
GAAATACATATCCAGTGTTGAATGTGACTATGCCAAACAACAACAATTTCGACAAATTATACATTTGGGGAGTTCATCACCCAAGCACTAATCAAGAACAAACCAGCCTGTATATTCAGGCCTCAGGAAGAGTCACAGTCTCTACCAGGAGAAGCCAACAGACCATAATCCCAAACATTGGATCTAGACCCTTGGTAAGGGGCCAATCTGGCAGAATAAGCGTATATTGGACAATAGTCAAACCTGGAGACATACTGGTAATAAACAGTAATGGAAACCTAATCGCTCCTCGAGGATACTTCAAAATGCACATTGGGAAAAGCTCAA
>C_cruzipain
ATGTCTGGCTGGGCGCGTGCGCTGTCGCTCGCGGCCGTCCTGGTCGTCATGGCGTGCCTCGTCCCCGCGGCGACGGCGAGCCTGCATGCGGAGGAGACGCTGGCGTCGCAATTCGCAGAATTCAAGCAGAAGCATGGCAGGGTGTACGAGAGCGCCGCGGAGGAGGCGTTCCGTCTGAGCGTGTTCCGGGAGAACCTGTTTCTTGCGAGGCTGCACGCCGCGGCAAACCCACACGCGACCTTCGGCGTCACGCCCTTCTCGGACCTCACGCGCGAGGAATTCTGGTCCCGCTACCACAACGGCGCGGCGCACTTTGCGGCGGCGCAGGAGCGCGCGAGAGTTCCGGTGAACGTGGAGGTTGTTGGTGCGCCCGCGGCAGTGGATTGGCGTGCGAGAGGCGCCGTGACAGCCGTCAAGGACCAGGGCCAATGCGGTTCGTGCTGGGCCTTCTCCGCCATTGGCAACGTTGAGTGCCAGTGGTTTCTCGCCG
>Chagas_Sat
GAGCTCTTGCCCAGAAGGGTGCTGCACTCGGCTGATCGTTTTCGAGCGGCTGCTGCATCACACGTTGTGGTCCAAATTTTTGTTTCCAATTGTGAATGGTGGGAGTCAGAGGCACTCTCTGTCAATATCTGTTTGCGTGTTCACACACTGGACACCAAACAACCCTGAACTATCCGCTGCTTGGAGGAATTTCGC
>Chagas_DGF
CGTGCTGTACGGTGTGGCGTTTCCTGCTGGTGTGTGCTACTTGATTGCCCGCCACGTGGGCGCGAGCTTCACGAAGTACTGGCAGTTTTCGAGGAAGCCGCTGCACGAGCGACTGCTGTACCCCGTCGGGTATTGGCACCCCGCGGTGCAGCAGCGGATGTACGGCGGCATGCTGACGAACATGAGGGGCAGTTACGTGTACTGGTGCGTGTTCCAGCTGTCGGTGCTGTGTGTGGTGTGCCTGATTGCTGCTGTGCAGCCGCCCGTGGGAGGCTGCCACGTCCAGTACTTCTGCATGGCGGCTGTGCTGCTTGCGGGTGCGGGCGTGGTTGCCTTCACGAACATGATGCGCTCGGCCTT
>Bcanisvogel
TAGGTGAACCTGCGGAAGGATCATTCACATTGATGGTACCTAGCACTTTGTGCTTTCGCGGGACGCGCTGTCGAGGTTGTCCTGGGCGGCGGTCTCGTCTGGCAACGGGGCCGGCGACTCGCCGGTTCTACCCTGTTGGGCGTTGCCCCCTCTCCACCCCACTGGGGCGTTGCGTAAGCTCTGCCCCGGGTTAGGCCCCGAGCGTGGATTCCGTTGGTTTCCGGGCTTGGGGATGTGGCGCGCCTGGGCGCGTCAGGGTCTTTGACCTCTGCGGCTTGGCCGATTTGCAACTCCGCTTGACTGTGTCGAGTATTGAAATTCTAAACTTTCAGCGATGGATGTCTTGGCTCACACAACGATGAAGGACGCAGCGAATTGCGATACGCATTATGACTTGCAGACTTCTGCGATTTAACAGACCTCCGAACGTAACCAACACACCGCCTCTGCTCGCACGCGGTACTCCCGTTTCAGTGAGCCCCCTTTTCTGAGGCTTTGCCTTG
>BcanisCanis
ACCAGAGTAGCAATTGGAGGGCAAGTCTGGTGCCAGCAGCCGCGGTAATTCCAGCTCCAATAGCGTATATTAAACTTGTTGCAGTTAAAAAGCTCGTAGTTGTATTTTTGCGTTNACGGTTTGACCATTTGGTTGGTTATTTCGTTTTCGCTTTTGGGAATTTCCCTTTTTACTTTGAGAAAATTAGAGTGTTTCAAGCAGACTTTTGTCTTGAATACTTCAGCATGGAATAATAGAGTAGGACTTTGGTTCTATTTTGTTGGTTATTGAACCTTAGTAATGGTTAATAGGAACGGTTGGGGGCATAA
>BcanisRossi
TTTGGTATTCTTTTTCCATGGATAACCGTGCTAATTGTAGGGCTAATACACGTTGGAGGCCTTTTTGGCGGCGTTTATTAGTTGTAAACCTCCGTTTGGTTTTCGGTGATTCATAATAAACTTGCGAATCGCTTTTAGCGATGGACCATTCAAGTTTCTGACCCATCAGCTTGACGGTAGGGTATTGGCCTACCGAGGCAGCAACGGGTAACGGGGAATTAGGGTTCGATTCCGGAGAGGGAGCCTGAGAGACGGCTACCACATCTAAGGAAGGCAGCAGGCGCGCAAATTACCCAATCCCGACACGGGGAGGTAGTGACAAGAAATAACAATACAGGGCTAATGTCTTGTAATTGGAATGATGGTGACTTAAACCCTCACCAGAGTAGCAATTGGAGGGCAAGTCTGGTGCCAGCAGCCGCGGTAATTCCAGCTCCAATAGCGTATATTAAACTTGTTGCAGTTAAAAAGCTCGTAGTTGTATTTTTGCTTGGCGGTTTGTTGCCTTTGTGGCTTGATTCCGCTTGGCTTTTGGCTTTTTGCCTTATTACTTTGAGAAAATTAGAGTGT
>My_bovis_TB
ATGCGGGCGTTGATCATCGTCGACGTGCAGAACGACTTCTGCGAGGGTGGCTCGCTGGCGGTAACCGGTGGCGCCGCGCTGGCCCGCGCCATCAGCGACTACCTGGCCGAAGCGGCGGACTACCATCACGTCGTGGCAACCAAGGACTTCCACATCGACCCGGGTGACGACTTCTCCGGCACACCGGACTATTCCTCGTCGTGGCCACCGCATTGCGTCAGCGGTACTCCCGGCGCGGACTTCCATCCCAGTCTGGACACGTCGGCAATCGAGGCGGTGTTCTACAAGGGTGCCTACACCGGAGCGTACAGCGGCTTCGAAGGAGTCGACGAGAACGGCACGCCACTGCTGAATTGGCTGCGGCAACGCGGCGTCGATGAGGTCGATGTGGTCGGTATTGCCACCGATCATTGTGTGCGCCAGACGGCCGAGGACGCGGTACGCAATGGCTTGGCCACCAGGGTGCTGGTGGACCTGACAGCGGGTGTGTCGGCCGATACCACCGTCGCCGCGCTGGAGGAGATGCGCACCGCCAGCGTCGAGTTGGTTTGCAGCTCCTGA
>TB
CGTGAGGGCATCGAGGTGGCCAGATGCACCGTCGAACGGCTGATGACCAAACTCGGCCTGTCCGGGACCACCCGCGGCAAAGCCCGCAGGACCACGATCGCTGATCCGGCCACAGCCCGTCCCGCCGATCTCGTCCAGCGCCGCTTCGGACCACCAGCACCTAACCGGCTGTGGGTAGCAGACCTCACCTATGTGTCGACCTGGGCAGGGTTCGCCTACGTGGCCTTTGTCACCGACGCCTACGC
>M_avium
GGAAGGGTGATTATCTGGCCTGCTGCCGCGGCGAGCGCCTTGTCGGCGATCGTGTCGATGTTGTTGGGCCATGCCCGGTTTTTCCGAAGGTGCTTGATCACGCCAGCTCTTTTTGCCGACCGGATTTCGCCCGGAGTGCACATAGCGGATACCAGGATCAACGGCGCGCGGGTGGAGTAGTCGAACGCAGCTTCCAGAGCAGGGAAGATGGCGGTGAGCATCGAGCGCAGCCGGTTCACGCCTCGCACCCAGTCAGCCATCAGATCCGACCGGTATGCGGTCAGCGACCGCAATTCGGCAACCAGGTCTTCGCCGGGTACGACCGGGGACAGATCTCGTCGGTGCCGAGCGGTTTCGGCGATTACCCGCGCGTCTTTGGCGTCGGTCTTGCCTTCGCCGCGGAACGCATGACTCAT
>M_avium_int
GTCGACGCCACCACACTGCCCCACGACATCGACGTCCTGGCCGGCACGATCGAGGCGGGAACGGTTGTCGGGCAGCGATTCTCGTGGGTCGGCCACTGGTCGGGACGCCCGTTGCTGGCCATTCACGAGGAGTGGGTGCTCACCCGCGACCTTCCACAATGGGGCATGGCTCCATTGGCGCCCGGCGAAAAGGCGCCGCTGATCCGCGCGGTCATCAAAGGTGAGCCCAGCTTTGAACTCCAGCTCGACGTGGCATTCGACGGCGCGCCATCGACGGGCCAGCACGCCATGCCAGGTCACCTGATGATCGCGATGAGCGCGGTTCGCGCCATACCGTACGTGCTGGCCCGGCCACCCGGTGTCGTGACAGCACCGGTGTTCGGCGCGATCCAACTAGCCTGAGGCACCACCGACCGCGCGGGCGATGTGGTCGCTGGGCGCCGCATGGAAAACGTGCGCGCTGCCGTCGGGCAAAACCCTTCGGGCCACGAGATAATCGGAACCCATCCACCCCTGTCGGATGAACCGGCCGAATCGCAGGAACGTTCCCGGCGCGCCGCTGGCCGACGGGACGAGCTTCACCTGCTCCATCCCGTTCTTCACACCCTCCCCGGTCAACGGCCGTGCCGCGGCGAGACCACGCACGATCACGGTGGCCGCGTCGTGCGACAGGCCCGGCATCGAGTGTCCGGGCCGGCGACCGTATCGCGCCTCGAAGCGGTCGAGGAAGGCCTGTCCGACCGTGTTGCGCTCGTCGTAGCTGTCCAGGCCGATCCATCCGGATAGGTGCCGCCTCCACTCCGCGCTGATGTGTGCCATTTCGAACGCCGTCGTCGTGTATCGCGGCGGATCC
>Rabiraccoon
GCAAGGAAAGGAGACAAGATAACTCCAAACTCTCTCGTAGACATAAAACGTACAGATGTAGAAGGGAACTGGGCTCTAACAGGAGGAATGGAGTTGACTAGGGATCCCACCATTCCAGAACATGCATCTTTGGTTGGTCTTCTCCTGAGTTTGTATCGATTGAGCAAAATATCCGGACAGAACACAGGCAATTATAAGACAAATATCTCTGATCGTATAGAGCAGATTTTTGAGACGGCCCCCTTTGTGAAGATCGTGGAACATCACACTTTGATGACAACTCACAAAATGTGCGCTAACTGGAGCACCATACCGAACTTTAGATTCCTAGCCGGAACTTATGACATGTTTTTCTCTCGGATTGAACATCTATATTCAGCAATCAGAGTGGGTACAGTTGTCACTGCTTACGAGGACTGC
>ferrecorona
ATGTTAATTCTAAGTTTGGTAGTTCTGTCTCTGTTTTCAAATTCCTTAGGGTTAGAAGATGACAAGCATCAACATCCCACATATAACTGGGAAAGGTTAGATTATTTTGAAGGTTCCTACATCGAAGTTGATAAATCTGTGGTTTTATCATTACCACTTGACGCCAAATTACATTGTGGTTTGGTTGATGGTGTTTTGTGCAAATTCCCAGGTTTTGAAGCTGCATATGATGATCATGTAGACTATTATTTAGATGTAGACTCACCTTTCTACAAGTTTGTTGACACCTTCTACGTGTCTAAATTCGTAGATGGTAAGTTTGATAATCGTGCCACTCTGAAGTTTTTACCACGTAAGAGCAAAGATAAGATGCTTGTTATTGGTTGTAGTCTCACTGACCCTTTTCTAGACTTGCCTTTTGGTACCCAAATCTATAATGATGTGGACATGACTCTTAAAGTCGACCATGTGCCTTGCACTAACAGACGGTATTTTATTAAGTACTGTCCTGGTGGTCCCAATCATTTTTGCTTTAAAGATAAATTGGTGGTCAGAAGGTTTAGAGCTTTTTTCCCTGTGTCTAATAATAATAAAATTGAACATGTTGATTTATAA
>mink_corona
ATGGCTGGAAACGGCAACCGCGTGAACTGGGGAGATGAACCTTCACCTTCTCAAAATCGTGGTAGATCTCGTTCCCGTAGTCGTAAAAATGAAAATATACCTCTGTCATTTTTCAACCCTATAACTCATACAGGTAACAAGAAATTTTGGAATGTTGCACCAAAAGACTTAGTACCTAAAGGTAAGGGTAATAAAGATCAGCAAGTTGGCTATTGGAATCGTCAGGAACGTTGGCGTATG
>FCoV_3UTR
TTGACGCAACTCAGAAGCAAGAAGGTTTTCGACAAAATCAACCAACATCATAAAACTGAGTTATAAGGCAACCCGATGTCTAAAACTGGTCTTTCCGAGGAATTGCTGGTCATCGCGCTGTCTACTCTTGTACAGAATGGTAAGCACGTGTAATAGGAGGTACAAGCAACCCTATTGCATATTAGGAAGTTTAGATTTGATTCGGCAATGCTAGATTTAGTAATTTAGAGAAGTTTAAAGATCCGCTATGACGAGCCAACAATGGAAGAGCTAACGTCTGGATCTAGTGATTGTTTAAAATGTAAAATTGTTTGAAAATTTTCCTTTTGATAGTGATACAC
>RabiesSkunk
GAGAAGGAACTTCAGGAATATGAAGCAGCAGAGCTGACAAAGACAGAAGTGGCCCTAGCCGATGATGGGACAGTAAACTCTGATGATGAAGACTATTTCTCCGGTGAGACCCGGAGTCCGGAGGCAGTCTATACTCGCATCATGATGAATGGGGGCCGACTCAAAAGGTCACACATAAGGAGATATGTCTCAGTCAGTTCCAATCACCAAGCTCGCCCTAATTCATTCGCTGAGTTTCTAAACAAGACATATTCAAACGATTCA
>Rabies_fox
TTTGTTGACGAAAGAGGCTTGTATAAGTCTTTGAAGGGGGCATGCAAGCTCAAATTATGTGGGGTTCTGGGACTTAGACTTATGGACGGAACGTGGGTCGCGATGCAAACATCGGATGAGACCAAGTGGTGTCCCCCTGATCAGTTAGTGAATCTACACGACTTTCGCTCGGACGAAATCGAACATCTTGTCGTGGAGGAGTTGGTCAAGAAAAGAGAGGAGTGTTTGGATGCCCTAGAGTCCATCATGACTACCAAGTCGGTGAGTTTTAGACGTCTCAGCCACTTGAGAAAACTTGTCCCTGGGTTCGGAAAAGCATACACCATATTCAACAAAACCCTGATGGAAGCTGATGCTCACTACAAGTCAGTCCGGACCTG
>Cfelis_pmp9
TTTTATGATCCTGTTGTTGTTGAAGGTACATCTGCAGAGAATCTAGAAATCAATAAAACAGACGGAGGCACAAGCTATACGGGTTCGATCATCTTTTCAGGAAGGTATATCCCTAGTACTCAAGAAATAATGAAGCATGTTTCTAAATTTTCCCAACCTATTACCCTATCCGCAGGATCTTTAGTTTTAGAAAAAGGAGCCCATCTAGAGGCTAAATCTCTAACACAAACGGCTGGATCTAAAGTTATCTTAGATCAAACATCCAGTATAGAAACAAAAGAAAACCTAGATATTAAAGAGCTTTGGTTACGTCTTGAGGATTTCACCAACCCTACAGCCACAAAAATTTCTACAGCCGGCAATGCCCATACTGTTACGGTACAAGGACCTTTGGGAATCTTTGCTGATCATGAAACCTTCTATGCCAATCAATCTCTTGCTCACAATGTAGATCAAGAATTGCTAAAACTGGTAGATAAAGACATCACAAAAATCACGCTCGTTGATGTTCCTGAA
>Ch_psittasi
TTCAGGAACATCCACTAAAGAGATTTTTGTAATGTCTTGGTCAGCAAGTTGTAGTAGCTCTTGATCAACGTTATTAGCAAGAGCATGGTGATTATAAAAAGCCTCTTGATCAGCGAAGATCCCCAAAGGACCTTTAACTGTTACGGTATGAGCAGCCCCTGAAGATGAGATATTTGCTGCTGTAGGTTCCACAAACTCATCAAGGCTTAACCACAGTTCTTTAATATCAACGTTTTCTTGAACTTTTATGCTCGAAGTTTGATCTAAGATAATTTTAGATCCTTCAGTTTGTGTTAGTGATTTGGCTTCTAAATGAGCTCCTTTTTCTAAAACTAAAGATCCTGCAGAAAGAGTCAAAGGTTGCGTGAATTTAGAAACATGTTTCATCTTTTTATGAGGACTATTGATATGCCTGCCTGAAAAGATAATAGATCCTGTATAAGTGGTGGCTCCATTCACTTTGTTGATTTCTAGGTTGTCAGCCGCTGCCCCTTCAACAAGAATAGGATCGTAAAA
>Yersinia
TTAGAACCGGTAACCCGCGCCAAGCATCCAAGTACCCACTTTCACATCATCGAGTTTGGAGTATTCATATGAAGCATCAATGACAAAATTTGGATGTGGATTAAATTGTAATCCGGCACCGTATGCCAGAGATGTTTTACTTCTACTCTCTGATTGACCAAATATTGAGGAAAATTTAGCCTTTCCATGACCTGCCCCCAATAATCCATACAAGCTAACATACTCGTTAATGCGGAAAACAGGCCCCGCAGTCACTGAGTAGTACTTAAAATCACCATCAATAAGTTTGAATCCGTCAACAGATTCCTCGAACCCCCGGCGAGTCTGAGCAAATGAACCTATCACTCCCCAGTCATTATTGAATTCATAACGATACTTCAGGTTGAAACCTCTTGGATTTTTATCCAACTTGTACCCATCTTCCTTGACACGACTTTGAGCATATCCAATAGAAATACTGCTTTCGCCTTCGGCATACACATTAACAGACGCAATTGATAAACATGCAATTAAAGAAGAGACCAGTAATGTCTTATTCATAAAAACCAT
>Ypestispla
CATCTCAGTTAATACCAAATATATCCCCTGACAGCTTTACAGTTGCAGCCTCCACCGGGATGCTGAGTGGAAAGTCTCATGAAATGCTTTATGACGCAGAAACAGGAAGAAAGATCAGCCAGTTAGACTGGAAGATCAAAAATGTCGCTATCCTGAAAGGTGATATATCCTGGGATCCATACTCATTTCTGACCCTGAATGCCAGGGGGTGGACGTCTCTGGCTTCCGGGTCAGGTAATATGGATGACTACGACTGGATGAATGAAAATCAATCTGAGTGGACAGATCACTCATCTCATCCTGCTACAAATGTTAATCATGCCAATGAATATGACCTCAATGTGAAAGG
>YpsetbopgG
TTATTCATTGGCAGGTAACTGGTAGCTCCAGGTTTCAGTCAGGGTTTTATCACCGTTAGCCAGCGCGGCGCGCATCTCTATCGGTTTCTTCGCATCCTTAACTTTCAGCCGCAGTGTCAAACGCCACCCCTTGGTCACCGGGTTATAGCGCACCGTATTTTCGAGCAACTCACCGTTGTCATCCACGCTAACCTGAGAAGCCAACGGCGTGTTTTCATCCAATGATGTCAGTGCTGGCCCAACAAAATCGACCAAGAAAGCAATACTGCCATCAGGCTCACGAACTAAATTCGACTGTTTCACCTCCCCCGTTGAGCGCAATGTCTGTTTCACATAGGCCACATCCGGGGAGTGTAACTTCTCTTCATCACGGGTAAAGTGCAGGCGATAATTAAGATCGAGTGACTCCTTCGCATTTGGCAACACATCCGGTGTCCAGAAAGCCACGATATTATCGTTTGTCTCATCAGCCGTTGGGATCTCCACCAATTCCACTTTGCCTTTCCCCCACTCGCCCCGAGGTTCAACCCACGCGCTTGGGCGCAGGTCATAGCGATCATCCAAATCCTCATATTGAGAGAATTCACGCCCACGTTGTAATAAGCCGAAACCTTTTGGATTCTCAACGGTATAGACACTGACCGATAAATGTTTAGGGTTATTCAGTGGCCGCCAGATCCATTCACCATTACCGGCATGAATAGAAAGGCCATTGGAATCATGTAATGCTGGACGGTAATTCACGACCGTAGACGGTTGATGGGGGCCGAACAAAAACATACTGGTTAACGGCGCAATCCCCAGTTTATCCACTTTGTCACGCAGGAAGACTTTAGCCTGAACATCAATGGTCGTATCACGCCCTGGAGAGATGATAAAACGATAAGCACCGGTGGCGCGGGGGGAGTCCAGCAATGCATAGATCACCAAATGCTTGTCATTCGGTTTGGGCTGCTCAATCCAAAACTCGCGAAAGCGCGGGAATTCCTCACCAGAAGGTAATGCGGTATCAATAGCCAGCCCGCGAGCAGAAAGACCATAAACCTGACCTTTACCAATCACACGAAAATAGCTGGCACCGAGCATACTGACGATTTCGTCTTTTTTATCAGCCTTATTAATAGGGTAAAGCACTTTGAAACCCGCGAAGCCTAACGTCTTTGTGGATTCCGAATCATGTTTGACCGAGCCGAAATCGAAATAGTCCGGGCTATAACTGATGGGCTTAACCCGAGTCGCAGTCACTTCATTGATCTGTACTGGCGTATCGAAATACATGCCCTGATGATAAAACTCTAGCTTAAAGGGCGTATCCAGCTTACCCCAATACGACTTATCGTGGTTAAACTGGATTTGTTGATAATCAGTAAACTTCATATCGCGAAATTGCGCTGGAAGGTTACTCTTCGGTGCTTCGAAGCTTTTACCCGCCAGTGCCTGCGCCTGCTTGGCAACATCATCTAACGAAAAAGCCTGTGCCTGAGAGGTGGAGAATAACAGCAAGAGCGTAGCACCCAACCATCTGGCGCAGTTCACCCGTGATTCTTTTGATATTCTATGAACGTTTGACAAAATATTAACTCGCAC
>Yentcoliti
GCAAAGCCATGTAAAAGAAAATGGGTATACATTGGATAATGACCCTAAAGGTTTTAACCTGAAGTACCGTTATGAACTCGATGATAACTGGGGAGTAATAGGTTCGTTTGCTTATACTCATCAGGGATATGATTTCTTCTATGGCAGTAATAAGTTTGGTCATGGTGATGTTGATTACTATTCAGTAACAATGGGGCCATCTTTCCGCATCAACGAATATGTTAGCCTTTATGGATTACTGGGGGCCGCTCATGGAAAGGTTAAGTCATCTGTATTTGATGAATCAATCAGTGCAAGTAAGACGTCAATGGCATACGGGGCAGGGGTGCAATTCAACCC
>E_coli_bfp
TACGGGGGTTTTATAAGGAAAACAGTTTTTATGGTTTCTAAAATCATGAATAAGAAATACGAAAAAGGTCTGTCTTTGATTGAATCTGCAATGGTGCTTGCGCTTGCTGCCACCGTTACCGCAGGTGTGATGTTTTACTACCAGTCTGCGTCTGATTCCAATAAGTCGCAGAATGCTATTTCAGAAGTAATGAGCGCAACGTCTGCAATTAATGGTCTGTATATTGGGCAGACCAGTTATAGTGGA
>Salmo_invA2
GTGCTGCTTTCTCTACTTAACAGTGCTCGTTTACGACCTGAATTACTGATTCTGGTACTAATGGTGATGATCATTTCTATGTTCGTCATTCCATTACCTACCTATCTGGTTGATTTCCTGATCGCACTGAATATCGTACTGGCGATATTGGTGTTTATGGGGTCGTTCTACATTGACAGAATCCTCAGTTTTTCAACGTTTCCTGCGGTACTGTTAATTACCACGCTCTTTCGTCTGGCATTATCGATCAGTACCAGTCGTCTTATCTTGATTGAAGCCGATGCCGGTGAAATTATCGCCACGTTCGGGCAATTCGTTATTGGCGATAGCCTGGCGGTGGGTTTTGTTGTCTTCTCTATTGTCACCGTGGTCCAGTTTATCGTTATTACCAAAGGTTCAGAACGTGTCGCGGAAGTCGCGGCCCGATTTTCTCTGGATGGTATGCCCGGTAAACAGATGAGTATTGATGCCGATTTGAAGGCCGGTATTATTGATGCGGATGCCGCGCGCGAACGGCGAAGCGTACTGGAAAGGGAAAGCCAGCTTTACGGTTCCTTTGACGGTGCGATGAAGTTTATCAAAGGTGACGCTATTGCCGGCATCATTATTATCTTTGTGAACTTTATTGGCGGTATTTCGGTGGGGATGACTCGCCATGGTATGGATTTGTCCTCCGCCCTGTCTACTTATACCATGCTGACCATTGGTGATGGTCTTGTCGCCCAGATCCCCGCATTGTTGATTGCGATTAGTGCCGGTTTTATCGTGACCCGCGTAAATGGCGATAGCGATAATATGGGGCGGAATATCATGACGCAGCTGTTGAACAACCCATTTGTATTGGTTGTTACGGCTATTTTGACCATTTCAATGGGAACTCTGCCGGGATTCCCACTGCCGGTTTTTGTTATTTTATCGGTGGTTTTAAGCGTACTCTTCTATTTTAAATTCCGTGAAGCAAAACGTAGCGCCGCCAAACCTAAAACCAGCAAAGGCGAGCAGCCGCTCAGTATTGAGGAAAAAGAAGGGTCGTCGTTAGGACTGATTGGCGATCTCGATAAAGTCTCTACAGAGACCGTACCGTTGATATTACTTGTGCCGAAGAGCCGGCGTGAAGATCTGGAAAAAGCTCAACTTGCGGAGCGTCTACGTAGTCAGTTCTTTATTGATTATGGCGTGCGCCTGCCGGAAGTATTGTTACGCGATGGCGAGGGCCTGGACGATAACAGCATCGTATTGTTGATTAATGAGATCCGTGTTGAACAATTTACGGTCTATTTTGATTTGATGCGAGTGGTAAATTATTCCGATGAAGTCGTGTCCTTTGGTATTAATCCAACAATCCATCAGCAAGGTAGCAGTCAGTATTTCTGGGTAACGCATGAAGAGGGGGAGAAACTCCGGGAGCTTGGCTATGTGTTGCGGAACGCGCTTGATGAGCTTTACCACTGTCTGGCGGTGACGCTGGCG
>Salmon_spaQ
GGACATTGCAACATGACATCATTACGAGACGGGATAGTTAAATGGATGATTTAGTGTTTGCAGGTAATAAGGCGCTCTATCTTGTTTTGATCCTGTCAGGGTGGCCGACGATTGTCGCAACGATTATCGGCCTCCTGGTAGGGTTATTCCAGACGGTAACGCAATTACAGGAACAGACGCTGCCTTTTGGCATTAAATTACTTGGCGTGTGTTTATGCTTGTTTTTACTGTCTGGCTGGTATGGCGAAGTTTTACTCTCTTACGGGCGTCAGGTGATATTCCTGGCGTTGGCTAAGGGGTAA
>C_diff_tcdC
ATGTTTTCTAAAAAAAATGAGGGTAACGAATTTAGTAATGAAGGAAAAGGAAGCTCTAAGAAAATAATTAAATTCTTTAAGAGCACAAAGGGTATTGCTCTACTGGCATTTATTTTAGGCGTGTTTTTTGGCAATATATCCTCACCAGCTTGTTCTGAAGACCATGAGGAGGTCATTTCTAACCAAACATCAGTTATAGATTCTCAAAAAACAGAAATAGAAACTTTAAATAGCAAATTGTCTGATGCTGAACCATGGTTCAAAATGAAAGACGACGAAAAGAAAGCTATTGAAGCTGAAAATCAACGTAAAGCTGAAGAAGCTAAAAAAGCTGAAGAAGCTAAAAAGGCTGAAGAACAACGCAAAAAAGAAGAAGAGGAGAAGAAAGGATATGATACTGGTATTACTTATGACCAATTAGCTAGAACACCTGATGATTATAAGTACAAAAAGGTAAAATTTGAAGGTAAGGTTATTCAAGTTATTGAAGATGGTGATGAGGTGCAAATAAGATTAGCTGTGTCTGGAAATTATGATAAGGTTGTACTATGTAGTTATAAAAAATCAATAACTCCTTCAAGAGTATTAGAGGATGATTACATAACTATAAGAGGTATAAGTGCTGGAACTATAACTTATGAATCAACTATGGGTGGAAATATAACTATACCAGGGATAGCTGTAGAGAAAATTAATTAA
>Pblaschkeae
TTAAAAAAAGTGGCTTGGTTAAAGAAAATTCTCTGAAGCCTAAGCGAAAGCAAGTTTAAAAAGCTCTAGTCACTTTTTTTAGACCCGAAACCGAGTGATCTATCTATGATCAGGGTGAAAGTCTTAAAAAACTGAAGGCCCGAACCGACTAATGCTGAAAAATTAGCGGATGAATTGTGGATAGGGGCGAAAAACCAATCGAACTCGGAGTTAGCTGGTTCTCCCCGAAATGCGTTTAGGCGCAGCAGTAGTAAAACAAATAGAGGGGTAAAGCACTGTTTCGTTTGGGGGCTTCGAAAGTTGTACCTCAATGTGGCAAACTCTGAATACTCTATTTTGATAGCTACTAGTGAGACTTTGGGGGATAAGCTCCATAGTCAAAAGGGAAACAGCCCAGATCACCAGTTAAGGCCCCAAAATGAAAGTGATAGTGACTAAGGATGTGAGTATGCTAAAACCTCCAGTAGGTTCGCTTAGAAGCAGCAATCCTTTCAA
>Proto_bovis
TTAAAAAGAGTGGCATGGTTAAAGATAATTCTCTGGAGCCATAGCGAAAGCAAGTTTAACAAGCTAAAGTCACCCTTTTTAGACCCGAAACCGAGTGATCTACCCATGATCAGGGTGAAGTGTTGGTAAAATAACATGGAGGCCCGAACCGACTAATGGTGAAAAATTAGCGGATGAATTGTGGGTAGGGGCGAAAAACCAATCGAACTCGGAGTTAGCTGGTTCTCCCCGAAATGCGTTTAGGCGCAGCAGTAGCAACACAAATAGAGGGGTAAAGCACTGTTTCTTTTGTGGGCTTCGAAAGTTGTACCTCAAAGTGGCAAACTCTGAATACTCTATTTAGATATCTACTAGTGAGACCTTGGGGGATAAGCTCCTTGGTCAAAAGGGAAACAGCCCAGATCACCAGTTAAGGCCCCAAAATGAAAATGATAGTGACTAAGGATGTGGGTATGTTAAAACCTCCAGCAGGTTAGCTTAGAAGCAGCAATCCTTTCAA
>Fastrovir_1
ACAACTCCGTTTGTACCTGAGAACTATGAAGAGATGATCATCGAGATGTACCGCAAGATCTTCGGCATGTGGGTCAAGCCTGGTAAAGTTAAAGTGCAGGACACCATCGTTGGTCTTTCTTTTTGCGGCTTCACGGTAAATGAAGACCTAGAACCAGTACCAACGCAACCAGAGAAATTGATGGCCGCGCTTCTCAAACCTTACAAAGCTTTGCCTGACTTAGAATCACTCCATGGGAAACTCCTGTGTTACCAGTTGCTCTCTGCGTTCATGGATGAAGACCATCCTTTTAGGTGCTATATAGAGCACTGTCTGTCCAGGACAGCTAAGCAGCTTCGTGA
>Fastrovir_3
CACAACACCGTTTGTACCTGAGAACTATGAAGAGATGATCATCGAGATGTACCGCAAGATCTTCGGCATGTGGGTCAAGCCTGGTAAGGTTAAAGTGCAAGACACCATCGCTGGTCTTTCCTTTTGCGGCTTCACGGTCAATGAAGATTTAGAACCAGTACCAACGCAACCAGAGAAACTGATGGCCGCGCTCCTTAAGCCTTACAAAGCTTTGCCTGACTTAGAATCACTCCATGGGAAACTCCTGTGTTACCAGTTGCTCTCTGCGTTCATGGATGAAGACCATCCCTTTAGGTGCTATATAGAGCACCGTCTATCCAGGACAGCTAAGCAGCTTCGTGA
>B_koehlerae
TCCGTGTTGGTGGAGCAACAGAAGTTGAAGTAAAAGAAAAGAAAGATCGTGTTGATGATGCCTTGAACGCAACACGTGCAGCTGTGGAAGAAGGTATTGTTGCAGGAGGTGGAACCGCATTGTTGCGTGCGGCAAATGCTTTGACTGTTAAAGGCAGCAATCCTGATCAAGAAGCTGGTATCAATATTGTTCGTCGTGCACTACAGGCCCCAGCACGACAAATTGCTACC
>bar_henslae
CAGAAGTTGAAGTGAAAGAAAAGAAAGATCGTGTTGATGATGCCTTGAACGCAACACGTGCAGCTGTGGAAGAAGGTATTGTTGCCGGTGGTGGAACCGCATTGTTGCGTGCAGCAAATGCCCTGACTGTTAAAGGAAGCAATCCTGATCAGGAAGCTGGTATCAATATTGTTCGTCGTGCACTCCAAGCGCCAGCACGCCAAATTGCTACC
>Bwashoensis
TCCGTGTTGGTGGTGCCACAGAAGTTGAAGTGAAAGAAAAGAAAGACCGCGTTGATGATGCCTTGAATGCAACACGTGCTGCTGTGGAAGAAGGTATTGTTGCTGGTGGTGGAACCGCATTGTTACGTGCGGCAAATGCTTTGACTGTTAAAGGAAGCAATCCTGATCAAGAAGCTGGTATCAATATCGTTCGCCGTGCTCTACAAGCACCAGCACGTCAAATTGCAACC
>Bquintana
AAAGCTGGTATCAAGGCAGGGGATGTCATTATTTCGGTAAACGGTGAAAAGATTAATGATGTCCGTGATCTAGCAAAGCGTATTGCAAATATTAAACCAGGAGAAACAGTAACATTAGGTGTTTGGAAATCTGGTAAGGAGGAGAATATCAAGGTTAAACTTGATACAATGCCTGACGATAAAGTTATGAAAGAAGACTCAAAATATTCAAATGGGCGCAATGATTCAAATGAAACATTGGAAGATTATGGTTTGATTGTTGCTCCTTCTGATGATGGGATAGGGTTGGTCGTAACTGATGTCGATTCAGATTCAGATGCTGCCGATAAAGG
>B_taylorii
TCCGCGTTGGTGGTGCAACAGAAGTTGAAGTAAAAGAAAAGAAAGACCGTGTTGATGATGCTTTGAACGCAACACGTGCTGCTGTGGAAGAAGGTATTGTTGCTGGTGGTGGTACTGCATTGTTGCGTGCTGCAAATGCACTGACTGTTAAAGGTAGCAACCCTGACCAAGAAGCTGGTATTAATATCGTTCGCCGTGCTCTACAAGCACCAGCGCGCCAAATTGC
>B_vinsonii
AAAGGCTGGTATAAAAGCAGGGGATGTCATTATTTCAGTGAATGGTGAGAAAATTAATGATGCTCGTGATTTGGCGAAGCGTATAGCAAATACTAGACCAGGTGAAATAGTGACGTTGGGTGTTTGGAGATCCGGTAAGGAGGAAAATATAAAAGTTAAACTTGCTTCAATGCCTGAAGATGAAGGAAAGAAAGAGGGTTCAAAATATTCAAATAAGCACAATGATGCAGATGAAACATTAGAAGATTATGGTTTGATTGTTGCTCCTTCTGATGATGGTATAGGATTGGTCGTAACTGATGTAGATTCAGATTCAGATGCTGCAGATAAAGG
>BhenslaehtA
AAAGCTGGTATCAAGGCAGGTGATGTTATTATTTCGGTAAATGGTGAGAAGATTAATGATGTCCGTGATCTAGCAAAGCGTATTGCAAATATGAGCCCAGGAGAAACAGTAACCTTAGGAGTTTGGAAATCTGGTAAAGAAGAGAATATTAAGGTTAAACTTGATTCGATGCCTGAAGACGAAAATATGAAGGATGGCTCAAAATATTCAAATGAGCACGGTAATTCAGATGAAACATTGGAAGATTATGGTTTGATTGTTGCTCCTTCTGATGATGGGGTAGGGTTGGTTGTAACTGATGTAGATCCAGATTCTGATGCTGCAGATAAAGG
>Bclarridge1
GCATGTATAGCAGCGGGTGTAGCATGCCTTTGGGGACCAGCGCATGGTGGTGCTAATGAAACATGTCTAAAAATGCTGCAAGAAATAGGCACTGTTCAAAAAATTCCTGAGTTTATTGCACGCGCAAAAGACAAAAATGATCGTTTCCGTCTTATGGGTTTTGGTCATCGTGTCTATAAAAATTATGATCCACGTGCGAAAATTATGCAACAAACTTGCCATGAAGTCTTAAAAGAACTCAATATCCAAGATGATCCACTTCTTGATATCGCTATGGAACTTGAAAAAATTGCTTTGAATGATGAATACTTTATTGAAAAAAAGCTTTATCCTAATGTTGATTTCTATTCTGGTATTACATTAAAAGCCTTAGGCTTCCCGACTGAAA
>Babesia_mic
AGTCTTGTAATTGGAATGATGGGAATCTAAACCCTTCCCAGAGTATCAATTGGAGGGCAAGTCTGGTGCCAGCAGCCGCGGTAATTCCAGCTCCAATAGCGTATATTAAAGTTGTTGCAGTTAAGAAGCTCGTAGTTGAATTTCTGCCTTGTCATTAATCTCGCTTCCGAGCGTTTTTTTATTGGCTTGGCATCTTCTGGATTTGGTGCCTTCGGGTACTATTTTCCAGGATTTACTTTGAGAAAACTAGAGTGTTTCAAACAGGCATTCGCCTTGAATACTACAGCATGGAATAATGAAGTAGGACTTTGGTTCTATTTTGTTGG
>R_asembonen
TACGGGAACACTTCTTGGCGGTGCCGGCGGTGCATTACTTGGTTCTCAATTCGGTAAGGGCAAAGGACAGCTTGTCGGAGTAGGTGTAGGTGCATTACTTGGAGCAGTTCTTGGTGGACAAATAGGTGCAGGTATGGATGAGCAGGATAGAAGACTTGCAGAACTCACCTCACAAAGAGCTTTAGAAGCAGCTCCTAGCGGTAGTAGTACAGAATGGCGTAATCCGGATAACGGCAATTATGGTTACGTAACACCTAATAAAACTTATAGAAATAGCACTGGTCAATATTGCCGTGAGTACACTCAAACAGTTGTAATAGGCGGAAAACAACAAAAAGCATACGGTAATGCATGCCGC
>R_felis
GTACGGGAACACTTCTTGGCGGTGCCGGCGGTGCATTACTTGGTTCTCAATTCGGCAAGGGCAAAGGACAGCTTGTCGGAGTAGGTGTAGGTGCATTACTTGGAGCAGTTCTTGGTGGACAAATAGGTGCAGGTATGGATGAGCAGGATAGAAGACTTGCTGAACTCACTTCACAAAGAGCTTTAGAAGCAACACCTAGCGGCACTAGCGTAGAATGGCGTAATCCGGATAACGGTAATCATGGTTACGTAACACCTAATAAAACTTATAGAAATAGCACTGGTCAATATTGCCGTGAGTACACTCAAACAGTTGTAATAGGCGGAAAACAACAAAAAGCATACGGTAATGCATGCCGCCAACCTGACGAACAAT
>M_leprae
TACCGTCTTGCCAATGCTGGAGCCGGTGGCGCCCTGGCGATAGCCGTAGTTCCAGACCAGGTAGGCCGTCGCCATCAACCATGCGAACCAGAACGCCAACATGCCGATGCCGGTAGGCTGAGTAGCACAGTACTGATTAACATTGTACTGCGTGATATCAGTGACGCACGCCTCTTGCTTCGTGAGCGTCTGAATCAACATGCCAATGCCGAGCAGGACCGTGGCTGGGATGTTGTCGATGACATAAGCCAGCACCCGGGTGACCCAGAATGTGTAGGCCTCCTTAGGCAGTGAGCGGATCGCCGGTCCAGGTGGAGGCGGCGCGTACGCGCCGGTGGAAGGCGGAGGTGGCGGGTAAGAACCGCCGGGCGGCGGAGGTGGCGGGTAAGAACCGCCGGGCGGCGGAGGTGGCGGGTAAGAACCACCGACGGGTGGCGCAGTAGGCGGCGGGTAGGCAGAGCCCAGCTCAGACGGGGCAAACGAAGGCTCATA
>B_garinii
CAAGCTTCTAGAAACACTTCAAAAGCTATTAATTTTATTCAGACAACAGAAGGGAATTTGAATGAAGTAGAAAAAGTTTTAGTAAGAATGAAAGAATTAGCAGTTCAATCAGGTAACGGTACATATTCAGACGCAGACAGAGGTTCTATACAAATTGAAATAGAGCAACTTACAGACGAAATTAATAGAATTGCTGATCAAGCTCAATATAACCAAATGCACATGTTGTCAAACAAATCTGCTTCCCAAAATGTAAGAACAGCTGAAGAACTTGGAATGCAACCTGCAAAAATCAACACACCAGCGTCACTTTCAGGATCTCAAGCTTCTTGGACTTTAAGAGTTCATGTGGGAGCAAATCAAGATGAGGCGATTGCTGTAAATATTTATGCTGCTAATGTTGCAAATCTATTCTCTGGTGAAGGAGCTCAGGCTGCTCAGACTGCACCTGTTCAAGAAGGTGTTCAACAAGAAGGAGCTCAACAACCAGCACCTGCTACAGCGCCTTCTCAGGGTGGAGTTAATTCTCCTGTTAATGTTACAACTACAGTTGACGCTAATACATCTCTTGCTAAAATAGAGAATGCTATTAGAATGATAAGTGATCAAAGAGCAAATTTAGGTGCTTTCCAAAATAGACTTGAGTCTATAAAGGATAGTACTGAGTATGCTATTGAAAACCTAAAAGCATCTTATGCTCAAATAAAAGATGCTACAATGACAGATGAGGTTGTAGCAGCTACA
>B_hermsii
ATGAGTTATGTTGCTAGTAATATTCAAGTGCTAAAGGGTCTTGAAGCTGTTAGGAAAAGGCCTGGTATGTATATTGGATCCGTTTCAATTAATGGATTGCATCACTTGGTTTATGAGGTAGTTGACAATAGCATTGACGAGGCTTTGGCAGGGTTTTGTGATAAAATAGAGGTTGTTATAAATTCAGATAATTCTGTAACAGTCAATGACAATGGTAGAGGTATTCCTACAGATGTTCATGAAGAGGAAGGAATTAGTGCGCTTGAACTTGTTTTAACTAAGCTACATTCTGGAGGAAAATTTAATAAAGGTACTTATAAGGTTTCTGGTGGACTTCATGGCGTTGGGATTTCGGTTGTTAATGCTTTATCATCTTTTTTGGCAGTTATTGTTAGCAGGGATGGAAAGCTTTTTAAACAGACTTATTCAAGGGGTATTCCAACATCTGAGGTTGATATTATTGGGGTAAGTTCTGCTAGGGGTACTAAAGTTACTTTTTTAGCTGATTCTGAGATTTTTGAAACTTTAGAATATGATTTTGAAACTTTATCAAAGAGACTTAGGGAACTTGCATTTTTAAATGATAAGATACGAATTTCAATTGAAGATAGGAGATCGGGAAAAGAGAAATTTTTGGAATTTTATTTTGAAGGTGGAATAAAAGCTTTTGTAGATTATATAACCAATAATAGCAAAAATATTCAAAATGAGCCTTATTTTATTGAAGGATCTTGTGATGATGTTATTGTTAGTGTTGGGCTTAAGTGGACTGAAGGATATTCTGATCATATTTTATCATTTGTAAATAATATTAATACTAGAGAGGGAGGAACTCATGTTGCTGGTTTTAAGAGTGGATTTTTAAAGGCAATGAGTGAAGCTTTTAGAGATTCAAAGATAAGCAAGAAAGATGTTCCAAGTCTTACATTAGATGATTTTAAAGAAGGTTTAACGGCGGTAATTTCTATTAAGATTCCAGAACCCCAATTTGAAGGTCAAACTAAGGGAAAATTGGGAAATTCTTATGTAAAGAAAATCGTTGAAACTATTGTGCATGATGGGCTTTTGAAAGTTATTGATGATAATCTTTTAGAAGTAGATATTATTCTTAATAAGGCAATAAGAGCTGCTCGTGCTCGTGAAGCCGCAAGAAAAGCAAGAGAGTCTGAGAGAAAAAAAAGTGCATTTGAAAGCTTGGCATTGCCTGGCAAATTGGCAGATTGTGCGTCTAAAAATCCGGCTGAGAGGGAGATTTATATTGTAGAGGGTGATTCTGCAGGAGGAAGTGCTAAAATGGGAAGAGATAGGTTTTCTCAAGCCATCTTGCCATTGTGGGGTAAAATGCTTAATGTTGAAAAGACACGGGAAGATAAGGTTATTACAAATGACAAACTTATTCCAATAATTGCATCTCTTGGTGCTGGTGTTGGAAAGACTTTTTATATTGAAAAACTTCGTTATCATAAGATTATTATTATGGCTGATGCTGATGTTGATGGATCTCATATTCGAACATTGCTTCTTACTTTTTTCTTTCGTTACATGAGGGAGTTAATTGAGAATGGGCATGTATACATAGCTATGCCACCTCTTTATAAACTTAAATATGAAAATAGGGAGCATTATTTTTATGATGATTTGGAAAAGGAAGCTTTTTTAGGATCAATTGAGACTGGCAAGAGAGATAAAGTTAGTCTTCAAAGGTATAAGGGTCTTGGAGAAATGAATCCTACACAACTTTGGGAAACTACTATGAATCCTGCTACTAGGAAGATGAAATTAATAAAAATAAATGATGCTATACAGGCTGAGAAAATTTTTGTTACTCTTATGGGAGATGATGTTGAACCTAGAAGAGAATTTATTGAGCAGAATGCGCTTGATGTAGTAAATCTGGATGTA
>Bturicacate
CACATCAAGATTTACTACATCAAGCGCATTCTGCTCAATAAATTCTCTTCTAGGCTCAACATCATCTCCCATAAGAGTAACAAAAATATTCTCAGCCTGTATAGCATCATCTATCTCTATTAATTTCATTTTTCTAGTAGCAGGATTCATAGTGGTTTCCCAAAGTTGTGTAGGATTCATTTCTCCAAGCCCCTTATACCTTTGAAGACTAATTTTATCCCTTTTGCCAGTCTCGATAGAGCTTAAAAAAACTTCCTTTTCCGAATCATCATAAAAATAATGAACACTATTTTCATACTTAATTTTATAAAGAGGTGGCATAGCTATATATACATGTCCATTATCAATTAACTCCCTCATGTAACGAAA
>B_parkeri
CAGAGGTGCTAGCGGGTATTTACCAGAACATACCTTAGAATCTAAAGCATTCGCTTATGCTTTAGGAGCTGATTACCTAGAACAAGACATCGTTTTGACAAAAGATAATGTTCCTATTATAATGCACGACCCAGAACTTGATACAACAACAAATGTTGCAAAATTATTTCCTGAAAGAGCTAGAGAAAACGGAAGATACTATTCTGTTGATTTCACACTAGATGAGCTTAAATCACTAAGTCTTAGCGAAAGATTTGATCTAGAAACCAGAAAACCAATATATCCTAAGCGTTTTCCCTTAAACGAATATAACTTTAAAATCCCAACTTTAGAGGAAGAAATACAATTTATACAAGGATTAAACAAAAGTACAGGAAGAAACGTTGGGATTTACCCTGAAATTAAAAAACCCTTATGGCATAAACAACAAGGTAAAGATATCTCTAAAATTGTAATAGAAATTTTAAATAAGTATGGATATAAGTCAAAAGAAGACAAAATTTATCTTCAAACATTCGACTTTGACGAATTAAAGAGAATAAGGGAAGAACTTGGATATCAAGGAAAATTAATAATGCTTGTTGGTGAAAATGACTGGAATGAAGCACCAACAGACTATGAATACATAAAATCACAAGAAGGTATGACAGAGGTTGCAAAATATGCCGATGGAATTGGACCTTGG
>BTV_10_seg9
AGGAAGATGGCTCCGATAGGAGCGCGGGAGAGCGCGGTTATGTTAGTTTCAAACAGTATAAAAGATGTGGTGCGAGCAACGGCATATTTCACAGCGCCAACTGGAGATCCGCATTGGAAAGAAGTGGCTCGCGAAGCTTCGAAAAAGAAGAACATATTAGCTTATACGAGTACAGGGGGTGATGTGAAAACGGAGTTTCTACATTTGATCGATCACCTCTAAAGGGTCCAGGGTACCTTCTTGACGTAGGGCGATTTCACACTTAC
>BTV_2_5
AGAAAGATGGCTCCAATAGGCGCGCGGGAGAGTGCAGTTATGTTAGTTTCAAACAGTATTAAAGATGTGGTGCGAGCTACAGCGTATTTCACAGCGCCAACCGGAGATCCACATTGGAAGGAGGTGGCTCGCGAAGCTTCAAAAAAGAAGAACATATTAGCTTACACGAGTACGGGAGGAGATGTGAAAACGGAGTTCCTGCATTTGATCGATCACCTCTAAAGGGTCCAGGGTACCTTCTTGACGTAGGGCGATTTTACACTTAC
>BTV_11_13
AGGAAGATGGCTCCGATAGGAGCGCGGGAGAGCGCGGTTATGTTAGTTTCAAACAGTATAAAAGATGTGGTGCGAGCAACGGCATATTTCACAGCGCCAACTGGAGATCCGCATTGGAAAGAGGTGGCTCGCGAAGCTTCGAAAAAGAAGAACATATTAGCTTATACGAGTACAGGGGGTGATGCGAAAACGGAGTTTCTACATCTGATCGATCACCTCTAAAGGGTCCAGGGTACCTTCTTGACGTAGGGCGATTTCACACTTAC
>BTV_7
AGAAAGATGGCTCCAATAGGCGCGCGGGAGAGCGCAGTTATGTTAGTTTCAAACAGTATTAAAGATGTGGTGCGAGCTACAGCGTATTTCACAGCGCCAACCGGAGATCCACATTGGAAGGAGGTGGCTCGCGAAGCTTCAAAAAAGAAGAACATATTAGCATACACGAGTACGGGAGGAGATGTGAAAACGGAGTTCCTGCATCTGATCGATCACCTCTAAAGGGTCCAGGGTACCTTCTTGACGTAGGGCGATTTTACACTTAC
>BTV_16
AGAAAGATGGCTCCAATAGGCGCGCGGGAGAGTGCGGTTATGTTAGTTTCAAACAGTATTAAAGATGTGGTGCGAGCTACAGCGTATTTCACAGCGCCAACCGGAGATCCACATTGGAAGGAGGTGGCTCGCGAAGCTTCAAAAAAGAAGAACATATTAGCTTACACGAGTACGGGAGGAGATGTGAAAATGGAATTCCTGCATTTGATCGATCACCTCTAAAGGGTCCAGGGTACCTTCTTGACGTAGGGCGATTT
